# Supplementary material for: Limit state equation and failure pressure prediction model of pipeline with complex loading
Source: Nat Commun. 2024 May 25;15:4473. doi: 10.1038/s41467-024-48688-1 (PMC11127988; doi:10.1038/s41467-024-48688-1)
Supplement: Supplementary file 3 — Source Data [file 41467_2024_48688_MOESM3_ESM.zip]

Archive with 4 entries (4 files):
- source data/Fig.2a.xlsx
- source data/Fig.2b.xlsx
- source data/Fig.3a.xlsx
- source data/Fig.3b.xlsx
