# Supplementary material for: Limit state equation and failure pressure prediction model of pipeline with complex loading
Source: Nat Commun. 2024 May 25;15:4473. doi: 10.1038/s41467-024-48688-1 (PMC11127988; doi:10.1038/s41467-024-48688-1)
Supplement: Supplementary file 3 — Source Data [file 41467_2024_48688_MOESM3_ESM.zip › source data/Fig.2a.xlsx]

## Sheet: Fig. 3a
axial(mm) circumferential(°)	0	36	72	108	144	180	216	252	288	324
0	2.61	2.17	2.25	2.46	2.12	2.22	2.17	2.05	1.77	1.92
14	2.54	2.2	2.35	2.39	2.16	2.23	2.15	2.04	2.3	1.84
28	2.16	2.09	2.3	1.95	1.88	2.22	2.21	2.02	1.78	1.86
42	2.58	2.06	2.27	2.36	2.2	2.3	2.16	2.01	1.77	1.85
56	2.58	2.09	2.25	2.37	2.17	2.13	2.12	1.96	1.8	1.83
70	2.59	2.19	2.28	2.35	2.11	2.2	2.18	1.84	1.85	1.77
84	2.61	2.3	2.26	2.34	2.13	2.11	2.13	1.97	1.75	1.78
98	2.6	2.18	2.13	2.33	2.14	2.15	2.15	1.98	1.76	1.78
112	2.6	2.13	2.16	2.25	2.13	2.13	2.16	2	1.73	1.8
126	2.62	2.11	2.15	2.24	2.07	2.3	2.17	1.95	1.71	1.82
140	2.53	2.1	2.35	2.31	2.07	2.37	2.13	1.79	1.77	1.84
154	2.5	2.05	2.22	2.32	2.06	2.48	2.09	1.84	1.77	1.74
168	2.5	2.15	2.26	2.26	1.99	2.42	2.17	1.8	1.91	1.8
182	2.68	1.89	2.25	2.16	1.95	2.42	2.24	1.75	1.92	1.8
196	2.5	2.04	2.28	2.22	1.97	2.36	2.32	1.79	1.87	1.77
210	2.43	2.17	2.28	2.16	1.97	2.41	2.17	1.93	1.87	1.76
224	2.4	2.25	2.32	2.19	1.96	2.5	2.28	1.82	1.89	1.79
238	2.37	2	2.36	2.15	1.96	2.41	2.29	1.8	1.99	1.83
252	2.42	1.99	2.39	2.22	1.99	2.25	2.29	1.79	1.91	1.87
266	2.44	1.94	2.33	2.2	2.06	2.2	2.26	1.83	1.9	1.89
280	2.44	1.95	2.35	2.2	2.09	2.13	2.28	1.85	1.87	1.84
294	2.36	1.94	2.4	2.23	2.13	2.05	2.17	1.82	1.78	1.85
308	2.38	1.98	2.25	2.25	2.05	2.03	2.28	1.76	1.78	1.78
322	2.41	1.97	2.35	2.17	2.01	2.07	2.28	1.76	1.76	1.8
336	2.42	1.97	2.26	2.18	1.92	2.08	2.2	1.79	1.86	1.79
