# Supplementary material for: Limit state equation and failure pressure prediction model of pipeline with complex loading
Source: Nat Commun. 2024 May 25;15:4473. doi: 10.1038/s41467-024-48688-1 (PMC11127988; doi:10.1038/s41467-024-48688-1)
Supplement: Supplementary file 3 — Source Data [file 41467_2024_48688_MOESM3_ESM.zip › source data/Fig.2b.xlsx]

## Sheet: Fig,3b
时间（s）	轴力（kN）	内压（MPa）
0.1	37.4	0
0.2	37.4	0
0.3	37.4	0
0.4	37.4	0
0.5	37.4	0
0.6	37.4	0
0.7	37.4	0
0.8	37.4	0
0.9	38.17	0
1	38.17	0
1.1	38.17	0
1.2	38.17	0
1.3	38.43	0
1.4	38.43	0
1.5	38.43	0
1.6	38.43	0
1.7	38.69	0
1.8	38.69	0
1.9	39.21	0
2	39.21	0
2.1	38.95	0
2.2	38.95	0
2.3	38.69	0
2.4	38.69	0
2.5	39.21	0
2.6	39.21	0
2.7	39.47	0
2.8	39.47	0
2.9	39.47	0
3	39.47	0
3.1	39.47	0
3.2	39.73	0
3.3	39.73	0
3.4	39.99	0
3.5	39.99	0
3.6	39.99	0
3.7	39.99	0
3.8	39.47	0
3.9	39.47	0
4	39.99	0
4.1	39.99	0
4.2	40.51	0
4.3	40.51	0
4.4	40.25	0
4.5	40.25	0
4.6	40.51	0
4.7	40.51	0
4.8	40.77	0
4.9	40.77	0
5	40.51	0
5.1	40.51	0
5.2	41.29	0
5.3	41.29	0
5.4	41.29	0
5.5	41.29	0
5.6	41.55	0
5.7	41.55	0
5.8	41.29	0
5.9	41.29	0
6	41.55	0
6.1	41.55	0
6.2	41.55	0
6.3	41.55	0
6.4	41.81	0
6.5	41.81	0
6.6	41.81	0
6.7	41.81	0
6.8	42.33	0
6.9	42.33	0
7	42.07	0
7.1	42.07	0
7.2	42.07	0
7.3	42.07	0
7.4	42.33	0
7.5	42.33	0
7.6	42.85	0
7.7	42.85	0
7.8	42.59	0
7.9	42.59	0
8	43.11	0
8.1	43.11	0
8.2	42.85	0
8.3	42.85	0
8.4	42.59	0
8.5	42.59	0
8.6	42.59	0
8.7	42.59	0
8.8	42.59	0
8.9	42.59	0
9	42.85	0
9.1	42.85	0
9.2	42.85	0
9.3	42.85	0
9.4	43.11	0
9.5	43.11	0
9.6	43.11	0
9.7	42.85	0
9.8	42.85	0
9.9	43.11	0
10	43.11	0
10.1	43.11	0
10.2	43.11	0
10.3	43.11	0
10.4	43.11	0
10.5	42.85	0
10.6	42.85	0
10.7	43.63	0
10.8	43.63	0
10.9	43.11	0
11	43.11	0
11.1	43.37	0
11.2	43.37	0
11.3	43.37	0
11.4	43.37	0
11.5	43.37	0
11.6	43.37	0
11.7	43.63	0
11.8	43.63	0
11.9	43.37	0
12	43.37	0
12.1	43.37	0
12.2	43.37	0
12.3	44.41	0
12.4	44.41	0
12.5	43.89	0
12.6	43.89	0
12.7	43.89	0
12.8	43.89	0
12.9	44.15	0
13	44.15	0
13.1	44.15	0
13.2	44.15	0
13.3	44.67	0
13.4	44.67	0
13.5	44.67	0
13.6	44.67	0
13.7	44.67	0
13.8	44.67	0
13.9	44.93	0
14	44.93	0
14.1	44.67	0
14.2	44.67	0
14.3	45.19	0
14.4	45.19	0
14.5	45.19	0
14.6	45.19	0
14.7	44.93	0
14.8	44.93	0
14.9	45.19	0
15	45.19	0
15.1	45.19	0
15.2	45.19	0
15.3	45.45	0
15.4	45.45	0
15.5	45.7	0
15.6	45.7	0
15.7	45.7	0
15.8	45.45	0
15.9	45.45	0
16	45.7	0
16.1	45.7	0
16.2	45.7	0
16.3	45.7	0
16.4	45.96	0
16.5	45.96	0
16.6	46.48	0
16.7	46.48	0
16.8	46.22	0
16.9	46.22	0
17	46.48	0
17.1	46.48	0
17.2	46.74	0
17.3	46.74	0
17.4	46.22	0
17.5	46.22	0
17.6	46.48	0
17.7	46.48	0
17.8	46.74	0
17.9	46.74	0
18	47	0
18.1	47	0
18.2	47	0
18.3	47	0
18.4	47.26	0
18.5	47.26	0
18.6	47.52	0
18.7	47.52	0
18.8	47.26	0
18.9	47.26	0
19	47	0
19.1	47	0
19.2	47.52	0
19.3	47.52	0
19.4	47.78	0
19.5	47.78	0
19.6	47.78	0
19.7	47.78	0
19.8	47.78	0
19.9	47.78	0
20	47.52	0
20.1	47.52	0
20.2	47.78	0
20.3	47.78	0
20.4	47.52	0
20.5	47.52	0
20.6	47.78	0
20.7	47.78	0
20.8	47.78	0
20.9	47.78	0
21	47.78	0
21.1	47.78	0
21.2	48.04	0
21.3	48.04	0
21.4	47.78	0
21.5	47.78	0
21.6	48.56	0
21.7	48.56	0
21.8	48.04	0
21.9	48.04	0
22	48.56	0
22.1	48.56	0
22.2	48.82	0
22.3	48.82	0
22.4	48.82	0
22.5	48.82	0
22.6	48.82	0
22.7	48.56	0
22.8	48.56	0
22.9	48.82	0
23	48.82	0
23.1	49.08	0
23.2	49.08	0
23.3	49.34	0
23.4	49.34	0
23.5	49.08	0
23.6	49.08	0
23.7	49.6	0
23.8	49.6	0
23.9	48.82	0
24	48.82	0
24.1	49.08	0
24.2	49.08	0
24.3	49.08	0
24.4	49.08	0
24.5	50.12	0
24.6	50.12	0
24.7	49.86	0
24.8	49.86	0
24.9	50.12	0
25	50.12	0
25.1	49.86	0
25.2	49.86	0
25.3	50.12	0
25.4	50.12	0
25.5	50.12	0
25.6	50.12	0
25.7	50.12	0
25.8	50.12	0
25.9	50.64	0
26	50.64	0
26.1	50.38	0
26.2	50.38	0
26.3	50.12	0
26.4	50.12	0
26.5	50.12	0
26.6	50.12	0
26.7	50.64	0
26.8	50.64	0
26.9	50.9	0
27	50.9	0
27.1	51.16	0
27.2	51.16	0
27.3	51.42	0
27.4	51.42	0
27.5	51.42	0
27.6	51.42	0
27.7	51.42	0
27.8	51.42	0
27.9	51.94	0
28	51.94	0
28.1	51.42	0
28.2	51.42	0
28.3	52.2	0
28.4	52.2	0
28.5	51.94	0
28.6	51.94	0
28.7	51.94	0
28.8	52.46	0
28.9	51.94	0
29	51.94	0
29.1	51.94	0
29.2	52.2	0
29.3	52.2	0
29.4	52.46	0
29.5	52.46	0
29.6	52.46	0
29.7	52.46	0
29.8	51.94	0
29.9	51.94	0
30	52.72	0
30.1	52.72	0
30.2	52.98	0
30.3	52.98	0
30.4	52.46	0
30.5	52.46	0
30.6	52.2	0
30.7	52.2	0
30.8	52.46	0
30.9	52.46	0
31	52.46	0
31.1	52.46	0
31.2	52.46	0
31.3	52.46	0
31.4	52.72	0
31.5	52.72	0
31.6	52.98	0
31.7	52.98	0
31.8	52.72	0
31.9	52.72	0
32	52.46	0
32.1	52.46	0
32.2	53.24	0
32.3	53.24	0
32.4	52.98	0
32.5	52.98	0
32.6	53.5	0
32.7	53.5	0
32.8	53.5	0
32.9	53.5	0
33	52.98	0
33.1	52.98	0
33.2	52.98	0
33.3	52.98	0
33.4	54.02	0
33.5	54.02	0
33.6	54.02	0
33.7	54.02	0
33.8	54.02	0
33.9	54.02	0
34	53.5	0
34.1	53.5	0
34.2	54.02	0
34.3	54.02	0
34.4	54.27	0
34.5	54.27	0
34.6	54.53	0
34.7	54.53	0
34.8	54.27	0
34.9	54.27	0
35	54.02	0
35.1	54.02	0
35.2	54.02	0
35.3	54.02	0
35.4	54.02	0
35.5	54.53	0
35.6	54.53	0
35.7	54.27	0
35.8	54.27	0
35.9	54.27	0
36	54.27	0
36.1	54.79	0
36.2	54.79	0
36.3	55.05	0
36.4	55.05	0
36.5	55.05	0
36.6	55.05	0
36.7	55.05	0
36.8	55.05	0
36.9	55.57	0
37	55.57	0
37.1	56.09	0
37.2	56.09	0
37.3	55.83	0
37.4	55.83	0
37.5	55.83	0
37.6	55.83	0
37.7	55.83	0
37.8	55.83	0
37.9	55.83	0
38	55.83	0
38.1	55.83	0
38.2	55.83	0
38.3	55.83	0
38.4	55.83	0
38.5	55.83	0
38.6	55.83	0
38.7	56.09	0
38.8	56.09	0
38.9	57.13	0
39	57.13	0
39.1	56.61	0
39.2	56.61	0
39.3	56.61	0
39.4	56.61	0
39.5	56.61	0
39.6	56.61	0
39.7	56.87	0
39.8	56.87	0
39.9	57.39	0
40	57.39	0
40.1	57.13	0
40.2	57.13	0
40.3	56.61	0
40.4	56.61	0
40.5	56.87	0
40.6	56.87	0
40.7	57.13	0
40.8	57.13	0
40.9	57.39	0
41	57.39	0
41.1	57.13	0
41.2	57.13	0
41.3	57.13	0
41.4	57.13	0
41.5	57.65	0
41.6	57.65	0
41.7	57.65	0
41.8	57.39	0
41.9	57.39	0
42	57.91	0
42.1	57.91	0
42.2	57.65	0
42.3	57.65	0
42.4	58.69	0
42.5	58.69	0
42.6	58.69	0
42.7	58.69	0
42.8	58.17	0
42.9	58.17	0
43	58.43	0
43.1	58.43	0
43.2	58.17	0
43.3	58.17	0
43.4	58.69	0
43.5	58.69	0
43.6	58.43	0
43.7	58.43	0
43.8	58.17	0
43.9	58.17	0
44	58.17	0
44.1	58.17	0
44.2	58.43	0
44.3	58.43	0
44.4	58.69	0
44.5	58.69	0
44.6	58.43	0
44.7	58.43	0
44.8	59.21	0
44.9	59.21	0
45	59.21	0
45.1	59.21	0
45.2	58.95	0
45.3	58.95	0
45.4	59.21	0
45.5	59.21	0
45.6	59.47	0
45.7	59.47	0
45.8	59.21	0
45.9	59.21	0
46	59.73	0
46.1	59.73	0
46.2	59.47	0
46.3	59.47	0
46.4	59.47	0
46.5	59.47	0
46.6	59.47	0
46.7	59.47	0
46.8	59.73	0
46.9	59.73	0
47	59.47	0
47.1	59.47	0
47.2	59.73	0
47.3	59.73	0
47.4	59.73	0
47.5	59.73	0
47.6	60.25	0
47.7	60.25	0
47.8	59.99	0
47.9	59.99	0
48	60.25	0
48.1	60.25	0
48.2	60.25	0
48.3	60.25	0
48.4	60.25	0
48.5	59.73	0
48.6	59.73	0
48.7	59.99	0
48.8	59.99	0
48.9	60.51	0
49	60.51	0
49.1	59.99	0
49.2	59.99	0
49.3	60.25	0
49.4	60.25	0
49.5	60.77	0
49.6	60.77	0
49.7	61.29	0
49.8	61.29	0
49.9	61.03	0
50	61.03	0
50.1	61.03	0
50.2	61.03	0
50.3	61.55	0
50.4	61.55	0
50.5	61.55	0
50.6	61.55	0
50.7	61.29	0
50.8	61.29	0
50.9	61.81	0
51	61.81	0
51.1	62.07	0
51.2	62.07	0
51.3	61.55	0
51.4	61.55	0
51.5	62.07	0
51.6	62.07	0
51.7	61.55	0
51.8	61.55	0
51.9	62.07	0
52	62.07	0
52.1	62.33	0
52.2	62.33	0
52.3	62.33	0
52.4	62.33	0
52.5	62.58	0
52.6	62.58	0
52.7	62.58	0
52.8	62.58	0
52.9	62.58	0
53	62.58	0
53.1	62.84	0
53.2	62.84	0
53.3	62.58	0
53.4	62.58	0
53.5	62.84	0
53.6	62.84	0
53.7	63.1	0
53.8	63.1	0
53.9	62.84	0
54	62.84	0
54.1	63.1	0
54.2	63.1	0
54.3	63.62	0
54.4	63.62	0
54.5	63.62	0
54.6	63.62	0
54.7	63.62	0
54.8	63.62	0
54.9	63.62	0
55	63.62	0
55.1	63.62	0
55.2	63.36	0
55.3	63.36	0
55.4	63.36	0
55.5	63.36	0
55.6	63.62	0
55.7	63.62	0
55.8	63.36	0
55.9	63.36	0
56	64.4	0
56.1	64.4	0
56.2	64.66	0
56.3	64.66	0
56.4	64.4	0
56.5	64.4	0
56.6	64.92	0
56.7	64.92	0
56.8	64.66	0
56.9	64.66	0
57	64.4	0
57.1	64.4	0
57.2	64.4	0
57.3	64.4	0
57.4	65.18	0
57.5	65.18	0
57.6	65.18	0
57.7	65.18	0
57.8	64.66	0
57.9	64.66	0
58	64.4	0
58.1	64.4	0
58.2	64.4	0
58.3	64.4	0
58.4	64.92	0
58.5	64.92	0
58.6	65.44	0
58.7	65.44	0
58.8	64.92	0
58.9	64.92	0
59	65.18	0
59.1	65.18	0
59.2	65.44	0
59.3	65.44	0
59.4	65.7	0
59.5	65.7	0
59.6	65.96	0
59.7	65.96	0
59.8	65.96	0
59.9	65.96	0
60	66.22	0
60.1	66.22	0
60.2	65.7	0
60.3	65.7	0
60.4	65.96	0
60.5	65.96	0
60.6	65.96	0
60.7	65.96	0
60.8	66.22	0
60.9	66.22	0
61	65.44	0
61.1	65.44	0
61.2	65.96	0
61.3	65.96	0
61.4	65.96	0
61.5	66.48	0
61.6	66.48	0
61.7	66.22	0
61.8	66.22	0
61.9	65.7	0
62	65.7	0
62.1	66.74	0
62.2	66.74	0
62.3	66.74	0
62.4	66.74	0
62.5	67	0
62.6	67	0
62.7	67	0
62.8	67	0
62.9	66.74	0
63	66.74	0
63.1	67	0
63.2	67	0
63.3	67	0
63.4	67	0
63.5	67	0
63.6	67	0
63.7	67	0
63.8	67	0
63.9	67.26	0
64	67.26	0
64.1	66.74	0
64.2	66.74	0
64.3	67	0
64.4	67	0
64.5	67.52	0
64.6	67.52	0
64.7	67.78	0
64.8	67.78	0
64.9	68.3	0
65	68.3	0
65.1	67.78	0
65.2	67.78	0
65.3	68.04	0
65.4	68.04	0
65.5	68.56	0
65.6	68.56	0
65.7	68.3	0
65.8	68.3	0
65.9	68.56	0
66	68.56	0
66.1	68.56	0
66.2	68.56	0
66.3	68.82	0
66.4	68.82	0
66.5	68.3	0
66.6	68.3	0
66.7	68.3	0
66.8	68.3	0
66.9	68.04	0
67	68.04	0
67.1	69.08	0
67.2	69.08	0
67.3	68.3	0
67.4	68.3	0
67.5	69.08	0
67.6	69.08	0
67.7	69.08	0
67.8	69.08	0
67.9	69.34	0
68	69.34	0
68.1	69.34	0
68.2	69.34	0
68.3	69.34	0
68.4	69.6	0
68.5	69.6	0
68.6	69.86	0
68.7	69.86	0
68.8	69.86	0
68.9	69.86	0
69	69.86	0
69.1	69.86	0
69.2	69.86	0
69.3	69.86	0
69.4	70.38	0
69.5	70.38	0
69.6	70.12	0
69.7	70.12	0
69.8	70.12	0
69.9	70.12	0
70	70.38	0
70.1	70.38	0
70.2	70.12	0
70.3	70.12	0
70.4	70.89	0
70.5	70.89	0
70.6	70.64	0
70.7	70.64	0
70.8	70.38	0
70.9	70.38	0
71	71.15	0
71.1	71.15	0
71.2	71.41	0
71.3	71.41	0
71.4	71.15	0
71.5	71.15	0
71.6	71.15	0
71.7	71.15	0
71.8	70.89	0
71.9	70.89	0
72	71.41	0
72.1	71.41	0
72.2	72.45	0
72.3	72.45	0
72.4	73.49	0
72.5	73.49	0
72.6	73.23	0
72.7	73.23	0
72.8	72.97	0
72.9	72.97	0
73	73.49	0
73.1	73.49	0
73.2	72.97	0
73.3	72.97	0
73.4	72.97	0
73.5	72.97	0
73.6	72.71	0
73.7	72.71	0
73.8	72.97	0
73.9	72.97	0
74	72.71	0
74.1	72.71	0
74.2	72.71	0
74.3	72.97	0
74.4	73.23	0
74.5	73.23	0
74.6	73.23	0
74.7	72.45	0
74.8	72.45	0
74.9	72.71	0
75	72.71	0
75.1	72.71	0
75.2	72.71	0
75.3	72.45	0
75.4	72.45	0
75.5	72.71	0
75.6	72.71	0
75.7	72.97	0
75.8	72.97	0
75.9	72.97	0
76	72.97	0
76.1	72.97	0
76.2	72.97	0
76.3	73.23	0
76.4	73.23	0
76.5	72.97	0
76.6	72.97	0
76.7	72.97	0
76.8	72.97	0
76.9	73.49	0
77	73.49	0
77.1	73.75	0
77.2	73.75	0
77.3	73.23	0
77.4	73.23	0
77.5	73.75	0
77.6	73.75	0
77.7	73.49	0
77.8	73.49	0
77.9	73.49	0
78	73.49	0
78.1	73.49	0
78.2	73.49	0
78.3	73.75	0
78.4	73.75	0
78.5	73.49	0
78.6	73.49	0
78.7	74.01	0
78.8	74.01	0
78.9	74.01	0
79	74.01	0
79.1	74.27	0
79.2	74.27	0
79.3	74.01	0
79.4	74.01	0
79.5	74.27	0
79.6	74.27	0
79.7	74.01	0
79.8	74.01	0
79.9	74.27	0
80	74.27	0
80.1	74.01	0
80.2	74.01	0
80.3	74.27	0
80.4	74.27	0
80.5	74.27	0
80.6	74.27	0
80.7	74.27	0
80.8	75.05	0
80.9	75.05	0
81	74.79	0
81.1	74.79	0
81.2	75.05	0
81.3	75.05	0
81.4	75.05	0
81.5	75.05	0
81.6	75.31	0
81.7	75.31	0
81.8	75.57	0
81.9	75.57	0
82	75.31	0
82.1	75.31	0
82.2	75.31	0
82.3	75.31	0
82.4	75.83	0
82.5	75.83	0
82.6	75.83	0
82.7	75.83	0
82.8	75.83	0
82.9	75.83	0
83	75.83	0
83.1	75.83	0
83.2	76.35	0
83.3	76.35	0
83.4	76.35	0
83.5	76.35	0
83.6	76.09	0
83.7	76.09	0
83.8	76.61	0
83.9	76.61	0
84	77.13	0
84.1	77.13	0
84.2	76.87	0
84.3	76.87	0
84.4	76.87	0
84.5	76.87	0
84.6	77.39	0
84.7	77.39	0
84.8	77.13	0
84.9	77.13	0
85	77.13	0
85.1	77.13	0
85.2	77.39	0
85.3	77.39	0
85.4	77.39	0
85.5	77.39	0
85.6	77.65	0
85.7	77.65	0
85.8	78.17	0
85.9	78.17	0
86	77.91	0
86.1	77.91	0
86.2	77.39	0
86.3	77.39	0
86.4	77.91	0
86.5	77.91	0
86.6	78.43	0
86.7	78.43	0
86.8	78.43	0
86.9	78.43	0
87	78.95	0
87.1	78.95	0
87.2	78.95	0
87.3	78.43	0
87.4	78.43	0
87.5	79.2	0
87.6	79.2	0
87.7	78.69	0
87.8	78.69	0
87.9	78.43	0
88	78.43	0
88.1	78.43	0
88.2	78.43	0
88.3	79.2	0
88.4	79.2	0
88.5	79.2	0
88.6	79.2	0
88.7	79.46	0
88.8	79.46	0
88.9	78.95	0
89	78.95	0
89.1	78.95	0
89.2	78.95	0
89.3	78.95	0
89.4	78.95	0
89.5	79.2	0
89.6	79.2	0
89.7	79.46	0
89.8	79.46	0
89.9	79.46	0
90	79.46	0
90.1	79.46	0
90.2	79.46	0
90.3	79.72	0
90.4	79.72	0
90.5	79.2	0
90.6	79.2	0
90.7	79.72	0
90.8	79.72	0
90.9	79.72	0
91	79.72	0
91.1	79.98	0
91.2	79.98	0
91.3	80.24	0
91.4	80.24	0
91.5	80.24	0
91.6	80.24	0
91.7	79.46	0
91.8	79.46	0
91.9	80.24	0
92	80.24	0
92.1	80.76	0
92.2	80.76	0
92.3	80.76	0
92.4	80.76	0
92.5	80.5	0
92.6	80.5	0
92.7	80.5	0
92.8	80.5	0
92.9	80.24	0
93	80.24	0
93.1	80.5	0
93.2	80.5	0
93.3	80.76	0
93.4	80.76	0
93.5	81.28	0
93.6	81.28	0
93.7	81.28	0
93.8	81.28	0
93.9	81.28	0
94	81.54	0
94.1	81.54	0
94.2	81.8	0
94.3	81.8	0
94.4	81.8	0
94.5	81.8	0
94.6	80.76	0
94.7	80.76	0
94.8	81.8	0
94.9	81.8	0
95	81.28	0
95.1	81.28	0
95.2	81.8	0
95.3	81.8	0
95.4	81.54	0
95.5	81.54	0
95.6	82.06	0
95.7	82.06	0
95.8	81.8	0
95.9	81.8	0
96	82.58	0
96.1	82.58	0
96.2	82.32	0
96.3	82.32	0
96.4	82.32	0
96.5	82.32	0
96.6	82.06	0
96.7	82.06	0
96.8	82.06	0
96.9	82.06	0
97	82.32	0
97.1	82.32	0
97.2	82.32	0
97.3	82.32	0
97.4	82.06	0
97.5	82.06	0
97.6	81.02	0
97.7	81.02	0
97.8	81.02	0
97.9	81.02	0
98	81.54	0
98.1	81.54	0
98.2	82.06	0
98.3	82.06	0
98.4	82.06	0
98.5	82.06	0
98.6	83.1	0
98.7	83.1	0
98.8	83.1	0
98.9	83.1	0
99	83.62	0
99.1	83.62	0
99.2	84.4	0
99.3	84.4	0
99.4	84.92	0
99.5	84.92	0
99.6	85.18	0
99.7	85.18	0
99.8	85.44	0
99.9	85.44	0
100	84.66	0
100.1	84.66	0
100.2	84.92	0
100.3	84.92	0
100.4	84.92	0
100.5	85.18	0
100.6	85.18	0
100.7	84.92	0
100.8	84.92	0
100.9	84.66	0
101	84.66	0
101.1	84.4	0
101.2	84.4	0
101.3	84.92	0
101.4	84.92	0
101.5	84.66	0
101.6	84.66	0
101.7	84.66	0
101.8	84.66	0
101.9	84.66	0
102	84.66	0
102.1	85.7	0
102.2	85.7	0
102.3	85.44	0
102.4	85.44	0
102.5	85.7	0
102.6	85.7	0
102.7	86.48	0
102.8	86.48	0
102.9	86.22	0
103	86.22	0
103.1	85.96	0
103.2	85.96	0
103.3	86.22	0
103.4	86.22	0
103.5	86.22	0
103.6	86.22	0
103.7	86.22	0
103.8	86.22	0
103.9	85.96	0
104	85.96	0
104.1	85.96	0
104.2	85.96	0
104.3	86.22	0
104.4	86.22	0
104.5	86.22	0
104.6	86.22	0
104.7	86.48	0
104.8	86.48	0
104.9	86.22	0
105	86.22	0
105.1	87	0
105.2	87	0
105.3	86.74	0
105.4	86.74	0
105.5	86.22	0
105.6	86.22	0
105.7	86.48	0
105.8	86.48	0
105.9	86.74	0
106	86.74	0
106.1	86.74	0
106.2	86.74	0
106.3	87	0
106.4	87	0
106.5	87	0
106.6	87	0
106.7	87	0
106.8	87	0
106.9	87	0
107	87.25	0
107.1	87.25	0
107.2	87.25	0
107.3	87.25	0
107.4	87.25	0
107.5	87.25	0
107.6	87.51	0
107.7	87.51	0
107.8	87.51	0
107.9	87.51	0
108	88.03	0
108.1	88.03	0
108.2	87.77	0
108.3	87.77	0
108.4	87.77	0
108.5	87.77	0
108.6	88.29	0
108.7	88.29	0
108.8	88.03	0
108.9	88.03	0
109	88.03	0
109.1	88.03	0
109.2	87.77	0
109.3	87.77	0
109.4	88.03	0
109.5	88.03	0
109.6	88.29	0
109.7	88.29	0
109.8	88.03	0
109.9	88.03	0
110	88.81	0
110.1	88.81	0
110.2	88.55	0
110.3	88.55	0
110.4	88.81	0
110.5	88.81	0
110.6	88.81	0
110.7	88.81	0
110.8	89.07	0
110.9	89.07	0
111	89.07	0
111.1	89.07	0
111.2	89.07	0
111.3	89.07	0
111.4	89.33	0
111.5	89.33	0
111.6	88.81	0
111.7	88.81	0
111.8	89.33	0
111.9	89.33	0
112	89.59	0
112.1	89.59	0
112.2	89.85	0
112.3	89.85	0
112.4	89.85	0
112.5	89.85	0
112.6	89.85	0
112.7	89.85	0
112.8	90.37	0
112.9	90.37	0
113	90.11	0
113.1	90.11	0
113.2	90.11	0
113.3	90.11	0
113.4	90.11	0
113.5	90.11	0
113.6	90.11	0
113.7	90.11	0
113.8	90.11	0
113.9	90.37	0
114	90.37	0
114.1	90.37	0
114.2	90.37	0
114.3	90.37	0
114.4	90.37	0
114.5	90.63	0
114.6	90.63	0
114.7	90.63	0
114.8	90.63	0
114.9	90.89	0
115	90.89	0
115.1	91.15	0
115.2	91.15	0
115.3	91.15	0
115.4	91.15	0
115.5	91.15	0
115.6	91.15	0
115.7	91.93	0
115.8	91.93	0
115.9	91.41	0
116	91.41	0
116.1	91.93	0
116.2	91.93	0
116.3	91.41	0
116.4	91.41	0
116.5	91.41	0
116.6	91.41	0
116.7	91.67	0
116.8	91.67	0
116.9	91.93	0
117	91.93	0
117.1	91.67	0
117.2	91.67	0
117.3	92.19	0
117.4	92.19	0
117.5	91.93	0
117.6	91.93	0
117.7	92.19	0
117.8	92.19	0
117.9	92.45	0
118	92.45	0
118.1	92.19	0
118.2	92.19	0
118.3	92.19	0
118.4	92.19	0
118.5	92.97	0
118.6	92.97	0
118.7	92.71	0
118.8	92.71	0
118.9	92.71	0
119	92.71	0
119.1	92.71	0
119.2	92.71	0
119.3	92.71	0
119.4	92.71	0
119.5	92.97	0
119.6	92.97	0
119.7	92.97	0
119.8	92.45	0
119.9	92.71	0
120	92.71	0
120.1	92.71	0
120.2	93.49	0
120.3	93.49	0
120.4	93.23	0
120.5	93.23	0
120.6	92.71	0
120.7	92.71	0
120.8	93.23	0
120.9	93.23	0
121	93.49	0
121.1	93.49	0
121.2	93.49	0
121.3	93.49	0
121.4	93.49	0
121.5	93.49	0
121.6	93.49	0
121.7	93.49	0
121.8	93.23	0
121.9	93.23	0
122	94.01	0
122.1	94.01	0
122.2	93.75	0
122.3	93.75	0
122.4	93.75	0
122.5	93.75	0
122.6	94.01	0
122.7	94.01	0
122.8	94.01	0
122.9	94.01	0
123	94.01	0
123.1	94.01	0
123.2	94.27	0
123.3	94.27	0
123.4	94.27	0
123.5	94.27	0
123.6	94.53	0
123.7	94.53	0
123.8	94.53	0
123.9	94.53	0
124	94.27	0
124.1	94.27	0
124.2	94.27	0
124.3	94.27	0
124.4	94.53	0
124.5	94.53	0
124.6	95.05	0
124.7	95.05	0
124.8	95.31	0
124.9	95.31	0
125	95.31	0
125.1	95.31	0
125.2	95.05	0
125.3	95.05	0
125.4	95.56	0
125.5	95.56	0
125.6	95.31	0
125.7	95.31	0
125.8	95.82	0
125.9	95.82	0
126	95.82	0
126.1	95.82	0
126.2	95.82	0
126.3	96.08	0
126.4	96.08	0
126.5	95.82	0
126.6	95.82	0
126.7	96.34	0
126.8	96.34	0
126.9	96.08	0
127	96.08	0
127.1	96.34	0
127.2	96.34	0
127.3	96.6	0
127.4	96.6	0
127.5	96.86	0
127.6	96.86	0
127.7	96.08	0
127.8	96.08	0
127.9	96.6	0
128	96.6	0
128.1	97.12	0
128.2	97.12	0
128.3	97.12	0
128.4	97.12	0
128.5	96.6	0
128.6	96.6	0
128.7	96.86	0
128.8	96.86	0
128.9	97.64	0
129	97.64	0
129.1	97.12	0
129.2	97.12	0
129.3	97.64	0
129.4	97.64	0
129.5	97.64	0
129.6	97.64	0
129.7	98.16	0
129.8	98.16	0
129.9	98.16	0
130	98.16	0
130.1	98.16	0
130.2	98.16	0
130.3	98.42	0
130.4	98.42	0
130.5	98.16	0
130.6	98.16	0
130.7	98.16	0
130.8	98.16	0
130.9	98.68	0
131	98.68	0
131.1	98.42	0
131.2	98.42	0
131.3	98.68	0
131.4	98.68	0
131.5	98.42	0
131.6	98.42	0
131.7	99.2	0
131.8	99.2	0
131.9	98.94	0
132	98.94	0
132.1	99.2	0
132.2	99.2	0
132.3	99.2	0
132.4	99.2	0
132.5	99.2	0
132.6	99.2	0
132.7	99.2	0
132.8	99.46	0
132.9	99.46	0
133	99.2	0
133.1	99.2	0
133.2	99.2	0
133.3	99.2	0
133.4	99.2	0
133.5	99.2	0
133.6	99.72	0
133.7	99.72	0
133.8	99.46	0
133.9	99.46	0
134	99.72	0
134.1	99.72	0
134.2	98.94	0
134.3	98.94	0
134.4	99.98	0
134.5	99.98	0
134.6	99.72	0
134.7	99.72	0
134.8	99.72	0
134.9	99.72	0
135	100.24	0
135.1	100.24	0
135.2	99.46	0
135.3	99.46	0
135.4	100.24	0
135.5	100.24	0
135.6	99.98	0
135.7	99.98	0
135.8	100.24	0
135.9	100.24	0
136	100.76	0
136.1	100.76	0
136.2	100.5	0
136.3	100.5	0
136.4	101.02	0
136.5	101.02	0
136.6	100.5	0
136.7	100.5	0
136.8	101.02	0
136.9	101.02	0
137	100.5	0
137.1	100.5	0
137.2	100.5	0
137.3	100.5	0
137.4	100.76	0
137.5	100.76	0
137.6	100.5	0
137.7	100.5	0
137.8	101.02	0
137.9	101.02	0
138	101.02	0
138.1	101.02	0
138.2	101.28	0
138.3	101.28	0
138.4	101.28	0
138.5	101.28	0
138.6	101.28	0
138.7	101.28	0
138.8	100.76	0
138.9	100.76	0
139	101.54	0
139.1	101.54	0
139.2	101.02	0
139.3	101.02	0
139.4	101.02	0
139.5	101.02	0
139.6	101.02	0
139.7	101.8	0
139.8	101.8	0
139.9	101.8	0
140	101.8	0
140.1	101.54	0
140.2	101.54	0
140.3	101.54	0
140.4	101.54	0
140.5	102.06	0
140.6	102.06	0
140.7	102.06	0
140.8	102.06	0
140.9	102.32	0
141	102.32	0
141.1	102.06	0
141.2	102.06	0
141.3	102.32	0
141.4	102.32	0
141.5	102.32	0
141.6	102.32	0
141.7	102.06	0
141.8	102.06	0
141.9	102.84	0
142	102.84	0
142.1	102.84	0
142.2	102.84	0
142.3	103.1	0
142.4	103.1	0
142.5	103.1	0
142.6	103.1	0
142.7	102.84	0
142.8	102.84	0
142.9	103.1	0
143	103.1	0
143.1	103.62	0
143.2	103.62	0
143.3	103.36	0
143.4	103.36	0
143.5	103.62	0
143.6	103.62	0
143.7	103.88	0
143.8	103.88	0
143.9	103.36	0
144	103.36	0
144.1	103.88	0
144.2	103.88	0
144.3	103.88	0
144.4	103.88	0
144.5	104.13	0
144.6	104.13	0
144.7	104.65	0
144.8	104.65	0
144.9	104.13	0
145	104.13	0
145.1	104.39	0
145.2	104.39	0
145.3	104.65	0
145.4	104.65	0
145.5	104.91	0
145.6	104.91	0
145.7	104.39	0
145.8	104.39	0
145.9	104.39	0
146	104.91	0
146.1	104.91	0
146.2	104.65	0
146.3	104.65	0
146.4	105.43	0
146.5	105.43	0
146.6	104.91	0
146.7	104.91	0
146.8	105.69	0
146.9	105.69	0
147	105.17	0.12
147.1	105.17	0.12
147.2	105.17	0.12
147.3	105.17	0.12
147.4	105.69	0.12
147.5	105.69	0.12
147.6	105.69	0.12
147.7	105.69	0.12
147.8	105.17	0.12
147.9	105.17	0.12
148	105.69	0.12
148.1	105.69	0.12
148.2	106.47	0.12
148.3	106.47	0.12
148.4	105.95	0.12
148.5	105.95	0.12
148.6	105.95	0.13
148.7	105.95	0.13
148.8	106.21	0.13
148.9	106.21	0.13
149	105.95	0.13
149.1	105.95	0.13
149.2	106.21	0.13
149.3	106.21	0.13
149.4	105.69	0.13
149.5	105.69	0.13
149.6	106.21	0.13
149.7	106.21	0.13
149.8	105.95	0.13
149.9	105.95	0.13
150	106.21	0.13
150.1	106.21	0.13
150.2	106.21	0.14
150.3	106.21	0.14
150.4	105.95	0.14
150.5	105.95	0.14
150.6	105.95	0.14
150.7	105.95	0.14
150.8	105.95	0.14
150.9	105.95	0.14
151	106.47	0.14
151.1	106.47	0.14
151.2	105.95	0.15
151.3	105.95	0.15
151.4	105.95	0.15
151.5	105.95	0.15
151.6	105.69	0.15
151.7	105.69	0.15
151.8	105.17	0.15
151.9	105.17	0.15
152	105.43	0.15
152.1	105.43	0.15
152.2	105.69	0.15
152.3	105.69	0.15
152.4	105.69	0.16
152.5	105.17	0.16
152.6	105.17	0.16
152.7	105.69	0.16
152.8	105.69	0.16
152.9	105.69	0.16
153	105.69	0.16
153.1	104.91	0.16
153.2	104.91	0.16
153.3	104.91	0.16
153.4	104.91	0.17
153.5	104.91	0.17
153.6	104.91	0.17
153.7	105.17	0.17
153.8	105.17	0.17
153.9	104.39	0.17
154	104.39	0.17
154.1	105.17	0.17
154.2	105.17	0.17
154.3	104.91	0.17
154.4	104.91	0.17
154.5	104.65	0.17
154.6	104.65	0.18
154.7	104.65	0.18
154.8	104.65	0.18
154.9	104.39	0.18
155	104.39	0.18
155.1	104.13	0.18
155.2	104.13	0.18
155.3	103.88	0.18
155.4	103.88	0.18
155.5	103.88	0.18
155.6	103.88	0.18
155.7	103.88	0.18
155.8	103.88	0.18
155.9	103.88	0.18
156	103.88	0.18
156.1	103.62	0.18
156.2	103.62	0.18
156.3	103.88	0.19
156.4	103.88	0.19
156.5	103.62	0.19
156.6	103.62	0.19
156.7	104.39	0.19
156.8	104.39	0.19
156.9	104.13	0.19
157	104.13	0.19
157.1	103.88	0.19
157.2	103.88	0.19
157.3	104.13	0.19
157.4	104.13	0.19
157.5	104.13	0.19
157.6	104.13	0.19
157.7	104.13	0.19
157.8	104.13	0.19
157.9	104.65	0.2
158	104.65	0.2
158.1	104.13	0.2
158.2	104.13	0.2
158.3	105.17	0.2
158.4	105.17	0.2
158.5	104.39	0.2
158.6	104.39	0.2
158.7	104.39	0.2
158.8	104.39	0.2
158.9	104.39	0.21
159	104.39	0.21
159.1	104.39	0.21
159.2	104.91	0.21
159.3	104.91	0.21
159.4	104.39	0.21
159.5	104.39	0.21
159.6	105.43	0.21
159.7	105.43	0.21
159.8	104.91	0.21
159.9	104.91	0.21
160	105.43	0.21
160.1	105.43	0.21
160.2	104.39	0.21
160.3	104.39	0.21
160.4	105.69	0.21
160.5	105.69	0.21
160.6	105.43	0.21
160.7	105.43	0.21
160.8	105.43	0.21
160.9	105.43	0.22
161	105.69	0.22
161.1	105.69	0.22
161.2	105.17	0.22
161.3	105.17	0.22
161.4	106.21	0.22
161.5	106.21	0.22
161.6	105.95	0.22
161.7	105.95	0.22
161.8	106.73	0.22
161.9	106.73	0.22
162	106.47	0.22
162.1	106.47	0.22
162.2	106.21	0.22
162.3	106.21	0.22
162.4	106.73	0.22
162.5	106.73	0.22
162.6	106.99	0.23
162.7	106.99	0.23
162.8	106.47	0.23
162.9	106.47	0.23
163	106.47	0.23
163.1	106.47	0.23
163.2	106.47	0.23
163.3	106.47	0.23
163.4	106.73	0.23
163.5	106.73	0.23
163.6	106.21	0.23
163.7	106.21	0.23
163.8	106.21	0.24
163.9	106.21	0.24
164	106.47	0.24
164.1	106.47	0.24
164.2	106.99	0.24
164.3	106.99	0.24
164.4	106.73	0.24
164.5	106.73	0.24
164.6	106.73	0.24
164.7	106.73	0.24
164.8	106.21	0.24
164.9	106.21	0.24
165	106.47	0.24
165.1	106.47	0.24
165.2	106.47	0.24
165.3	106.73	0.24
165.4	106.21	0.24
165.5	106.21	0.24
165.6	106.21	0.24
165.7	106.21	0.24
165.8	106.21	0.25
165.9	105.95	0.25
166	105.95	0.25
166.1	105.95	0.25
166.2	105.95	0.25
166.3	106.47	0.25
166.4	106.47	0.25
166.5	105.69	0.25
166.6	105.69	0.25
166.7	106.21	0.25
166.8	106.21	0.25
166.9	105.43	0.25
167	105.43	0.25
167.1	105.69	0.25
167.2	105.69	0.26
167.3	105.69	0.26
167.4	105.69	0.26
167.5	105.43	0.26
167.6	105.43	0.26
167.7	105.69	0.26
167.8	105.69	0.26
167.9	104.91	0.26
168	104.91	0.26
168.1	105.17	0.26
168.2	105.17	0.26
168.3	105.17	0.26
168.4	105.17	0.26
168.5	105.17	0.27
168.6	105.17	0.27
168.7	104.91	0.26
168.8	104.91	0.26
168.9	104.65	0.27
169	104.65	0.27
169.1	104.65	0.27
169.2	104.65	0.27
169.3	104.91	0.27
169.4	104.91	0.27
169.5	104.39	0.27
169.6	104.39	0.27
169.7	104.39	0.27
169.8	104.39	0.27
169.9	104.13	0.28
170	104.13	0.28
170.1	104.13	0.28
170.2	104.13	0.28
170.3	103.62	0.28
170.4	103.62	0.28
170.5	103.62	0.28
170.6	103.62	0.28
170.7	103.62	0.28
170.8	103.62	0.28
170.9	103.88	0.28
171	103.88	0.28
171.1	103.88	0.28
171.2	103.88	0.28
171.3	104.13	0.28
171.4	104.13	0.28
171.5	103.88	0.28
171.6	103.88	0.28
171.7	103.88	0.29
171.8	104.13	0.29
171.9	103.88	0.29
172	103.88	0.29
172.1	103.88	0.29
172.2	103.62	0.29
172.3	103.62	0.29
172.4	103.88	0.29
172.5	103.88	0.29
172.6	104.39	0.29
172.7	104.39	0.29
172.8	103.88	0.29
172.9	103.88	0.29
173	104.39	0.29
173.1	104.39	0.3
173.2	104.39	0.3
173.3	104.39	0.3
173.4	104.65	0.3
173.5	104.65	0.3
173.6	104.65	0.3
173.7	104.65	0.31
173.8	104.39	0.31
173.9	104.39	0.3
174	104.91	0.3
174.1	104.91	0.3
174.2	105.17	0.31
174.3	105.17	0.31
174.4	105.17	0.3
174.5	105.17	0.3
174.6	105.17	0.31
174.7	105.17	0.31
174.8	105.17	0.3
174.9	105.17	0.3
175	105.43	0.31
175.1	105.43	0.31
175.2	105.69	0.31
175.3	105.69	0.31
175.4	105.69	0.31
175.5	105.69	0.31
175.6	105.95	0.31
175.7	105.95	0.31
175.8	105.69	0.31
175.9	105.69	0.31
176	106.21	0.31
176.1	106.21	0.31
176.2	105.95	0.31
176.3	105.95	0.31
176.4	106.21	0.32
176.5	106.21	0.32
176.6	106.21	0.31
176.7	106.21	0.31
176.8	105.69	0.32
176.9	105.69	0.32
177	106.73	0.32
177.1	106.73	0.32
177.2	106.47	0.32
177.3	106.47	0.32
177.4	106.73	0.32
177.5	106.73	0.32
177.6	106.73	0.32
177.7	106.73	0.32
177.8	106.73	0.32
177.9	106.73	0.32
178	106.73	0.32
178.1	106.73	0.32
178.2	106.73	0.33
178.3	106.99	0.33
178.4	106.99	0.33
178.5	106.73	0.33
178.6	106.73	0.33
178.7	106.99	0.33
178.8	106.99	0.33
178.9	106.47	0.33
179	106.47	0.33
179.1	107.51	0.33
179.2	107.51	0.33
179.3	106.73	0.33
179.4	106.73	0.34
179.5	106.73	0.34
179.6	106.73	0.34
179.7	106.73	0.34
179.8	106.73	0.34
179.9	106.47	0.34
180	106.47	0.34
180.1	105.95	0.34
180.2	105.95	0.34
180.3	106.21	0.34
180.4	106.21	0.34
180.5	106.21	0.34
180.6	106.21	0.34
180.7	106.47	0.34
180.8	106.47	0.34
180.9	106.73	0.34
181	106.73	0.34
181.1	105.69	0.35
181.2	105.69	0.35
181.3	106.47	0.35
181.4	106.47	0.35
181.5	105.69	0.35
181.6	105.69	0.35
181.7	105.69	0.35
181.8	105.69	0.35
181.9	105.17	0.35
182	105.17	0.35
182.1	105.69	0.35
182.2	105.69	0.35
182.3	105.17	0.36
182.4	105.17	0.36
182.5	105.17	0.36
182.6	105.17	0.36
182.7	105.17	0.36
182.8	105.17	0.36
182.9	105.17	0.36
183	105.17	0.36
183.1	105.69	0.36
183.2	105.69	0.36
183.3	105.17	0.36
183.4	105.17	0.36
183.5	104.91	0.36
183.6	104.91	0.36
183.7	104.39	0.36
183.8	104.39	0.36
183.9	104.39	0.37
184	104.39	0.37
184.1	104.13	0.37
184.2	104.13	0.37
184.3	104.91	0.37
184.4	104.91	0.37
184.5	104.39	0.37
184.6	104.39	0.37
184.7	104.39	0.37
184.8	104.39	0.37
184.9	104.39	0.37
185	104.13	0.37
185.1	104.13	0.38
185.2	104.65	0.38
185.3	104.65	0.38
185.4	104.13	0.38
185.5	104.13	0.38
185.6	104.39	0.38
185.7	104.39	0.38
185.8	104.13	0.38
185.9	104.13	0.38
186	104.65	0.38
186.1	104.65	0.38
186.2	104.13	0.38
186.3	104.13	0.38
186.4	103.88	0.38
186.5	103.88	0.38
186.6	104.39	0.38
186.7	104.39	0.38
186.8	104.13	0.38
186.9	104.13	0.39
187	103.88	0.39
187.1	103.88	0.39
187.2	103.88	0.39
187.3	103.88	0.39
187.4	103.62	0.39
187.5	103.62	0.39
187.6	103.88	0.39
187.7	103.88	0.39
187.8	103.88	0.39
187.9	103.88	0.39
188	104.13	0.39
188.1	104.13	0.39
188.2	104.39	0.4
188.3	104.39	0.4
188.4	105.17	0.4
188.5	105.17	0.4
188.6	104.91	0.39
188.7	104.91	0.39
188.8	105.17	0.4
188.9	105.17	0.4
189	105.43	0.4
189.1	105.43	0.4
189.2	105.43	0.4
189.3	105.43	0.4
189.4	105.69	0.4
189.5	105.69	0.4
189.6	105.69	0.41
189.7	105.69	0.41
189.8	105.95	0.41
189.9	105.95	0.41
190	105.69	0.4
190.1	105.69	0.4
190.2	105.95	0.41
190.3	105.95	0.41
190.4	105.95	0.41
190.5	105.95	0.41
190.6	105.95	0.41
190.7	105.95	0.41
190.8	105.95	0.41
190.9	105.95	0.41
191	106.47	0.41
191.1	106.47	0.41
191.2	106.21	0.41
191.3	106.21	0.41
191.4	106.47	0.41
191.5	106.47	0.41
191.6	106.47	0.42
191.7	106.21	0.42
191.8	106.21	0.42
191.9	106.73	0.42
192	106.73	0.42
192.1	106.47	0.42
192.2	106.47	0.42
192.3	106.47	0.42
192.4	106.47	0.43
192.5	106.21	0.43
192.6	106.21	0.42
192.7	106.47	0.42
192.8	106.47	0.42
192.9	106.47	0.42
193	106.47	0.42
193.1	106.47	0.42
193.2	106.47	0.43
193.3	106.47	0.43
193.4	106.47	0.43
193.5	106.21	0.43
193.6	106.21	0.43
193.7	106.47	0.43
193.8	106.47	0.43
193.9	106.47	0.43
194	106.47	0.43
194.1	106.47	0.43
194.2	106.47	0.43
194.3	105.95	0.43
194.4	105.95	0.43
194.5	106.21	0.44
194.6	106.21	0.44
194.7	106.21	0.44
194.8	106.21	0.44
194.9	105.95	0.44
195	105.95	0.44
195.1	106.21	0.44
195.2	106.21	0.44
195.3	105.95	0.44
195.4	105.95	0.44
195.5	106.21	0.44
195.6	106.21	0.44
195.7	105.43	0.44
195.8	105.43	0.44
195.9	105.17	0.44
196	105.17	0.44
196.1	105.43	0.44
196.2	105.43	0.44
196.3	104.91	0.44
196.4	104.91	0.44
196.5	104.65	0.45
196.6	104.65	0.45
196.7	104.91	0.45
196.8	104.91	0.45
196.9	104.65	0.45
197	104.65	0.45
197.1	104.65	0.45
197.2	104.65	0.45
197.3	104.65	0.45
197.4	104.65	0.45
197.5	104.65	0.45
197.6	104.65	0.45
197.7	104.65	0.46
197.8	104.39	0.46
197.9	104.39	0.46
198	104.39	0.46
198.1	104.39	0.46
198.2	104.65	0.46
198.3	104.65	0.46
198.4	104.91	0.46
198.5	104.91	0.46
198.6	104.65	0.46
198.7	104.65	0.46
198.8	104.39	0.46
198.9	104.39	0.46
199	104.65	0.46
199.1	104.65	0.46
199.2	104.65	0.46
199.3	104.65	0.46
199.4	104.65	0.46
199.5	104.65	0.46
199.6	104.91	0.46
199.7	104.91	0.47
199.8	104.13	0.47
199.9	104.13	0.47
[truncated: 66,262 more rows]
