# Supplementary material for: Limit state equation and failure pressure prediction model of pipeline with complex loading
Source: Nat Commun. 2024 May 25;15:4473. doi: 10.1038/s41467-024-48688-1 (PMC11127988; doi:10.1038/s41467-024-48688-1)
Supplement: Supplementary file 3 — Source Data [file 41467_2024_48688_MOESM3_ESM.zip › source data/Fig.3a.xlsx]

## Sheet: Fig.4a
时间（s）	0.1	R1	R3	R2	R4	R6	R8	R7	R9	R10	R11	R12	R13	R14	R15	R16	R17	R18	R19	R20	R21	R22	R23	R24	R5
0.1	0.2	4.92873e-07	1.78884e-07	1.56546e-07	-2.23922e-08	2.90425e-07	-2.25075e-07	-2.24932e-08	2.01969e-07	6.03493e-07	6.46283e-07	3.91719e-07	2.12542e-07	2.03514e-07	3.05446e-07	1.45645e-07	1.8505e-07	2.56659e-07	2.0255e-07	3.44004e-07	2.10688e-07	-5.41467e-07	2.56007e-06	-2.15146e-07	1.78583e-08
0.2	0.3	7.39309e-07	7.37898e-07	-1.34182e-07	6.49373e-07	2.68085e-07	8.77793e-07	3.82385e-07	8.30317e-07	6.03493e-07	9.23262e-07	1.10603e-06	4.80529e-07	4.25529e-07	6.20148e-07	1.63851e-07	3.51594e-07	4.72793e-07	4.3272e-07	1.81055e-07	4.21375e-07	7.30552e-07	2.12469e-06	1.4343e-07	4.91104e-07
0.3	0.4	1.16497e-06	4.0249e-07	3.35455e-07	1.29875e-06	8.71276e-07	4.95165e-07	3.14906e-07	5.83466e-07	1.63167e-06	1.08483e-06	5.99099e-07	7.39276e-07	6.56795e-07	8.33034e-07	2.73085e-07	5.36644e-07	7.56469e-07	6.16857e-07	7.42324e-07	6.13742e-07	-3.3949e-06	4.76314e-06	5.19936e-07	5.89325e-07
0.4	0.5	1.63544e-06	6.26095e-07	5.81456e-07	8.50903e-07	1.29574e-06	1.26042e-06	9.89704e-07	8.07876e-07	1.72107e-06	1.43106e-06	1.49775e-06	1.01651e-06	8.6956e-07	1.16625e-06	4.36936e-07	7.58704e-07	1.01313e-06	7.36546e-07	-3.34951e-07	8.1527e-07	-1.34937e-06	6.52212e-06	6.54402e-07	6.16112e-07
0.5	0.6	1.47862e-06	5.81374e-07	6.93275e-07	1.56745e-06	1.09468e-06	1.08036e-06	3.59892e-07	1.61575e-06	2.43633e-06	1.08483e-06	1.88947e-06	1.24753e-06	1.16558e-06	1.39765e-06	6.00787e-07	1.06404e-06	1.32382e-06	9.48303e-07	-4.52636e-07	9.34354e-07	-2.50106e-06	5.22466e-06	9.59192e-07	8.572e-07
0.6	0.7	1.03055e-06	8.2734e-07	1.16291e-06	1.142e-06	6.70212e-07	6.97733e-07	3.37399e-07	1.48111e-06	1.54226e-06	1.43106e-06	1.17516e-06	1.48779e-06	1.25809e-06	1.65681e-06	6.64507e-07	1.22133e-06	1.52645e-06	1.0772e-06	5.79375e-07	1.09924e-06	-1.36656e-06	4.54545e-06	9.32299e-07	1.16972e-06
0.7	0.8	1.3442e-06	5.14292e-07	1.11819e-06	1.23157e-06	1.36277e-06	1.30544e-06	9.44717e-07	8.52758e-07	1.74343e-06	1.70804e-06	1.45166e-06	1.72806e-06	1.4616e-06	1.97152e-06	7.3733e-07	1.37862e-06	1.79662e-06	1.19689e-06	1.19496e-06	1.30077e-06	-2.56122e-06	3.28282e-06	1.38948e-06	9.46492e-07
0.8	0.9	1.81467e-06	8.2734e-07	8.27457e-07	1.16439e-06	5.13829e-07	1.73308e-06	8.32251e-07	1.07717e-06	1.69872e-06	1.40798e-06	1.38254e-06	1.8944e-06	1.72987e-06	2.16589e-06	8.37461e-07	1.55442e-06	1.99924e-06	1.3442e-06	1.02296e-06	1.46565e-06	-6.26551e-06	1.67188e-06	2.22318e-06	1.10722e-06
0.9	1	1.61304e-06	4.2485e-07	6.93275e-07	1.27635e-06	6.92553e-07	1.8006e-06	7.64771e-07	1.14449e-06	1.07288e-06	1.31565e-06	1.84338e-06	2.1439e-06	1.94264e-06	2.42506e-06	8.92078e-07	1.78573e-06	2.2559e-06	1.51913e-06	1.05012e-06	1.56642e-06	-2.1143e-06	5.25949e-06	2.37557e-06	1.03578e-06
1	1.1	1.3218e-06	-4.4721e-08	9.16912e-07	1.25396e-06	1.31809e-06	1.35045e-06	6.29811e-07	1.57087e-06	1.67637e-06	1.5003e-06	1.42862e-06	2.301e-06	2.1739e-06	2.62869e-06	9.64901e-07	1.99854e-06	2.45853e-06	1.66644e-06	2.32656e-06	1.7313e-06	-2.32058e-07	6.76594e-06	1.99907e-06	1.04471e-06
1.1	1.2	1.27699e-06	4.91932e-07	5.81456e-07	1.38832e-06	1.00532e-06	1.23791e-06	7.87264e-07	1.70552e-06	1.4305e-06	1.17716e-06	1.68209e-06	2.54127e-06	2.35892e-06	2.91563e-06	1.04683e-06	2.19284e-06	2.79624e-06	1.91502e-06	1.70192e-06	1.85955e-06	-4.29736e-07	1.78508e-06	2.4204e-06	1.25008e-06
1.2	1.3	1.74746e-06	3.35408e-07	4.47274e-07	1.47788e-06	1.36277e-06	9.90331e-07	6.29811e-07	1.57087e-06	1.65402e-06	1.31565e-06	1.31341e-06	2.80926e-06	2.60868e-06	3.2581e-06	1.18337e-06	2.4149e-06	3.01237e-06	2.08074e-06	4.79795e-07	2.05192e-06	-1.26342e-06	4.98955e-06	2.24111e-06	1.08936e-06
1.3	1.4	1.27699e-06	2.90687e-07	4.02547e-07	1.88095e-06	6.92553e-07	1.35045e-06	8.99731e-07	1.66064e-06	1.20699e-06	9.00181e-07	7.83438e-07	3.04952e-06	2.80295e-06	3.44322e-06	1.2835e-06	2.65547e-06	3.26903e-06	2.32933e-06	7.78535e-07	2.23512e-06	-3.25739e-06	6.34797e-06	2.40247e-06	8.75058e-07
1.4	1.5	9.63342e-07	1.34163e-07	2.23637e-07	9.18079e-07	1.00532e-06	7.65255e-07	3.59892e-07	1.79528e-06	1.31874e-06	5.30876e-07	1.45166e-06	3.20662e-06	3.04347e-06	3.61908e-06	1.37453e-06	2.84977e-06	3.45815e-06	2.39378e-06	1.42128e-06	2.34505e-06	-5.83578e-06	6.7224e-06	2.3935e-06	7.76837e-07
1.5	1.6	3.58453e-07	-4.4721e-08	1.56546e-07	1.38832e-06	6.70212e-07	4.27643e-07	4.49865e-08	7.40553e-07	9.16415e-07	6.0012e-07	1.3595e-06	3.47461e-06	3.32099e-06	3.96155e-06	1.38363e-06	3.07183e-06	3.78236e-06	2.56871e-06	2.76109e-06	2.52826e-06	-1.05284e-05	6.92268e-06	2.53693e-06	6.33971e-07
1.6	1.7	4.92873e-07	-2.90687e-07	-6.70911e-08	1.16439e-06	6.25532e-07	7.87763e-07	-2.47426e-07	9.87404e-07	5.14086e-07	1.15408e-07	4.14761e-07	3.65943e-06	3.5245e-06	4.1837e-06	1.45645e-06	3.3309e-06	4.05252e-06	2.66998e-06	2.67962e-06	2.72978e-06	-1.75332e-06	1.15988e-05	3.11066e-06	1.60725e-07
1.7	1.8	1.3442e-07	-1.56524e-07	-8.94547e-08	6.94157e-07	4.24468e-07	4.05135e-07	-6.9729e-07	-4.4882e-08	-1.34109e-07	3.23142e-07	3.22592e-07	3.85349e-06	3.70027e-06	4.35956e-06	1.55659e-06	3.51595e-06	4.16059e-06	2.71602e-06	2.58909e-06	2.83055e-06	-2.07132e-06	7.46257e-06	3.14652e-06	-8.92916e-09
1.8	1.9	-1.79226e-07	-2.23605e-07	-4.2491e-07	6.04589e-07	2.45744e-07	2.7009e-07	2.24932e-08	2.2441e-08	-2.01164e-07	1.10791e-06	9.21691e-08	3.98286e-06	3.85753e-06	4.51691e-06	1.53838e-06	3.69175e-06	4.39024e-06	2.80809e-06	3.05983e-06	2.94047e-06	-4.18561e-06	7.39291e-06	3.27202e-06	-8.92916e-08
1.9	2	-4.70469e-07	-4.02489e-07	-4.02546e-07	9.62864e-07	2.68085e-07	5.85195e-07	1.57453e-07	3.59056e-07	-1.56461e-07	-4.61631e-08	-9.21691e-08	4.16768e-06	4.00554e-06	4.66501e-06	1.69313e-06	3.8583e-06	4.6469e-06	2.9646e-06	4.03753e-06	3.0504e-06	-2.01976e-06	1.09196e-05	3.48717e-06	-3.03591e-07
2	2.1	-4.48066e-07	-5.36652e-07	-7.38001e-07	5.82196e-07	6.92553e-07	2.7009e-07	-6.07317e-07	3.59056e-07	-8.94063e-08	1.15408e-07	2.30423e-08	4.38947e-06	4.24606e-06	5.01674e-06	1.79326e-06	4.11737e-06	4.89005e-06	3.15795e-06	4.00132e-06	3.23361e-06	1.72754e-06	9.09094e-06	3.62163e-06	-2.94662e-07
2.1	2.2	-7.16905e-07	-8.04978e-07	-6.7091e-07	8.28511e-07	-3.35106e-07	0	-6.07317e-07	6.50789e-07	2.01164e-07	3.46223e-07	7.14311e-07	4.64822e-06	4.55133e-06	5.33144e-06	1.83877e-06	4.37644e-06	5.14671e-06	3.32367e-06	3.21373e-06	3.41681e-06	1.28921e-06	8.89937e-06	4.00711e-06	-1.78583e-07
2.2	2.3	-1.3442e-07	-8.7206e-07	-8.94547e-07	1.09722e-06	-4.91488e-07	-2.92597e-07	-8.09756e-07	2.2441e-08	-8.94063e-08	-4.38549e-07	2.30423e-08	4.87924e-06	4.7456e-06	5.5721e-06	1.9298e-06	4.55224e-06	5.34934e-06	3.44336e-06	4.37249e-06	3.5359e-06	-3.54101e-06	1.04058e-05	3.89953e-06	-2.32158e-07
2.3	2.4	-8.96131e-07	-1.00622e-06	-1.18527e-06	1.34353e-06	2.23404e-08	-1.12537e-07	-7.19783e-07	-3.81497e-07	2.01164e-07	-1.15408e-07	1.15211e-07	5.07331e-06	4.91211e-06	5.84978e-06	2.06635e-06	4.7743e-06	5.61951e-06	3.6275e-06	4.09185e-06	3.71911e-06	-4.50361e-06	8.59459e-06	3.68438e-06	-4.82174e-07
2.4	2.5	-2.91243e-07	-6.70815e-07	-1.23e-06	2.19444e-06	6.70212e-08	2.25075e-07	-4.27372e-07	4.93702e-07	1.78813e-07	-2.30815e-07	-1.84338e-07	5.28585e-06	5.11562e-06	6.11821e-06	2.2302e-06	4.99636e-06	5.82213e-06	3.79322e-06	3.07794e-06	3.85651e-06	-7.75237e-06	1.05974e-05	4.034e-06	-5.98253e-07
2.5	2.6	-1.3442e-07	-5.36652e-07	-1.16291e-06	1.54506e-06	4.91489e-07	-1.35045e-07	2.02439e-07	2.46851e-07	-8.94063e-08	0	1.15211e-07	5.50764e-06	5.33764e-06	6.36812e-06	2.28482e-06	5.19992e-06	6.18686e-06	3.92212e-06	3.15036e-06	4.04888e-06	-5.26854e-06	1.18252e-05	4.25811e-06	-5.53607e-07
2.6	2.7	2.46436e-07	-7.60257e-07	-8.94547e-07	1.79138e-06	3.79787e-07	-2.47582e-07	-2.24932e-08	6.28348e-07	3.57625e-07	2.30815e-07	3.68676e-07	5.7017e-06	5.50416e-06	6.57175e-06	2.37584e-06	5.27394e-06	6.30844e-06	4.11546e-06	3.56679e-06	4.12216e-06	2.2948e-06	1.33927e-05	4.45533e-06	-4.01812e-07
2.7	2.8	6.27293e-07	-2.45966e-07	-1.23e-06	1.92573e-06	1.42979e-06	7.65255e-07	3.37399e-07	6.95671e-07	4.02328e-07	6.69365e-07	3.68676e-07	5.94196e-06	5.70767e-06	6.71985e-06	2.40315e-06	5.39422e-06	6.52458e-06	4.26277e-06	4.5626e-06	4.36033e-06	2.6214e-06	1.23651e-05	4.285e-06	-2.67875e-08
2.8	2.9	6.72099e-08	-2.23605e-07	-6.48546e-07	1.76898e-06	1.13936e-06	5.17673e-07	7.64771e-07	8.75199e-07	2.01164e-07	1.20024e-06	1.05995e-06	6.05286e-06	5.85568e-06	6.81241e-06	2.40315e-06	5.62554e-06	6.71369e-06	4.48374e-06	4.19143e-06	4.47942e-06	5.87883e-06	1.1712e-05	4.73323e-06	2.58946e-07
2.9	3	2.46436e-07	-3.80129e-07	-3.35455e-07	1.74659e-06	9.82979e-07	8.55286e-07	4.94852e-07	1.66064e-06	1.00582e-06	1.2464e-06	1.1982e-06	6.23768e-06	6.0037e-06	7.01604e-06	2.46687e-06	5.87536e-06	6.8758e-06	4.52057e-06	4.35438e-06	4.61683e-06	8.13068e-06	1.33665e-05	4.87666e-06	4.82175e-07
3	3.1	4.48066e-08	-3.80129e-07	-6.26183e-07	2.19444e-06	1.40745e-06	7.2024e-07	1.03469e-06	1.43623e-06	1.20699e-06	1.36181e-06	1.49775e-06	6.45022e-06	6.19796e-06	7.2567e-06	2.50328e-06	5.98639e-06	6.99737e-06	4.62184e-06	4.24575e-06	4.74507e-06	9.06753e-06	1.08412e-05	5.21731e-06	3.75025e-07
3.1	3.2	-1.12016e-07	-2.23605e-08	-1.05109e-06	2.70946e-06	1.2734e-06	1.01284e-06	8.54744e-07	1.59331e-06	1.72107e-06	1.01559e-06	8.98649e-07	6.66277e-06	6.43848e-06	7.52513e-06	2.57611e-06	6.12518e-06	7.26754e-06	4.82439e-06	4.02848e-06	4.9008e-06	7.7611e-06	1.15727e-05	5.19938e-06	4.37529e-07
3.2	3.3	-4.92872e-07	-3.57768e-07	-7.15637e-07	2.12726e-06	1.20638e-06	6.97733e-07	7.64771e-07	1.63819e-06	1.22934e-06	9.69425e-07	8.75607e-07	6.91228e-06	6.63275e-06	7.7843e-06	2.65803e-06	6.35649e-06	7.5107e-06	4.9717e-06	4.07375e-06	5.0382e-06	6.7555e-06	1.25828e-05	5.92551e-06	3.2145e-07
3.3	3.4	-2.91243e-07	-2.45966e-07	-9.1691e-07	1.56745e-06	6.47872e-07	2.47583e-07	6.52305e-07	1.72796e-06	1.60932e-06	1.52338e-06	1.38254e-06	7.17103e-06	6.88252e-06	8.12677e-06	2.75817e-06	6.58781e-06	7.79438e-06	5.12822e-06	4.24575e-06	5.18477e-06	6.48047e-06	1.29398e-05	5.80897e-06	2.143e-07
3.4	3.5	-1.79226e-07	3.13047e-07	-4.92001e-07	2.0153e-06	5.5851e-07	6.75225e-07	5.62332e-07	1.81772e-06	8.71712e-07	1.56955e-06	1.40558e-06	7.33737e-06	7.04903e-06	8.38594e-06	2.92202e-06	6.77286e-06	8.09156e-06	5.25712e-06	5.53125e-06	5.2947e-06	7.16806e-06	1.06409e-05	5.79104e-06	2.32158e-07
3.5	3.6	-4.92872e-07	-4.91931e-07	-9.84001e-07	1.85855e-06	1.22872e-06	8.32778e-07	1.21464e-06	1.34646e-06	8.04657e-07	1.06175e-06	1.33645e-06	7.54067e-06	7.28955e-06	8.51553e-06	3.03125e-06	6.95791e-06	8.41577e-06	5.39522e-06	6.52706e-06	5.42294e-06	1.05802e-05	8.98645e-06	5.87172e-06	3.12521e-07
3.6	3.7	-6.94502e-07	-3.57768e-07	-5.59092e-07	1.74659e-06	1.09468e-06	7.2024e-07	9.22224e-07	1.88505e-06	1.22934e-06	1.38489e-06	1.47471e-06	7.73473e-06	7.44681e-06	8.66363e-06	3.15869e-06	7.0782e-06	8.49682e-06	5.55174e-06	6.61759e-06	5.54203e-06	1.07779e-05	1.08151e-05	5.94344e-06	4.19671e-07
3.7	3.8	-7.84115e-07	-2.23605e-07	-7.15637e-07	2.12726e-06	8.48936e-07	4.05135e-07	9.89704e-07	1.34646e-06	1.16228e-06	8.77099e-07	1.47471e-06	7.91031e-06	7.64108e-06	8.88577e-06	3.27703e-06	7.26325e-06	8.6319e-06	5.69905e-06	6.41843e-06	5.70692e-06	1.08295e-05	7.41903e-06	5.75518e-06	3.2145e-07
3.8	3.9	-9.63341e-07	-8.04978e-07	-1.14055e-06	2.03769e-06	2.90425e-07	5.17673e-07	7.64771e-07	1.70552e-06	1.00582e-06	8.77099e-07	7.60395e-07	8.03045e-06	7.78909e-06	9.14494e-06	3.32254e-06	7.42054e-06	8.91558e-06	5.82795e-06	6.89823e-06	5.80768e-06	5.32017e-06	7.68027e-06	5.71036e-06	4.01812e-07
3.9	4	-1.76986e-06	-6.70815e-07	-2.01273e-06	1.65702e-06	8.93616e-08	1.57552e-07	5.17345e-07	1.34646e-06	4.47032e-07	5.30876e-07	-4.60845e-08	8.19679e-06	7.98336e-06	9.39486e-06	3.40447e-06	7.61485e-06	9.1047e-06	5.92922e-06	6.73528e-06	5.8718e-06	2.06274e-06	1.18949e-05	6.34684e-06	2.41087e-07
4	4.1	-1.97149e-06	-1.47579e-06	-1.90091e-06	1.27635e-06	4.69149e-07	-8.32777e-07	-4.72358e-07	7.40553e-07	-3.35273e-07	-1.38489e-07	-4.14761e-07	8.30768e-06	8.03886e-06	9.45039e-06	3.40447e-06	7.80915e-06	9.2533e-06	5.98446e-06	6.07442e-06	6.00005e-06	2.50107e-06	1.50472e-05	6.55302e-06	-1.25008e-07
4.1	4.2	-2.1059e-06	-1.52051e-06	-2.03509e-06	7.1655e-07	5.80851e-07	-1.57552e-07	1.3496e-07	1.79528e-07	-8.7171e-07	-4.6163e-07	-8.75605e-07	8.45554e-06	8.14987e-06	9.62626e-06	3.4955e-06	7.93869e-06	9.34786e-06	6.04891e-06	6.36411e-06	6.08249e-06	4.38333e-06	8.42914e-06	6.61578e-06	-9.28631e-07
4.2	4.3	-2.26273e-06	-2.19133e-06	-2.41527e-06	6.26981e-07	-3.79787e-07	-4.5015e-08	-4.49865e-07	2.46851e-07	-8.04656e-07	-5.07793e-07	-6.68225e-07	8.6034e-06	8.26088e-06	9.87618e-06	3.56832e-06	8.09599e-06	9.64505e-06	6.14098e-06	6.20116e-06	6.21074e-06	-1.633e-07	1.01446e-05	7.40466e-06	-1.08043e-06
4.3	4.4	-2.35234e-06	-2.30313e-06	-2.706e-06	2.01529e-07	2.23404e-08	-1.23791e-06	-4.27372e-07	8.97639e-08	-1.11758e-06	-7.84772e-07	-5.99099e-07	8.77898e-06	8.5014e-06	1.0052e-05	3.60473e-06	8.3088e-06	9.86118e-06	6.28829e-06	6.37316e-06	6.35731e-06	-1.72754e-06	5.70359e-06	7.58395e-06	-1.20543e-06
4.4	4.5	-2.21792e-06	-2.59381e-06	-2.16927e-06	2.91098e-07	-2.23404e-08	-1.03534e-06	-9.22222e-07	2.2441e-08	-7.37601e-07	-4.15467e-07	-8.52563e-07	8.9176e-06	8.65867e-06	1.02001e-05	3.66845e-06	8.42908e-06	9.98276e-06	6.38957e-06	5.98389e-06	6.44891e-06	-3.7301e-06	2.61231e-08	7.2164e-06	-1.17865e-06
4.5	4.6	-1.99389e-06	-2.75034e-06	-2.30345e-06	8.95687e-07	3.79787e-07	-4.95165e-07	-8.32249e-07	-8.97639e-08	-9.38765e-07	-4.38549e-07	-1.0369e-06	9.13014e-06	8.81593e-06	1.04593e-05	3.75948e-06	8.6604e-06	1.01314e-05	6.50926e-06	5.51314e-06	6.6138e-06	3.2832e-06	3.46568e-06	7.4943e-06	-1.37509e-06
4.6	4.7	-2.50916e-06	-2.34785e-06	-3.04145e-06	4.25451e-07	-2.90425e-07	-7.42747e-07	-9.67209e-07	-3.36615e-07	-1.05052e-06	-1.03867e-06	-7.60394e-07	9.33345e-06	8.97319e-06	1.07e-05	3.8141e-06	8.81769e-06	1.04556e-05	6.64736e-06	7.18792e-06	6.7054e-06	8.2682e-06	5.24207e-06	7.66463e-06	-1.35723e-06
4.7	4.8	-2.35234e-06	-2.7727e-06	-3.44399e-06	3.58275e-07	-4.69148e-07	-7.42747e-07	-9.22222e-07	-2.2441e-08	-1.02817e-06	-8.77097e-07	-1.0369e-06	9.50903e-06	9.09345e-06	1.08388e-05	3.93244e-06	9.02125e-06	1.05366e-05	6.77626e-06	7.31466e-06	6.85197e-06	1.12163e-05	8.85583e-06	8.01425e-06	-1.43759e-06
4.8	4.9	-1.97149e-06	-2.9963e-06	-3.08618e-06	8.28511e-07	-6.70212e-08	-1.03534e-06	-1.3271e-06	-1.34646e-07	-9.61116e-07	-1.10791e-06	-1.26732e-06	9.65689e-06	9.25997e-06	1.11258e-05	4.1145e-06	9.16929e-06	1.08203e-05	6.88674e-06	6.6357e-06	6.9619e-06	5.89602e-06	9.0474e-06	7.74531e-06	-1.27687e-06
4.9	5	-2.778e-06	-3.13046e-06	-3.04145e-06	2.01529e-07	2.23404e-08	-7.65254e-07	-9.67209e-07	-3.59056e-07	-7.1525e-07	-8.54016e-07	-1.45166e-06	9.76778e-06	9.44498e-06	1.12831e-05	4.1327e-06	9.25257e-06	1.09689e-05	7.01564e-06	7.57719e-06	7.03518e-06	7.4259e-06	1.04581e-05	7.73634e-06	-1.48224e-06
5	5.1	-2.30753e-06	-2.7727e-06	-3.35454e-06	9.85256e-07	1.11702e-07	-8.10269e-07	-8.09756e-07	2.01969e-07	-7.82304e-07	-8.54016e-07	-8.98648e-07	9.89715e-06	9.6115e-06	1.14219e-05	4.17822e-06	9.31734e-06	1.11175e-05	7.07088e-06	7.74015e-06	7.12679e-06	6.95319e-06	1.09806e-05	8.31008e-06	-1.35723e-06
5.1	5.2	-2.26273e-06	-3.01866e-06	-3.17563e-06	6.26981e-07	-4.46808e-07	-5.17672e-07	-4.72358e-07	2.46851e-07	-3.57625e-07	-9.92505e-07	-2.76507e-07	1.00912e-05	9.75026e-06	1.157e-05	4.25104e-06	9.54865e-06	1.12391e-05	7.16295e-06	7.38708e-06	7.18175e-06	8.50026e-06	9.08224e-06	8.22939e-06	-1.23222e-06
5.2	5.3	-2.17311e-06	-1.96772e-06	-2.86254e-06	1.23157e-06	1.34042e-07	-5.85194e-07	-2.47426e-07	2.01969e-07	-3.35273e-07	-7.15527e-07	-8.06479e-07	1.02298e-05	9.91678e-06	1.17552e-05	4.31476e-06	9.72445e-06	1.13606e-05	7.3563e-06	8.85365e-06	7.30999e-06	1.19296e-05	8.23757e-06	8.3549e-06	-1.25901e-06
5.3	5.4	-2.37474e-06	-2.68326e-06	-3.6229e-06	8.50903e-07	6.70212e-08	-4.05135e-07	-6.29811e-07	2.69292e-07	-3.12922e-07	-8.54016e-07	-9.67774e-07	1.0313e-05	1.00278e-05	1.19403e-05	4.4331e-06	9.79847e-06	1.15633e-05	7.45758e-06	8.8446e-06	7.48404e-06	1.2282e-05	8.44656e-06	8.28318e-06	-1.46438e-06
5.4	5.5	-2.26273e-06	-1.72176e-06	-2.952e-06	9.62864e-07	-8.93616e-08	-8.77791e-07	-4.72358e-07	6.28348e-07	-7.1525e-07	-4.84712e-07	-7.37352e-07	1.05625e-05	1.02776e-05	1.21162e-05	4.51502e-06	9.87249e-06	1.17389e-05	7.50361e-06	8.21995e-06	7.57565e-06	9.90123e-06	1.1146e-05	8.62384e-06	-1.29473e-06
5.5	5.6	-2.95723e-06	-2.12425e-06	-3.26509e-06	7.1655e-07	-4.91488e-07	-6.52717e-07	-1.19214e-06	4.71261e-07	-4.02328e-07	-3.92386e-07	-8.29521e-07	1.07104e-05	1.03516e-05	1.21902e-05	4.54233e-06	9.99278e-06	1.1901e-05	7.64171e-06	7.84878e-06	7.61229e-06	4.49506e-06	1.06497e-05	8.96449e-06	-1.14293e-06
5.6	5.7	-2.8004e-06	-2.41493e-06	-3.198e-06	7.1655e-07	-2.90425e-07	-9.45314e-07	-6.9729e-07	8.97639e-08	-6.48195e-07	-8.30935e-07	-2.99549e-07	1.07935e-05	1.04348e-05	1.23291e-05	4.50592e-06	1.00205e-05	1.2009e-05	7.70616e-06	8.25616e-06	7.75886e-06	9.04174e-06	1.17643e-05	9.26032e-06	-1.30366e-06
5.7	5.8	-2.37474e-06	-2.8845e-06	-3.04145e-06	4.92628e-07	-6.70211e-07	-1.14788e-06	-7.87263e-07	4.03938e-07	-7.1525e-07	-7.6169e-07	-1.08299e-06	1.08213e-05	1.05458e-05	1.24031e-05	4.53323e-06	1.02519e-05	1.21576e-05	7.74299e-06	7.65867e-06	7.76802e-06	5.62098e-06	1.37845e-05	9.81612e-06	-1.64296e-06
5.8	5.9	-2.84521e-06	-3.26463e-06	-3.13091e-06	5.37412e-07	-3.12765e-07	-8.10269e-07	-5.39838e-07	-1.12205e-07	-1.00582e-06	-1.10791e-06	-1.42862e-06	1.09044e-05	1.06476e-05	1.25234e-05	4.61516e-06	1.03444e-05	1.22792e-05	7.80744e-06	7.82162e-06	7.83214e-06	4.47787e-06	1.38368e-05	9.54719e-06	-1.64296e-06
5.9	6	-2.93482e-06	-3.15282e-06	-3.22036e-06	6.26981e-07	-3.57446e-07	-1.1929e-06	-1.03469e-06	-2.69292e-07	-1.11758e-06	-1.45413e-06	-1.01386e-06	1.09969e-05	1.06013e-05	1.25697e-05	4.62426e-06	1.03906e-05	1.22522e-05	7.86268e-06	8.30142e-06	7.82298e-06	8.4401e-06	1.44289e-05	9.20653e-06	-1.74118e-06
6	6.1	-3.31568e-06	-3.37643e-06	-3.44399e-06	1.11961e-07	-7.37233e-07	-1.03534e-06	-1.07967e-06	-2.2441e-07	-1.25169e-06	-1.6157e-06	-8.75605e-07	1.10615e-05	1.06106e-05	1.26345e-05	4.69708e-06	1.04924e-05	1.23197e-05	7.87189e-06	8.3829e-06	7.87794e-06	1.07263e-05	1.31924e-05	9.17964e-06	-1.71439e-06
6.1	6.2	-2.97963e-06	-3.44351e-06	-3.8689e-06	-2.23922e-07	-7.59573e-07	-1.1929e-06	-1.3271e-06	-9.4252e-07	-1.87753e-06	-9.69423e-07	-1.31341e-06	1.10338e-05	1.06568e-05	1.27271e-05	4.7608e-06	1.05664e-05	1.24008e-05	7.8903e-06	8.6907e-06	7.93291e-06	8.67216e-06	1.25219e-05	9.50236e-06	-1.85726e-06
6.2	6.3	-3.58451e-06	-3.60003e-06	-3.68999e-06	-4.70235e-07	-1.25106e-06	-1.37296e-06	-1.52954e-06	-1.12205e-07	-1.54226e-06	-1.66187e-06	-1.65904e-06	1.11077e-05	1.08234e-05	1.28381e-05	4.76991e-06	1.05757e-05	1.24278e-05	7.89951e-06	8.71786e-06	7.98787e-06	1.3365e-05	1.26699e-05	9.42168e-06	-2.12513e-06
6.3	6.4	-3.36048e-06	-3.71183e-06	-3.66763e-06	2.46314e-07	-6.47871e-07	-1.53051e-06	-2.04688e-06	5.61025e-07	-1.36344e-06	-1.22332e-06	-1.68208e-06	1.11077e-05	1.08604e-05	1.27641e-05	4.73349e-06	1.06405e-05	1.24818e-05	7.94554e-06	8.50964e-06	7.96955e-06	1.18867e-05	9.16061e-06	9.3679e-06	-2.17871e-06
6.4	6.5	-3.74133e-06	-3.57767e-06	-4.02545e-06	-1.56745e-07	-9.15955e-07	-1.8231e-06	-1.34959e-06	-8.97638e-07	-1.5199e-06	-8.77097e-07	-1.65904e-06	1.1154e-05	1.08604e-05	1.27826e-05	4.82452e-06	1.0659e-05	1.24954e-05	7.90872e-06	8.77217e-06	7.98787e-06	1.22391e-05	8.65555e-06	9.71751e-06	-2.31265e-06
6.5	6.6	-3.89816e-06	-3.53295e-06	-4.04781e-06	-8.95686e-08	-1.34042e-06	-1.64304e-06	-1.37209e-06	-9.87402e-07	-1.38579e-06	-1.45413e-06	-2.30422e-06	1.12186e-05	1.08881e-05	1.28289e-05	4.85183e-06	1.06405e-05	1.24954e-05	7.95475e-06	8.8446e-06	8.01535e-06	1.36916e-05	7.17521e-06	9.7982e-06	-2.61624e-06
6.6	6.7	-3.71893e-06	-3.26463e-06	-3.98072e-06	-7.83725e-07	-8.93615e-07	-1.59803e-06	-1.82195e-06	-1.03228e-06	-2.19045e-06	-1.98501e-06	-1.86642e-06	1.12464e-05	1.08789e-05	1.29029e-05	4.84273e-06	1.07422e-05	1.25629e-05	7.95475e-06	8.08416e-06	8.06115e-06	1.76453e-05	4.24938e-06	9.4934e-06	-2.65195e-06
6.7	6.8	-3.94296e-06	-3.64475e-06	-3.55581e-06	-6.71764e-07	-1.63085e-06	-1.8231e-06	-1.73198e-06	-1.21181e-06	-1.89988e-06	-1.73111e-06	-1.52079e-06	1.13203e-05	1.09899e-05	1.3051e-05	4.85183e-06	1.08903e-05	1.2644e-05	8.03761e-06	8.65449e-06	8.1894e-06	1.74047e-05	6.15639e-06	9.50236e-06	-2.68767e-06
6.8	6.9	-4.09978e-06	-3.26463e-06	-3.68999e-06	-4.92627e-07	-1.11702e-06	-1.8006e-06	-2.00189e-06	-7.18111e-07	-1.69872e-06	-1.75419e-06	-2.35031e-06	1.14219e-05	1.12026e-05	1.31343e-05	4.89735e-06	1.10106e-05	1.26845e-05	8.12048e-06	9.72273e-06	8.24436e-06	1.75937e-05	5.4946e-06	9.62787e-06	-2.90197e-06
6.9	7	-4.36862e-06	-3.19754e-06	-3.51109e-06	-2.01529e-07	-8.71275e-07	-1.1929e-06	-1.48455e-06	-6.73229e-07	-1.85518e-06	-1.38489e-06	-2.18901e-06	1.14497e-05	1.11841e-05	1.31621e-05	4.90645e-06	1.10753e-05	1.2752e-05	8.1573e-06	9.26103e-06	8.25352e-06	1.82298e-05	8.31594e-06	9.83405e-06	-2.93768e-06
7	7.1	-4.09978e-06	-3.80127e-06	-3.55581e-06	-2.23922e-08	-8.48934e-07	-1.66555e-06	-1.59702e-06	-1.27913e-06	-1.96693e-06	-1.26948e-06	-1.636e-06	1.15421e-05	1.12859e-05	1.33195e-05	4.92466e-06	1.10938e-05	1.29141e-05	8.24017e-06	9.3244e-06	8.30849e-06	1.6485e-05	7.74993e-06	9.59201e-06	-2.85732e-06
7.1	7.2	-3.71893e-06	-3.53295e-06	-3.30981e-06	-4.47843e-08	-1.20638e-06	-1.64304e-06	-1.41707e-06	-6.50788e-07	-1.34109e-06	-1.43105e-06	-2.14293e-06	1.16992e-05	1.13692e-05	1.34305e-05	4.98838e-06	1.11956e-05	1.31438e-05	8.29541e-06	9.06187e-06	8.40925e-06	1.71296e-05	9.18673e-06	9.33204e-06	-2.6966e-06
7.2	7.3	-3.5173e-06	-3.55531e-06	-3.64527e-06	2.46314e-07	-1.42978e-06	-1.57552e-06	-1.3271e-06	-4.93701e-07	-1.25169e-06	-1.06175e-06	-2.09684e-06	1.18008e-05	1.14154e-05	1.34768e-05	5.07941e-06	1.13622e-05	1.32248e-05	8.31382e-06	9.39683e-06	8.47337e-06	2.07997e-05	1.27221e-05	9.17964e-06	-2.63409e-06
7.3	7.4	-3.06924e-06	-3.51059e-06	-3.42163e-06	-3.35882e-07	-4.24467e-07	-1.37296e-06	-1.39458e-06	-3.81497e-07	-1.65401e-06	-1.59262e-06	-1.31341e-06	1.18378e-05	1.14154e-05	1.36157e-05	5.11582e-06	1.13437e-05	1.32113e-05	8.39669e-06	9.14334e-06	8.54666e-06	2.03012e-05	9.34347e-06	9.43065e-06	-2.71446e-06
7.4	7.5	-3.13645e-06	-3.30935e-06	-3.3769e-06	-8.95686e-08	-2.23404e-07	-1.32794e-06	-1.21463e-06	-3.36615e-07	-1.20698e-06	-1.20024e-06	-9.67774e-07	1.19117e-05	1.14802e-05	1.36249e-05	5.15223e-06	1.13992e-05	1.32653e-05	8.45193e-06	8.80839e-06	8.5833e-06	1.70093e-05	5.03309e-06	9.65476e-06	-2.3305e-06
7.5	7.6	-3.42769e-06	-2.32549e-06	-2.61654e-06	2.01529e-07	-7.81913e-07	-7.65254e-07	-1.07967e-06	1.57087e-07	-1.18463e-06	-1.43105e-06	-8.52563e-07	1.19579e-05	1.16097e-05	1.36712e-05	5.07941e-06	1.14362e-05	1.33599e-05	8.45193e-06	8.96229e-06	8.57414e-06	1.55739e-05	2.85614e-06	9.84302e-06	-2.28586e-06
7.6	7.7	-2.93482e-06	-3.2199e-06	-2.25873e-06	5.37412e-07	-3.57446e-07	-6.52717e-07	-7.42277e-07	-2.2441e-07	-4.91734e-07	-1.26948e-06	-3.45634e-07	1.20503e-05	1.17114e-05	1.3773e-05	5.12492e-06	1.14917e-05	1.33464e-05	8.57162e-06	9.70462e-06	8.70239e-06	1.74476e-05	4.08394e-06	9.68166e-06	-2.16978e-06
7.7	7.8	-3.04684e-06	-2.59381e-06	-2.706e-06	2.91098e-07	3.57446e-07	-6.07702e-07	-6.29811e-07	1.57087e-07	-5.58789e-07	-3.69304e-07	-4.60845e-07	1.21797e-05	1.18317e-05	1.39581e-05	5.07941e-06	1.15195e-05	1.35355e-05	8.70972e-06	9.43304e-06	8.77567e-06	1.76539e-05	5.19853e-06	9.91474e-06	-1.87512e-06
7.8	7.9	-3.09164e-06	-2.41493e-06	-2.03509e-06	8.50903e-07	2.90425e-07	-5.4018e-07	3.14906e-07	5.16143e-07	-2.9057e-07	-3.92386e-07	-2.30423e-08	1.22999e-05	1.19335e-05	1.4134e-05	5.11582e-06	1.17508e-05	1.36976e-05	8.75576e-06	8.63638e-06	8.86728e-06	2.09458e-05	4.8241e-06	9.80716e-06	-1.49117e-06
7.9	8	-2.24032e-06	-2.41493e-06	-1.78909e-06	7.1655e-07	1.11702e-07	-2.92597e-07	-1.79946e-07	2.69292e-07	-2.01164e-07	-1.61571e-07	1.15211e-07	1.24847e-05	1.20445e-05	1.42451e-05	5.19774e-06	1.17971e-05	1.37246e-05	8.84783e-06	9.57788e-06	8.98636e-06	1.75937e-05	1.93312e-06	1.01568e-05	-1.38402e-06
8	8.1	-1.92668e-06	-2.16897e-06	-1.99036e-06	1.36592e-06	6.47872e-07	6.75225e-08	4.49865e-08	3.81497e-07	-6.03492e-07	-4.61631e-08	2.9955e-07	1.26603e-05	1.22017e-05	1.44302e-05	5.24326e-06	1.18711e-05	1.39948e-05	8.91228e-06	1.03836e-05	9.01384e-06	1.84447e-05	1.70671e-06	1.05871e-05	-1.27687e-06
8.1	8.2	-2.37474e-06	-2.23605e-06	-1.63255e-06	1.56745e-06	9.82979e-07	6.75225e-08	2.47426e-07	1.05473e-06	1.78813e-07	-1.15408e-07	5.53015e-07	1.27342e-05	1.23127e-05	1.46431e-05	5.28877e-06	1.20469e-05	1.41029e-05	9.06879e-06	9.7861e-06	9.12377e-06	1.74476e-05	5.1637e-06	1.06319e-05	-1.08936e-06
8.2	8.3	-2.19552e-06	-2.39257e-06	-1.61018e-06	1.7242e-06	4.91489e-07	9.003e-08	1.57453e-07	1.34646e-06	0	3.23142e-07	5.53015e-07	1.28451e-05	1.24053e-05	1.47634e-05	5.31608e-06	1.21302e-05	1.4346e-05	9.17007e-06	9.48735e-06	9.17873e-06	1.03224e-05	5.87774e-06	1.10353e-05	-7.41119e-07
8.3	8.4	-2.15071e-06	-2.16897e-06	-1.76673e-06	2.14965e-06	6.47872e-07	6.07703e-07	2.69919e-07	1.34646e-06	-6.70547e-08	3.0006e-07	4.60845e-08	1.29745e-05	1.25163e-05	1.48375e-05	5.3889e-06	1.22134e-05	1.44676e-05	9.30818e-06	9.56883e-06	9.24286e-06	9.71214e-06	6.08673e-06	1.09815e-05	-1.02685e-06
8.4	8.5	-1.90428e-06	-2.01244e-06	-1.16291e-06	1.56745e-06	6.03191e-07	5.4018e-07	2.02439e-07	1.00985e-06	3.35274e-07	8.54018e-07	4.83888e-07	1.30669e-05	1.26735e-05	1.50411e-05	5.45263e-06	1.2306e-05	1.45892e-05	9.32659e-06	1.01573e-05	9.35278e-06	1.3408e-05	6.19123e-06	1.10443e-05	-9.19702e-07
8.5	8.6	-1.74745e-06	-1.63232e-06	-1.38655e-06	1.97051e-06	5.5851e-07	6.75225e-08	6.29811e-07	1.63819e-06	8.94063e-08	6.92447e-07	5.53015e-07	1.32609e-05	1.27753e-05	1.51429e-05	5.51635e-06	1.24355e-05	1.46973e-05	9.40945e-06	1.04651e-05	9.44439e-06	1.58919e-05	7.28841e-06	1.12056e-05	-9.73277e-07
8.6	8.7	-1.88187e-06	-2.10188e-06	-1.38655e-06	1.76898e-06	7.37234e-07	-3.82627e-07	8.9973e-08	1.63819e-06	-1.56461e-07	-1.84652e-07	-2.30423e-08	1.33626e-05	1.28308e-05	1.5254e-05	5.52545e-06	1.2565e-05	1.47648e-05	9.52914e-06	9.87663e-06	9.49019e-06	1.33134e-05	1.16772e-05	1.14387e-05	-7.94694e-07
8.7	8.8	-2.0835e-06	-2.81742e-06	-1.968e-06	1.4331e-06	6.70212e-07	-2.47582e-07	-4.49865e-08	1.32402e-06	-3.79976e-07	2.53897e-07	4.83888e-07	1.34735e-05	1.29418e-05	1.54206e-05	5.53455e-06	1.27223e-05	1.49269e-05	9.62121e-06	1.04832e-05	9.55431e-06	9.7809e-06	1.09806e-05	1.12056e-05	-1.05364e-06
8.8	8.9	-2.35234e-06	-2.61617e-06	-1.76673e-06	1.05243e-06	4.91489e-07	-2.92597e-07	-5.17344e-07	8.52758e-07	1.34109e-07	-2.76978e-07	-2.53465e-07	1.3686e-05	1.31083e-05	1.56243e-05	5.60738e-06	1.28334e-05	1.5089e-05	9.75011e-06	1.12436e-05	9.6734e-06	1.13108e-05	9.94432e-06	1.16628e-05	-1.00006e-06
8.9	9	-2.35234e-06	-2.59381e-06	-1.76673e-06	1.05243e-06	8.48936e-07	-4.5015e-07	2.24933e-07	1.21181e-06	-8.04656e-07	-3.23141e-07	-2.30423e-07	1.38524e-05	1.33026e-05	1.57353e-05	5.72571e-06	1.29259e-05	1.53052e-05	9.8606e-06	1.1316e-05	9.74668e-06	1.02106e-05	8.05471e-06	1.20214e-05	-9.91135e-07
9	9.1	-1.65784e-06	-1.67704e-06	-1.31946e-06	2.17204e-06	1.51915e-06	8.32778e-07	1.21464e-06	2.55828e-06	7.59954e-07	1.06175e-06	1.58992e-06	1.40095e-05	1.34321e-05	1.59019e-05	5.81674e-06	1.31757e-05	1.54673e-05	9.92505e-06	1.14156e-05	9.89325e-06	8.65497e-06	9.50021e-06	1.15104e-05	-1.23222e-06
9.1	9.2	-1.12016e-07	-6.93176e-07	-1.34182e-07	3.35884e-06	2.16702e-06	2.43082e-06	2.06938e-06	3.29884e-06	2.32457e-06	2.81596e-06	2.30423e-06	1.42313e-05	1.36819e-05	1.61704e-05	5.83495e-06	1.33052e-05	1.5832e-05	1.0146e-05	1.20403e-05	1.01039e-05	7.79548e-06	9.84853e-06	1.16808e-05	-7.41119e-07
9.2	9.3	-7.39308e-07	-3.13047e-07	-2.90728e-07	3.71711e-06	2.97128e-06	2.63338e-06	2.22684e-06	3.65789e-06	1.78813e-06	2.81596e-06	2.81116e-06	1.45917e-05	1.38669e-05	1.64851e-05	5.92598e-06	1.34163e-05	1.61022e-05	1.04775e-05	1.09177e-05	1.02139e-05	5.15686e-06	9.28252e-06	1.16808e-05	7.05404e-07
9.3	9.4	-1.47861e-06	-1.76648e-06	-1.18527e-06	2.17204e-06	1.8766e-06	1.26042e-06	1.12466e-06	2.6256e-06	6.48196e-07	1.5003e-06	1.86643e-06	1.48319e-05	1.41352e-05	1.67072e-05	6.02611e-06	1.36291e-05	1.63453e-05	1.06708e-05	1.07367e-05	1.0452e-05	1.03224e-05	1.19907e-05	1.1869e-05	1.24115e-06
9.4	9.5	-3.00203e-06	-3.2199e-06	-2.46e-06	1.18679e-06	1.09468e-06	1.35045e-07	3.59892e-07	2.31143e-06	-3.57625e-07	-3.69304e-07	9.21691e-08	1.49428e-05	1.43757e-05	1.69757e-05	6.18996e-06	1.38789e-05	1.6629e-05	1.07261e-05	1.08725e-05	1.05803e-05	1.13967e-05	6.94881e-06	1.23531e-05	4.10741e-07
9.5	9.6	-3.85335e-06	-3.80127e-06	-2.61654e-06	5.37412e-07	-2.68085e-07	-6.07702e-07	-3.59892e-07	7.40553e-07	-1.29639e-06	-1.15408e-06	-2.53465e-07	1.49613e-05	1.44497e-05	1.70682e-05	6.23548e-06	1.4064e-05	1.65885e-05	1.07445e-05	1.09358e-05	1.06169e-05	7.96738e-06	1.19733e-05	1.25503e-05	-8.57198e-07
9.6	9.7	-4.03258e-06	-4.20376e-06	-3.24272e-06	2.23922e-08	4.46808e-08	-9.22806e-07	-9.89702e-07	2.69292e-07	-2.03399e-06	-1.6157e-06	-8.29521e-07	1.50353e-05	1.45607e-05	1.71515e-05	6.26279e-06	1.42213e-05	1.68181e-05	1.06984e-05	1.07457e-05	1.06719e-05	3.83326e-06	1.01098e-05	1.30434e-05	-1.75011e-06
9.7	9.8	-4.09978e-06	-3.98016e-06	-2.99672e-06	8.95686e-08	-1.34042e-07	-5.4018e-07	-8.99729e-07	1.34646e-07	-2.03399e-06	-1.66187e-06	0	1.50722e-05	1.45977e-05	1.72534e-05	6.2992e-06	1.43508e-05	1.68992e-05	1.068e-05	1.03564e-05	1.06811e-05	6.96173e-07	1.31924e-05	1.30792e-05	-2.38408e-06
9.8	9.9	-3.36048e-06	-3.28699e-06	-2.57182e-06	2.23922e-07	5.5851e-07	-3.15105e-07	-3.82385e-07	1.03229e-06	-1.27404e-06	-2.76978e-07	-6.68225e-07	1.51924e-05	1.47642e-05	1.73459e-05	6.2992e-06	1.44896e-05	1.69262e-05	1.07629e-05	1.15424e-05	1.07269e-05	4.90761e-06	1.61966e-05	1.35096e-05	-2.32157e-06
9.9	10	-2.97963e-06	-3.1081e-06	-1.722e-06	1.11961e-06	4.69149e-07	-4.27642e-07	-2.24932e-08	8.9764e-07	-4.91734e-07	4.61631e-08	-2.30423e-08	1.53032e-05	1.48752e-05	1.75218e-05	6.38113e-06	1.45359e-05	1.70478e-05	1.09562e-05	1.19588e-05	1.08459e-05	8.87844e-06	1.74506e-05	1.39488e-05	-2.0537e-06
10	10.1	-3.69653e-06	-3.37643e-06	-2.23636e-06	1.00765e-06	3.79787e-07	2.47583e-07	-3.59892e-07	1.41378e-06	-2.23516e-07	-9.23261e-08	-1.15211e-07	1.56175e-05	1.50695e-05	1.76791e-05	6.45395e-06	1.46561e-05	1.72639e-05	1.11404e-05	1.07276e-05	1.10383e-05	1.39924e-05	1.43505e-05	1.42357e-05	-1.33937e-06
10.1	10.2	-4.43583e-06	-4.22612e-06	-3.22036e-06	8.95686e-08	2.90425e-07	-7.87762e-07	-6.07317e-07	1.21181e-06	-1.34109e-06	-9.92505e-07	-9.44732e-07	1.58392e-05	1.531e-05	1.79753e-05	6.57229e-06	1.48875e-05	1.75611e-05	1.13337e-05	9.90379e-06	1.12307e-05	1.53418e-05	1.7111e-05	1.43881e-05	-1.08936e-06
10.2	10.3	-4.43583e-06	-4.02488e-06	-3.71236e-06	-4.47843e-08	-1.11702e-07	-1.66555e-06	-1.23713e-06	1.57087e-07	-1.81047e-06	-1.73111e-06	-1.636e-06	1.59224e-05	1.5458e-05	1.81512e-05	6.69973e-06	1.51373e-05	1.77637e-05	1.14166e-05	1.15695e-05	1.13956e-05	1.54536e-05	1.7529e-05	1.41819e-05	-1.81262e-06
10.3	10.4	-4.54785e-06	-4.87457e-06	-4.29381e-06	-6.2698e-07	-2.23404e-07	-1.57552e-06	-1.43957e-06	6.73229e-08	-2.30221e-06	-1.84652e-06	-1.82034e-06	1.59963e-05	1.55598e-05	1.82715e-05	6.81807e-06	1.52761e-05	1.78313e-05	1.14718e-05	1.05284e-05	1.14231e-05	1.70609e-05	1.58135e-05	1.39936e-05	-2.34836e-06
10.4	10.5	-5.21994e-06	-4.67333e-06	-4.20435e-06	-5.37412e-07	-7.59573e-07	-1.93564e-06	-1.86694e-06	-5.38583e-07	-3.01745e-06	-2.42356e-06	-2.05076e-06	1.61627e-05	1.57541e-05	1.84474e-05	6.9182e-06	1.54704e-05	1.80879e-05	1.15179e-05	1.11984e-05	1.15696e-05	1.54536e-05	1.79644e-05	1.41998e-05	-2.62516e-06
10.5	10.6	-5.86963e-06	-5.45594e-06	-4.6069e-06	-1.07482e-06	-1.11702e-06	-2.74591e-06	-2.13685e-06	-1.14449e-06	-3.33037e-06	-3.20832e-06	-2.78811e-06	1.62736e-05	1.58651e-05	1.86511e-05	6.93641e-06	1.56832e-05	1.82095e-05	1.15455e-05	1.1307e-05	1.16796e-05	1.46285e-05	1.73722e-05	1.43164e-05	-3.0359e-06
10.6	10.7	-6.47451e-06	-6.10438e-06	-5.09889e-06	-1.36592e-06	-1.56383e-06	-3.3536e-06	-2.99159e-06	-1.77283e-06	-4.02326e-06	-3.39297e-06	-3.84804e-06	1.63752e-05	1.60316e-05	1.87621e-05	6.97282e-06	1.5933e-05	1.83716e-05	1.16283e-05	1.13432e-05	1.17254e-05	1.65537e-05	9.4828e-06	1.45495e-05	-3.44664e-06
10.7	10.8	-7.169e-06	-5.99258e-06	-5.92634e-06	-2.41835e-06	-2.23403e-06	-4.14136e-06	-3.50893e-06	-1.8626e-06	-4.42559e-06	-4.54704e-06	-4.19367e-06	1.65601e-05	1.61149e-05	1.88639e-05	7.06385e-06	1.59885e-05	1.85067e-05	1.16468e-05	1.13704e-05	1.1817e-05	1.53332e-05	1.31488e-05	1.47019e-05	-3.94667e-06
10.8	10.9	-6.54172e-06	-6.08202e-06	-5.7698e-06	-1.94811e-06	-2.16701e-06	-3.55617e-06	-3.39647e-06	-1.79528e-06	-4.38089e-06	-3.25449e-06	-3.77892e-06	1.65601e-05	1.61796e-05	1.90028e-05	7.16398e-06	1.62014e-05	1.84797e-05	1.17204e-05	1.1651e-05	1.19544e-05	9.4543e-06	1.90877e-05	1.46212e-05	-4.42884e-06
10.9	11	-6.00404e-06	-5.61246e-06	-5.00944e-06	-1.47788e-06	-2.05531e-06	-3.46614e-06	-2.9691e-06	-1.66063e-06	-4.00091e-06	-3.25449e-06	-3.66371e-06	1.66894e-05	1.63369e-05	1.91231e-05	7.18219e-06	1.63494e-05	1.86148e-05	1.18309e-05	1.17687e-05	1.20002e-05	7.90722e-06	1.69194e-05	1.47467e-05	-4.46456e-06
11	11.1	-6.02645e-06	-5.27705e-06	-4.7858e-06	-7.16549e-07	-1.02766e-06	-2.81343e-06	-2.27181e-06	-8.30316e-07	-3.44213e-06	-2.90826e-06	-3.27199e-06	1.68743e-05	1.64849e-05	1.93175e-05	7.2186e-06	1.63957e-05	1.87499e-05	1.19322e-05	1.10354e-05	1.21101e-05	2.948e-06	1.47424e-05	1.46122e-05	-4.15204e-06
11.1	11.2	-5.26474e-06	-5.34414e-06	-5.23307e-06	-1.00765e-06	-1.45212e-06	-3.0385e-06	-2.49674e-06	-9.64961e-07	-3.01745e-06	-2.97751e-06	-2.69594e-06	1.70868e-05	1.66422e-05	1.95952e-05	7.24591e-06	1.65715e-05	1.90336e-05	1.20703e-05	1.17234e-05	1.222e-05	8.49167e-06	1.40458e-05	1.46481e-05	-3.63415e-06
11.2	11.3	-6.09366e-06	-5.12053e-06	-5.65798e-06	-8.73293e-07	-1.89893e-06	-3.42113e-06	-3.19403e-06	-1.43622e-06	-3.97856e-06	-3.20832e-06	-3.80196e-06	1.72901e-05	1.68272e-05	1.98173e-05	7.35514e-06	1.6738e-05	1.92632e-05	1.2236e-05	1.2683e-05	1.24032e-05	7.47747e-06	1.5648e-05	1.45136e-05	-3.57165e-06
11.3	11.4	-7.46024e-06	-6.30563e-06	-5.92634e-06	-2.17203e-06	-2.14467e-06	-3.9613e-06	-3.26151e-06	-1.61575e-06	-5.18553e-06	-3.90076e-06	-4.2628e-06	1.74842e-05	1.7003e-05	1.98914e-05	7.46438e-06	1.69046e-05	1.94118e-05	1.23465e-05	1.25472e-05	1.2504e-05	5.91321e-06	1.4037e-05	1.50515e-05	-3.69666e-06
11.4	11.5	-7.43783e-06	-7.15531e-06	-6.41833e-06	-2.79901e-06	-2.90424e-06	-4.32142e-06	-3.59891e-06	-2.01968e-06	-5.31964e-06	-4.31623e-06	-4.74668e-06	1.76043e-05	1.71787e-05	2.00302e-05	7.5463e-06	1.70989e-05	1.96144e-05	1.23741e-05	1.29727e-05	1.25865e-05	7.5978e-06	1.32969e-05	1.53921e-05	-4.48242e-06
11.5	11.6	-7.9531e-06	-7.15531e-06	-6.73142e-06	-2.12725e-06	-2.59148e-06	-4.43396e-06	-3.91381e-06	-2.33386e-06	-5.67726e-06	-4.89326e-06	-5.04623e-06	1.76505e-05	1.74192e-05	2.03079e-05	7.65554e-06	1.73024e-05	1.979e-05	1.24294e-05	1.30089e-05	1.27147e-05	1.08725e-05	1.81647e-05	1.56521e-05	-5.12531e-06
11.6	11.7	-7.37062e-06	-6.79755e-06	-6.77615e-06	-2.03768e-06	-2.39042e-06	-4.61401e-06	-3.59891e-06	-1.70551e-06	-5.61021e-06	-4.45472e-06	-4.63147e-06	1.78169e-05	1.7632e-05	2.0419e-05	7.73747e-06	1.74597e-05	2.00467e-05	1.25122e-05	1.27826e-05	1.27971e-05	9.47149e-06	1.65885e-05	1.56521e-05	-5.13424e-06
11.7	11.8	-6.60892e-06	-6.48451e-06	-5.7698e-06	-1.27635e-06	-2.23403e-06	-3.98381e-06	-2.27181e-06	-7.18111e-07	-4.26913e-06	-3.60071e-06	-3.43329e-06	1.79832e-05	1.7706e-05	2.06226e-05	7.69195e-06	1.75523e-05	2.01548e-05	1.26227e-05	1.33077e-05	1.28979e-05	7.30558e-06	2.01588e-05	1.58045e-05	-5.01816e-06
11.8	11.9	-6.09366e-06	-5.5901e-06	-5.68034e-06	-1.142e-06	-7.81913e-07	-3.15104e-06	-2.20433e-06	-8.75197e-07	-4.13502e-06	-3.20832e-06	-3.1107e-06	1.81588e-05	1.78633e-05	2.08448e-05	7.77388e-06	1.76448e-05	2.03844e-05	1.27424e-05	1.3706e-05	1.30078e-05	1.13624e-05	2.28844e-05	1.619e-05	-4.74136e-06
11.9	12	-5.82482e-06	-5.23233e-06	-5.38962e-06	-1.09721e-06	-1.07234e-06	-2.81343e-06	-2.06937e-06	-7.40552e-07	-3.7327e-06	-2.88518e-06	-3.61762e-06	1.83621e-05	1.79836e-05	2.10114e-05	7.78298e-06	1.77003e-05	2.0506e-05	1.29818e-05	1.33168e-05	1.31727e-05	1.03396e-05	2.17959e-05	1.61541e-05	-3.93774e-06
12	12.1	-6.18327e-06	-5.7019e-06	-5.5238e-06	-5.59804e-07	-1.22872e-06	-3.3536e-06	-2.6317e-06	-2.46851e-07	-3.46448e-06	-3.55454e-06	-4.37801e-06	1.84638e-05	1.80946e-05	2.1104e-05	7.8285e-06	1.78299e-05	2.06816e-05	1.30554e-05	1.30723e-05	1.3191e-05	3.82467e-06	1.89919e-05	1.59748e-05	-3.68773e-06
12.1	12.2	-7.10179e-06	-6.0373e-06	-5.45671e-06	-1.05243e-06	-1.69787e-06	-3.19605e-06	-2.72168e-06	-1.18937e-06	-3.68799e-06	-2.88518e-06	-3.77892e-06	1.86116e-05	1.82981e-05	2.12984e-05	7.8285e-06	1.80149e-05	2.08707e-05	1.31383e-05	1.3697e-05	1.33285e-05	5.23422e-06	2.06987e-05	1.61093e-05	-4.20561e-06
12.2	12.3	-6.51931e-06	-6.21618e-06	-5.2778e-06	-6.2698e-07	-1.67553e-06	-3.0385e-06	-2.3168e-06	-4.4882e-08	-4.09032e-06	-3.87768e-06	-3.68675e-06	1.8778e-05	1.84276e-05	2.14835e-05	7.91953e-06	1.81722e-05	2.11139e-05	1.33132e-05	1.38147e-05	1.34475e-05	4.85605e-06	2.15434e-05	1.60286e-05	-4.10739e-06
12.3	12.4	-6.27288e-06	-5.5901e-06	-5.2778e-06	-2.01529e-07	-6.92552e-07	-2.67838e-06	-2.06937e-06	-2.2441e-07	-3.41978e-06	-2.16966e-06	-2.53464e-06	1.89813e-05	1.85664e-05	2.16964e-05	7.99235e-06	1.83943e-05	2.1222e-05	1.34698e-05	1.28641e-05	1.35666e-05	8.29399e-06	2.44955e-05	1.63334e-05	-4.09846e-06
12.4	12.5	-5.91443e-06	-4.58389e-06	-4.29381e-06	4.70236e-07	-3.57446e-07	-1.44048e-06	-1.39458e-06	3.81497e-07	-2.83864e-06	-2.4928e-06	-2.53464e-06	1.92493e-05	1.87884e-05	2.20389e-05	8.1471e-06	1.85238e-05	2.14786e-05	1.36079e-05	1.31991e-05	1.37498e-05	6.5922e-06	2.2658e-05	1.64141e-05	-3.78595e-06
12.5	12.6	-5.08552e-06	-4.15904e-06	-4.15963e-06	6.04589e-07	2.68085e-07	-1.23791e-06	-6.07317e-07	5.83466e-07	-2.57042e-06	-1.31565e-06	-1.52079e-06	1.9508e-05	1.90197e-05	2.22425e-05	8.26544e-06	1.86256e-05	2.17353e-05	1.38749e-05	1.37603e-05	1.39514e-05	8.07911e-06	2.26842e-05	1.619e-05	-2.86625e-06
12.6	12.7	-5.17513e-06	-4.5168e-06	-3.89127e-06	8.28511e-07	-7.14892e-07	-1.32794e-06	-8.77236e-07	7.85435e-07	-2.1681e-06	-1.26948e-06	-1.65904e-06	1.96836e-05	1.92602e-05	2.24739e-05	8.27454e-06	1.88107e-05	2.19379e-05	1.40406e-05	1.39052e-05	1.41346e-05	1.43706e-05	2.23707e-05	1.66382e-05	-2.66981e-06
12.7	12.8	-5.668e-06	-5.00873e-06	-4.38326e-06	8.95687e-07	-4.91488e-07	-1.26042e-06	-7.87263e-07	3.14174e-07	-2.30221e-06	-1.82344e-06	-9.2169e-07	1.98777e-05	1.94175e-05	2.27053e-05	8.39288e-06	1.90142e-05	2.21811e-05	1.41787e-05	1.42402e-05	1.42445e-05	8.58621e-06	2.11167e-05	1.69879e-05	-2.59838e-06
12.8	12.9	-5.46637e-06	-4.85221e-06	-4.42799e-06	8.06118e-07	-5.36169e-07	-1.66555e-06	-1.21463e-06	5.38584e-07	-2.41396e-06	-2.03117e-06	-1.22124e-06	2.00533e-05	1.96117e-05	2.29367e-05	8.4384e-06	1.919e-05	2.24108e-05	1.42892e-05	1.38237e-05	1.43544e-05	3.38633e-06	2.32676e-05	1.68982e-05	-2.42872e-06
12.9	13	-4.79428e-06	-4.1814e-06	-4.27144e-06	5.82196e-07	8.93616e-08	-1.75558e-06	-9.44716e-07	6.50789e-07	-1.89988e-06	-1.2464e-06	-1.54383e-06	2.03213e-05	1.9769e-05	2.31404e-05	8.46571e-06	1.93843e-05	2.25999e-05	1.44365e-05	1.40772e-05	1.4446e-05	5.71553e-06	2.39207e-05	1.78664e-05	-2.60731e-06
13	13.1	-5.33195e-06	-4.42736e-06	-4.00308e-06	1.36592e-06	2.90425e-07	-1.2154e-06	-7.42277e-07	1.50355e-06	-2.01164e-06	-1.43105e-06	-1.01386e-06	2.04969e-05	1.9954e-05	2.33348e-05	8.59315e-06	1.95786e-05	2.27485e-05	1.45378e-05	1.39142e-05	1.46567e-05	7.38293e-06	2.04984e-05	1.80457e-05	-2.42872e-06
13.1	13.2	-5.35436e-06	-3.89072e-06	-3.53345e-06	1.67941e-06	7.37234e-07	-3.6012e-07	-2.92412e-07	1.09961e-06	-1.45285e-06	-7.84772e-07	-5.76056e-07	2.07002e-05	2.0213e-05	2.35291e-05	8.7388e-06	1.96342e-05	2.30051e-05	1.47956e-05	1.53537e-05	1.484e-05	1.1242e-05	2.27625e-05	1.78036e-05	-2.41087e-06
13.2	13.3	-4.65986e-06	-3.91308e-06	-3.39927e-06	1.83616e-06	5.3617e-07	-3.37612e-07	-4.72358e-07	1.86261e-06	-1.92223e-06	-6.0012e-07	-1.61296e-07	2.08942e-05	2.03888e-05	2.37328e-05	8.81162e-06	1.97915e-05	2.31808e-05	1.49797e-05	1.55981e-05	1.50048e-05	9.98718e-06	2.33373e-05	1.7965e-05	-2.06263e-06
13.3	13.4	-4.86149e-06	-4.44972e-06	-4.22672e-06	1.83616e-06	7.14893e-07	-9.67821e-07	-7.6477e-07	1.30158e-06	-1.85518e-06	-5.07793e-07	-9.67774e-07	2.10975e-05	2.05831e-05	2.4029e-05	8.89355e-06	1.99302e-05	2.33969e-05	1.51086e-05	1.59874e-05	1.51148e-05	1.36228e-05	2.17872e-05	1.7965e-05	-1.86619e-06
13.4	13.5	-5.37676e-06	-4.49444e-06	-4.47272e-06	1.38832e-06	6.70212e-08	-1.44048e-06	-7.87263e-07	1.68308e-06	-2.59277e-06	-7.84772e-07	-1.56687e-06	2.12916e-05	2.07959e-05	2.42234e-05	8.98458e-06	2.01893e-05	2.3586e-05	1.5302e-05	1.56977e-05	1.52339e-05	1.02106e-05	2.4539e-05	1.76512e-05	-2.00906e-06
13.5	13.6	-6.60892e-06	-4.91929e-06	-4.45035e-06	6.49373e-07	0	-1.75558e-06	-1.30461e-06	8.30317e-07	-2.9504e-06	-1.45413e-06	-1.636e-06	2.14949e-05	2.09901e-05	2.45288e-05	9.03009e-06	2.04669e-05	2.38967e-05	1.5394e-05	1.46023e-05	1.53896e-05	2.88784e-06	2.30238e-05	1.79202e-05	-2.16085e-06
13.6	13.7	-6.29528e-06	-5.56774e-06	-5.30016e-06	7.1655e-07	-5.13829e-07	-2.58835e-06	-9.89702e-07	4.4882e-07	-3.35272e-06	-1.98501e-06	-2.11988e-06	2.1652e-05	2.11381e-05	2.46584e-05	9.12112e-06	2.06797e-05	2.40453e-05	1.54585e-05	1.43941e-05	1.54995e-05	7.933e-06	2.0751e-05	1.81533e-05	-2.84839e-06
13.7	13.8	-7.05698e-06	-5.90314e-06	-5.00944e-06	1.11961e-07	-9.15955e-07	-3.08352e-06	-1.41707e-06	2.2441e-07	-3.8668e-06	-2.65437e-06	-2.58073e-06	2.17906e-05	2.13232e-05	2.48991e-05	9.27587e-06	2.08185e-05	2.42074e-05	1.55137e-05	1.4892e-05	1.56552e-05	6.34295e-06	2.38075e-05	1.8234e-05	-3.19663e-06
13.8	13.9	-6.96737e-06	-5.99258e-06	-5.21071e-06	2.01529e-07	-8.93615e-07	-3.15104e-06	-1.82195e-06	-7.85434e-07	-3.93386e-06	-2.74669e-06	-3.17982e-06	2.1957e-05	2.15267e-05	2.51212e-05	9.3487e-06	2.11054e-05	2.45587e-05	1.56426e-05	1.45389e-05	1.58018e-05	4.15987e-06	2.21617e-05	1.8476e-05	-3.33949e-06
13.9	14	-6.90016e-06	-6.50687e-06	-5.65798e-06	2.23922e-08	-1.87659e-06	-3.78124e-06	-2.24932e-06	-7.18111e-07	-4.15737e-06	-2.88518e-06	-2.97244e-06	2.20864e-05	2.17025e-05	2.52693e-05	9.40331e-06	2.12256e-05	2.46397e-05	1.57255e-05	1.40772e-05	1.59301e-05	1.44823e-05	2.31979e-05	1.86912e-05	-3.78595e-06
14	14.1	-7.61706e-06	-7.33419e-06	-6.41833e-06	-7.16549e-07	-1.94361e-06	-3.62369e-06	-2.36179e-06	-2.01969e-07	-5.4314e-06	-3.76228e-06	-2.85723e-06	2.22342e-05	2.18505e-05	2.54452e-05	9.52165e-06	2.13922e-05	2.46802e-05	1.58636e-05	1.50459e-05	1.60492e-05	8.44869e-06	2.36508e-05	1.92828e-05	-3.87524e-06
14.1	14.2	-7.81868e-06	-7.13295e-06	-6.57488e-06	-1.34353e-06	-1.78723e-06	-3.9388e-06	-2.87913e-06	-7.62993e-07	-5.69961e-06	-3.8546e-06	-3.1107e-06	2.24006e-05	2.20077e-05	2.56211e-05	9.56717e-06	2.16235e-05	2.48694e-05	1.59465e-05	1.5236e-05	1.61316e-05	7.64077e-06	2.53924e-05	1.90139e-05	-4.2324e-06
14.2	14.3	-8.49077e-06	-7.73668e-06	-6.32888e-06	-1.23157e-06	-1.87659e-06	-4.8841e-06	-2.92411e-06	-1.95236e-06	-5.63256e-06	-3.97001e-06	-3.5485e-06	2.25392e-05	2.21373e-05	2.57044e-05	9.62179e-06	2.17346e-05	2.49369e-05	1.59925e-05	1.50187e-05	1.61774e-05	1.26172e-05	2.58713e-05	1.88794e-05	-4.661e-06
14.3	14.4	-8.78201e-06	-8.38512e-06	-6.97742e-06	-1.72419e-06	-2.25637e-06	-4.52398e-06	-2.99159e-06	-1.54843e-06	-5.54316e-06	-3.8546e-06	-3.64066e-06	2.26316e-05	2.21928e-05	2.5871e-05	9.63999e-06	2.18456e-05	2.5153e-05	1.60846e-05	1.54623e-05	1.62782e-05	1.59005e-05	2.73343e-05	1.96952e-05	-4.79493e-06
14.4	14.5	-8.91643e-06	-8.005e-06	-6.97742e-06	-1.74659e-06	-2.63616e-06	-4.45646e-06	-3.68888e-06	-1.4811e-06	-5.45375e-06	-4.40855e-06	-3.84804e-06	2.27148e-05	2.23778e-05	2.60469e-05	9.70371e-06	2.20769e-05	2.53016e-05	1.62043e-05	1.62409e-05	1.63515e-05	1.82899e-05	2.6925e-05	1.93814e-05	-5.08959e-06
14.5	14.6	-8.89402e-06	-8.60872e-06	-7.17869e-06	-1.7018e-06	-2.52446e-06	-4.79407e-06	-3.3065e-06	-1.66063e-06	-6.3925e-06	-4.87018e-06	-3.70979e-06	2.28719e-05	2.25721e-05	2.62598e-05	9.78564e-06	2.2262e-05	2.55583e-05	1.62779e-05	1.59783e-05	1.64705e-05	1.59521e-05	1.8931e-05	1.9758e-05	-5.31282e-06
14.6	14.7	-9.18526e-06	-8.58636e-06	-6.95505e-06	-1.83615e-06	-2.81488e-06	-4.47897e-06	-3.46395e-06	-1.63819e-06	-5.87842e-06	-5.00867e-06	-4.14759e-06	2.30752e-05	2.27386e-05	2.64449e-05	9.89488e-06	2.24655e-05	2.57339e-05	1.64252e-05	1.59512e-05	1.65438e-05	1.85908e-05	1.58309e-05	2.01524e-05	-5.56283e-06
14.7	14.8	-8.55798e-06	-8.25096e-06	-7.24578e-06	-1.63462e-06	-2.12233e-06	-3.30859e-06	-3.03658e-06	-8.75197e-07	-5.67726e-06	-4.45472e-06	-4.00934e-06	2.32785e-05	2.29143e-05	2.663e-05	9.89488e-06	2.26876e-05	2.60041e-05	1.6591e-05	1.58878e-05	1.67545e-05	1.56771e-05	1.86001e-05	2.04393e-05	-5.38425e-06
14.8	14.9	-7.86349e-06	-8.07208e-06	-7.1116e-06	-2.19443e-06	-2.45744e-06	-3.69121e-06	-3.26151e-06	-6.9567e-07	-5.69961e-06	-4.98559e-06	-3.80196e-06	2.34726e-05	2.30161e-05	2.68614e-05	9.99501e-06	2.28171e-05	2.61662e-05	1.67291e-05	1.70828e-05	1.68645e-05	1.24281e-05	1.83649e-05	2.00717e-05	-5.33961e-06
14.9	15	-7.9083e-06	-7.87084e-06	-7.22341e-06	-1.36592e-06	-2.09999e-06	-3.57868e-06	-2.99159e-06	-4.03937e-07	-5.92313e-06	-4.61628e-06	-3.5485e-06	2.36944e-05	2.32289e-05	2.70651e-05	1.01407e-05	2.29559e-05	2.63283e-05	1.68396e-05	1.70285e-05	1.69561e-05	1.34338e-05	1.27918e-05	2.01793e-05	-5.40211e-06
15	15.1	-7.72907e-06	-8.02736e-06	-7.20105e-06	-1.29874e-06	-1.87659e-06	-3.78124e-06	-2.45176e-06	-1.21181e-06	-6.05724e-06	-4.52396e-06	-3.57154e-06	2.3833e-05	2.33491e-05	2.72317e-05	1.01589e-05	2.3067e-05	2.6639e-05	1.69777e-05	1.66392e-05	1.70935e-05	1.07092e-05	1.40196e-05	2.03317e-05	-5.43782e-06
15.1	15.2	-8.44596e-06	-8.20624e-06	-6.48542e-06	-1.47788e-06	-2.14467e-06	-2.85844e-06	-2.24932e-06	-7.40552e-07	-5.74432e-06	-4.89326e-06	-3.64066e-06	2.40086e-05	2.35249e-05	2.74353e-05	1.02135e-05	2.31965e-05	2.68687e-05	1.70881e-05	1.72729e-05	1.72126e-05	1.54536e-05	1.61008e-05	2.04751e-05	-5.28603e-06
15.2	15.3	-8.13232e-06	-7.28947e-06	-6.88796e-06	-8.50901e-07	-1.96595e-06	-3.28608e-06	-2.02439e-06	-6.50788e-07	-5.20789e-06	-3.97001e-06	-3.47937e-06	2.41287e-05	2.36637e-05	2.75834e-05	1.02499e-05	2.33446e-05	2.69092e-05	1.71526e-05	1.78704e-05	1.72584e-05	1.85392e-05	1.61618e-05	2.07262e-05	-5.16995e-06
15.3	15.4	-6.81055e-06	-7.20003e-06	-6.35124e-06	-2.01529e-07	-1.09468e-06	-2.74591e-06	-1.68699e-06	-2.91733e-07	-4.80556e-06	-3.2314e-06	-2.35031e-06	2.42858e-05	2.38302e-05	2.78056e-05	1.02863e-05	2.35296e-05	2.71253e-05	1.72907e-05	1.81058e-05	1.74324e-05	2.037e-05	1.94447e-05	2.09323e-05	-5.04495e-06
15.4	15.5	-6.65373e-06	-6.30563e-06	-5.72507e-06	6.71765e-08	-8.48934e-07	-2.07068e-06	-1.79946e-06	4.71261e-07	-3.97856e-06	-2.51588e-06	-1.84338e-06	2.44614e-05	2.39597e-05	2.79352e-05	1.03955e-05	2.36222e-05	2.72739e-05	1.74656e-05	1.78614e-05	1.7579e-05	2.30345e-05	2.12734e-05	2.06096e-05	-4.661e-06
15.5	15.6	-6.78815e-06	-6.35035e-06	-5.23307e-06	4.47843e-08	-3.35106e-07	-1.39546e-06	-1.23713e-06	8.30317e-07	-3.41978e-06	-2.63129e-06	-1.56687e-06	2.47017e-05	2.42002e-05	2.81574e-05	1.04229e-05	2.37424e-05	2.74631e-05	1.76498e-05	1.83321e-05	1.77439e-05	2.86127e-05	2.00282e-05	2.05917e-05	-3.87524e-06
15.6	15.7	-6.04885e-06	-6.81991e-06	-4.98708e-06	6.26981e-07	-2.45744e-07	-1.44048e-06	-9.67209e-07	1.2567e-06	-3.50918e-06	-2.42356e-06	-1.75121e-06	2.49235e-05	2.43483e-05	2.8398e-05	1.05503e-05	2.3835e-05	2.77332e-05	1.77879e-05	1.74721e-05	1.7863e-05	2.92402e-05	1.65014e-05	2.08337e-05	-3.83059e-06
15.7	15.8	-6.78815e-06	-6.66339e-06	-5.72507e-06	0	-5.5851e-07	-1.2154e-06	-1.75447e-06	6.05907e-07	-4.35853e-06	-3.00059e-06	-1.56687e-06	2.50713e-05	2.44223e-05	2.85831e-05	1.06322e-05	2.39368e-05	2.78008e-05	1.79812e-05	1.68565e-05	1.79454e-05	1.8118e-05	1.72677e-05	2.09144e-05	-3.58951e-06
15.8	15.9	-6.56412e-06	-6.73047e-06	-5.79216e-06	-2.01529e-07	-5.5851e-07	-1.2154e-06	-1.48455e-06	4.4882e-07	-4.53735e-06	-2.53896e-06	-1.17515e-06	2.51915e-05	2.46536e-05	2.87313e-05	1.07233e-05	2.40015e-05	2.79089e-05	1.80733e-05	1.79157e-05	1.80645e-05	1.47488e-05	1.97756e-05	2.11565e-05	-3.6788e-06
15.9	16	-6.83295e-06	-6.32799e-06	-5.5238e-06	1.34353e-07	-8.26594e-07	-2.27325e-06	-1.14715e-06	6.7323e-07	-4.6491e-06	-2.40047e-06	-1.9125e-06	2.52192e-05	2.47183e-05	2.88516e-05	1.07324e-05	2.41496e-05	2.80575e-05	1.8147e-05	1.77618e-05	1.81103e-05	1.93815e-05	1.92096e-05	2.16137e-05	-3.8931e-06
16	16.1	-7.03458e-06	-6.39507e-06	-5.41198e-06	6.04589e-07	-2.01064e-07	-1.57552e-06	-1.10217e-06	6.7323e-07	-3.8221e-06	-2.1235e-06	-1.17515e-06	2.54595e-05	2.48016e-05	2.89164e-05	1.07141e-05	2.43161e-05	2.81925e-05	1.81562e-05	1.85313e-05	1.81103e-05	1.96909e-05	2.10906e-05	2.19992e-05	-3.80381e-06
16.1	16.2	-6.85536e-06	-6.99879e-06	-5.32253e-06	3.80667e-07	-8.93616e-08	-7.42747e-07	-1.19214e-06	8.30317e-07	-4.09032e-06	-1.43105e-06	-7.60394e-07	2.55334e-05	2.49588e-05	2.90645e-05	1.08325e-05	2.44272e-05	2.83546e-05	1.82575e-05	1.8486e-05	1.82752e-05	1.81868e-05	1.55087e-05	2.14971e-05	-3.43771e-06
16.2	16.3	-7.1914e-06	-6.90935e-06	-6.1947e-06	1.11961e-07	-7.14892e-07	-1.2154e-06	-1.3271e-06	8.52758e-07	-4.40324e-06	-2.16966e-06	-1.636e-06	2.56258e-05	2.50328e-05	2.91756e-05	1.08325e-05	2.45474e-05	2.84222e-05	1.83956e-05	1.91107e-05	1.8376e-05	2.26992e-05	1.52213e-05	2.16854e-05	-3.24127e-06
16.3	16.4	-7.61706e-06	-7.53544e-06	-6.55251e-06	-2.23922e-07	-7.81913e-07	-2.02567e-06	-1.79946e-06	-2.01969e-07	-5.25259e-06	-3.50838e-06	-2.69594e-06	2.57737e-05	2.50791e-05	2.93144e-05	1.0878e-05	2.46492e-05	2.86113e-05	1.84784e-05	1.93551e-05	1.84676e-05	2.70828e-05	1.45857e-05	2.16944e-05	-3.35735e-06
16.4	16.5	-8.33395e-06	-8.6758e-06	-7.17869e-06	-1.52266e-06	-1.76489e-06	-2.67838e-06	-2.99159e-06	-1.39134e-06	-5.90078e-06	-4.15466e-06	-3.59458e-06	2.58199e-05	2.51809e-05	2.93607e-05	1.09963e-05	2.47233e-05	2.86789e-05	1.84692e-05	1.92555e-05	1.84859e-05	2.35931e-05	1.68672e-05	2.15599e-05	-4.27705e-06
16.5	16.6	-8.93883e-06	-9.50313e-06	-7.62595e-06	-1.50027e-06	-2.25637e-06	-3.48865e-06	-3.50893e-06	-1.57087e-06	-6.19134e-06	-4.80094e-06	-4.47018e-06	2.58291e-05	2.52456e-05	2.94255e-05	1.09781e-05	2.48065e-05	2.87599e-05	1.83587e-05	1.87757e-05	1.85317e-05	2.29915e-05	1.94622e-05	2.11296e-05	-4.89315e-06
16.6	16.7	-9.36448e-06	-9.25717e-06	-8.29685e-06	-1.85855e-06	-2.56914e-06	-3.6462e-06	-3.86882e-06	-1.25669e-06	-7.1301e-06	-5.03175e-06	-4.53931e-06	2.57367e-05	2.53104e-05	2.94347e-05	1.10054e-05	2.48713e-05	2.87869e-05	1.83495e-05	1.90473e-05	1.84951e-05	2.24586e-05	2.12734e-05	2.11385e-05	-5.51819e-06
16.7	16.8	-1.02158e-05	-9.63729e-06	-8.22976e-06	-2.14964e-06	-2.45744e-06	-3.69121e-06	-4.2512e-06	-1.63819e-06	-6.92893e-06	-5.17024e-06	-5.50707e-06	2.57182e-05	2.52641e-05	2.94347e-05	1.10601e-05	2.49268e-05	2.87194e-05	1.83035e-05	1.8305e-05	1.85225e-05	1.48949e-05	1.81124e-05	2.14254e-05	-6.00035e-06
16.8	16.9	-9.11805e-06	-9.07829e-06	-7.44705e-06	-1.83615e-06	-1.92127e-06	-3.55617e-06	-4.20622e-06	-2.24409e-06	-6.83953e-06	-4.66245e-06	-4.83885e-06	2.57922e-05	2.53474e-05	2.95273e-05	1.1051e-05	2.49916e-05	2.87464e-05	1.83679e-05	1.8305e-05	1.85775e-05	1.67686e-05	1.82517e-05	2.13268e-05	-6.07179e-06
16.9	17	-9.92455e-06	-9.14537e-06	-7.80486e-06	-1.92572e-06	-2.12233e-06	-4.2764e-06	-4.18373e-06	-1.32402e-06	-6.79483e-06	-5.03175e-06	-5.29969e-06	2.58753e-05	2.54306e-05	2.96754e-05	1.10965e-05	2.50841e-05	2.89761e-05	1.84416e-05	1.75536e-05	1.86508e-05	1.62529e-05	2.46174e-05	2.13985e-05	-6.03607e-06
17	17.1	-9.65572e-06	-9.90561e-06	-8.34158e-06	-2.12725e-06	-3.08296e-06	-4.29891e-06	-4.49863e-06	-1.92992e-06	-6.77248e-06	-5.51646e-06	-5.62228e-06	2.5977e-05	2.55417e-05	2.97402e-05	1.11329e-05	2.52414e-05	2.91247e-05	1.85153e-05	1.74359e-05	1.86783e-05	2.02496e-05	2.13257e-05	2.2044e-05	-5.86642e-06
17.1	17.2	-1.01262e-05	-9.86089e-06	-8.31922e-06	-2.70944e-06	-3.08296e-06	-4.72655e-06	-3.98129e-06	-2.4685e-06	-7.24185e-06	-5.65494e-06	-6.15225e-06	2.60694e-05	2.56527e-05	2.99068e-05	1.12239e-05	2.5408e-05	2.91922e-05	1.86165e-05	1.78523e-05	1.87515e-05	2.01809e-05	2.25361e-05	2.2295e-05	-6.20572e-06
17.2	17.3	-1.01934e-05	-9.72673e-06	-8.29685e-06	-3.31403e-06	-3.61913e-06	-5.06416e-06	-4.5886e-06	-2.58071e-06	-7.77828e-06	-6.20889e-06	-5.50707e-06	2.61249e-05	2.57174e-05	2.99809e-05	1.12057e-05	2.55283e-05	2.92868e-05	1.86442e-05	1.90926e-05	1.87699e-05	1.47144e-05	2.30847e-05	2.18647e-05	-6.31287e-06
17.3	17.4	-1.08879e-05	-1.01292e-05	-8.67703e-06	-3.35881e-06	-3.57445e-06	-4.74906e-06	-4.65608e-06	-2.60315e-06	-7.77828e-06	-6.41662e-06	-6.10616e-06	2.62265e-05	2.57914e-05	2.99994e-05	1.12512e-05	2.56208e-05	2.92057e-05	1.86534e-05	1.85403e-05	1.87974e-05	1.6081e-05	2.23794e-05	2.21516e-05	-6.67896e-06
17.4	17.5	-1.02606e-05	-9.79381e-06	-8.09558e-06	-3.71708e-06	-3.03828e-06	-4.81658e-06	-4.61109e-06	-2.3563e-06	-7.62182e-06	-5.65494e-06	-5.87574e-06	2.62173e-05	2.58562e-05	3.00642e-05	1.12421e-05	2.57133e-05	2.93543e-05	1.8681e-05	1.82688e-05	1.89073e-05	2.08857e-05	2.26145e-05	2.18378e-05	-6.94683e-06
17.5	17.6	-1.02606e-05	-9.54785e-06	-7.98377e-06	-2.8214e-06	-2.8819e-06	-4.2764e-06	-3.9363e-06	-2.22165e-06	-7.24185e-06	-5.70111e-06	-5.29969e-06	2.63189e-05	2.59302e-05	3.01105e-05	1.1233e-05	2.57318e-05	2.94759e-05	1.87546e-05	1.88663e-05	1.89714e-05	2.16077e-05	2.37901e-05	2.15061e-05	-6.68789e-06
17.6	17.7	-9.40929e-06	-8.85468e-06	-7.7825e-06	-1.52266e-06	-1.83191e-06	-3.42113e-06	-2.94661e-06	-7.40552e-07	-6.70542e-06	-4.50088e-06	-4.65452e-06	2.6476e-05	2.59672e-05	3.0203e-05	1.12967e-05	2.57596e-05	2.9584e-05	1.88651e-05	1.92737e-05	1.89531e-05	1.95706e-05	2.23184e-05	2.18468e-05	-6.29501e-06
17.7	17.8	-9.34208e-06	-8.27332e-06	-7.44705e-06	-7.61333e-07	-1.74255e-06	-2.65588e-06	-2.54173e-06	-4.48819e-07	-6.28075e-06	-3.39297e-06	-3.91717e-06	2.65038e-05	2.60967e-05	3.03419e-05	1.1233e-05	2.57596e-05	2.96785e-05	1.89388e-05	1.89568e-05	1.89897e-05	1.85994e-05	2.00282e-05	2.18019e-05	-5.86642e-06
17.8	17.9	-8.80441e-06	-7.42364e-06	-6.64197e-06	-1.56745e-07	-9.60636e-07	-2.00316e-06	-2.36179e-06	8.97639e-08	-4.96202e-06	-2.76978e-06	-3.06461e-06	2.67348e-05	2.6254e-05	3.05363e-05	1.12694e-05	2.58521e-05	2.99352e-05	1.90861e-05	2.0007e-05	1.91546e-05	2.30516e-05	2.11515e-05	2.18557e-05	-4.91994e-06
17.9	18	-8.51317e-06	-7.20003e-06	-6.88796e-06	-4.70235e-07	-6.47871e-07	-2.20573e-06	-2.29431e-06	-6.73229e-08	-4.44794e-06	-2.90826e-06	-3.15678e-06	2.69566e-05	2.63373e-05	3.07399e-05	1.13878e-05	2.59539e-05	3.01648e-05	1.9261e-05	1.91741e-05	1.93378e-05	1.91924e-05	2.18656e-05	2.18916e-05	-4.51813e-06
18	18.1	-8.53558e-06	-6.81991e-06	-6.01579e-06	1.34353e-07	2.23404e-08	-1.30543e-06	-1.82195e-06	4.4882e-08	-4.89497e-06	-2.37739e-06	-2.09684e-06	2.71876e-05	2.6513e-05	3.09528e-05	1.14606e-05	2.61019e-05	3.02459e-05	1.94452e-05	2.01156e-05	1.95302e-05	1.39065e-05	2.21007e-05	2.21067e-05	-4.30383e-06
18.1	18.2	-7.70667e-06	-6.55159e-06	-6.12761e-06	4.70236e-07	-4.46808e-08	-1.98066e-06	-1.3271e-06	9.64963e-07	-4.5597e-06	-1.5003e-06	-1.61296e-06	2.73909e-05	2.67721e-05	3.12212e-05	1.15243e-05	2.62592e-05	3.05566e-05	1.95649e-05	2.13106e-05	1.9631e-05	2.01207e-05	2.07771e-05	2.25998e-05	-4.08954e-06
18.2	18.3	-7.59465e-06	-6.05966e-06	-5.72507e-06	6.04589e-07	-6.0319e-07	-8.10269e-07	-1.3271e-06	1.41378e-06	-4.13502e-06	-1.52338e-06	-1.58991e-06	2.75296e-05	2.69941e-05	3.13694e-05	1.15971e-05	2.63888e-05	3.06917e-05	1.96846e-05	2.16275e-05	1.97775e-05	2.3043e-05	2.59671e-05	2.26536e-05	-4.00917e-06
18.3	18.4	-7.12419e-06	-6.19382e-06	-5.9487e-06	1.11961e-06	1.11702e-07	-1.48549e-06	-5.17344e-07	2.04213e-06	-3.62094e-06	-1.59262e-06	-1.33645e-06	2.77144e-05	2.71236e-05	3.15637e-05	1.16154e-05	2.65183e-05	3.08538e-05	1.98319e-05	2.15822e-05	1.98966e-05	2.35588e-05	2.87276e-05	2.27701e-05	-3.78595e-06
18.4	18.5	-7.01218e-06	-6.19382e-06	-5.56852e-06	1.50028e-06	4.91489e-07	-4.5015e-07	4.49865e-08	2.04213e-06	-3.0398e-06	-7.15527e-07	-1.31341e-06	2.79269e-05	2.72624e-05	3.17674e-05	1.167e-05	2.66664e-05	3.10564e-05	1.99792e-05	2.18719e-05	1.99882e-05	1.94417e-05	2.74127e-05	2.27791e-05	-3.41985e-06
18.5	18.6	-6.96737e-06	-5.76898e-06	-5.43434e-06	2.08248e-06	2.90425e-07	-4.27642e-07	-1.57453e-07	1.88505e-06	-3.30802e-06	-1.20024e-06	-1.31341e-06	2.80563e-05	2.73919e-05	3.19062e-05	1.17974e-05	2.66941e-05	3.12321e-05	2.00529e-05	2.26414e-05	2.01257e-05	2.09716e-05	2.90673e-05	2.31646e-05	-2.76803e-06
18.6	18.7	-7.37062e-06	-6.68575e-06	-5.90398e-06	1.18679e-06	4.46808e-07	-7.42747e-07	-1.79946e-07	1.70552e-06	-4.15737e-06	-1.47722e-06	-1.15211e-06	2.82689e-05	2.75492e-05	3.20821e-05	1.18975e-05	2.68144e-05	3.13266e-05	2.0237e-05	2.31937e-05	2.02722e-05	2.55099e-05	3.06173e-05	2.32273e-05	-3.01805e-06
18.7	18.8	-7.84109e-06	-6.84227e-06	-6.30652e-06	8.28511e-07	-4.02127e-07	-8.32777e-07	-1.77696e-06	1.88505e-06	-3.88916e-06	-1.52338e-06	-2.05076e-06	2.83613e-05	2.75954e-05	3.2221e-05	1.19704e-05	2.69995e-05	3.15698e-05	2.03383e-05	2.30126e-05	2.03089e-05	2.68507e-05	2.87799e-05	2.32453e-05	-3.29485e-06
18.8	18.9	-8.44596e-06	-7.446e-06	-6.66433e-06	7.61334e-07	-9.60636e-07	-1.48549e-06	-1.39458e-06	1.48111e-06	-4.53735e-06	-2.16966e-06	-2.37335e-06	2.84167e-05	2.76879e-05	3.23228e-05	1.20068e-05	2.71105e-05	3.17184e-05	2.03751e-05	2.3076e-05	2.03822e-05	2.74438e-05	2.99642e-05	2.35949e-05	-3.44664e-06
18.9	19	-8.91643e-06	-7.93792e-06	-6.73142e-06	-4.47843e-07	-1.05e-06	-2.63337e-06	-1.77696e-06	7.18112e-07	-5.07378e-06	-3.30065e-06	-2.53464e-06	2.85092e-05	2.78452e-05	3.24524e-05	1.19886e-05	2.72216e-05	3.18535e-05	2.03935e-05	2.21616e-05	2.04646e-05	2.1771e-05	3.03474e-05	2.36487e-05	-3.87524e-06
19	19.1	-9.00604e-06	-8.04972e-06	-8.02849e-06	-6.2698e-07	-1.47446e-06	-3.01599e-06	-2.40677e-06	-2.2441e-07	-5.29729e-06	-3.16216e-06	-3.27199e-06	2.85369e-05	2.79377e-05	3.25172e-05	1.20523e-05	2.73604e-05	3.1894e-05	2.04211e-05	2.22793e-05	2.05654e-05	2.41088e-05	3.12966e-05	2.36577e-05	-4.18776e-06
19.1	19.2	-9.34208e-06	-8.51928e-06	-7.84959e-06	-1.18678e-06	-1.98829e-06	-3.6462e-06	-2.74417e-06	-4.48819e-07	-5.87842e-06	-3.90076e-06	-3.50241e-06	2.85646e-05	2.81227e-05	3.27578e-05	1.21888e-05	2.75269e-05	3.20831e-05	2.04948e-05	2.3076e-05	2.06845e-05	2.22351e-05	3.23068e-05	2.39983e-05	-4.75922e-06
19.2	19.3	-1.03278e-05	-9.79381e-06	-8.67703e-06	-1.50027e-06	-2.3234e-06	-4.29891e-06	-3.80134e-06	-8.97638e-07	-6.43721e-06	-4.91634e-06	-4.17063e-06	2.8694e-05	2.81875e-05	3.28874e-05	1.22162e-05	2.78045e-05	3.22587e-05	2.05316e-05	2.29492e-05	2.07944e-05	2.38596e-05	3.25419e-05	2.42045e-05	-5.33961e-06
19.3	19.4	-1.03278e-05	-9.57021e-06	-9.3032e-06	-2.12725e-06	-2.9936e-06	-4.34393e-06	-3.86882e-06	-8.52757e-07	-7.15245e-06	-4.98559e-06	-4.72364e-06	2.87956e-05	2.8243e-05	3.30078e-05	1.22799e-05	2.79248e-05	3.23668e-05	2.05408e-05	2.30035e-05	2.08677e-05	2.43925e-05	2.96681e-05	2.45362e-05	-5.67891e-06
19.4	19.5	-1.10447e-05	-1.0487e-05	-9.12429e-06	-2.21682e-06	-3.03828e-06	-4.8841e-06	-3.84633e-06	-1.23425e-06	-7.48771e-06	-5.42413e-06	-5.36882e-06	2.88696e-05	2.83818e-05	3.31003e-05	1.24073e-05	2.81283e-05	3.24208e-05	2.06513e-05	2.33566e-05	2.0886e-05	2.71086e-05	3.15578e-05	2.47693e-05	-6.3218e-06
19.5	19.6	-1.17168e-05	-1.06882e-05	-9.03484e-06	-2.57509e-06	-3.57445e-06	-5.01914e-06	-4.49863e-06	-1.41378e-06	-7.75593e-06	-5.40105e-06	-6.03704e-06	2.90359e-05	2.8502e-05	3.32577e-05	1.24437e-05	2.82764e-05	3.2583e-05	2.07526e-05	2.3936e-05	2.09868e-05	2.1642e-05	2.98249e-05	2.49127e-05	-6.6611e-06
19.6	19.7	-1.1784e-05	-1.08671e-05	-9.34793e-06	-3.15728e-06	-3.55211e-06	-5.64935e-06	-4.88101e-06	-2.22165e-06	-8.00179e-06	-5.90884e-06	-5.73749e-06	2.91006e-05	2.85668e-05	3.33965e-05	1.2553e-05	2.83689e-05	3.27045e-05	2.07618e-05	2.33747e-05	2.10234e-05	2.71172e-05	2.93459e-05	2.50472e-05	-6.86647e-06
19.7	19.8	-1.156e-05	-1.10012e-05	-9.41502e-06	-3.1125e-06	-3.68615e-06	-5.89693e-06	-4.47614e-06	-2.37874e-06	-8.33706e-06	-6.23197e-06	-6.08312e-06	2.92485e-05	2.86685e-05	3.34428e-05	1.2553e-05	2.84707e-05	3.27991e-05	2.08078e-05	2.32027e-05	2.106e-05	2.36705e-05	3.39178e-05	2.49845e-05	-7.17006e-06
19.8	19.9	-1.21872e-05	-1.07553e-05	-9.39265e-06	-3.60512e-06	-3.99891e-06	-6.48211e-06	-5.03846e-06	-2.17677e-06	-8.20295e-06	-6.09349e-06	-6.33658e-06	2.93224e-05	2.88443e-05	3.35446e-05	1.2644e-05	2.86095e-05	3.29882e-05	2.08815e-05	2.32118e-05	2.11242e-05	2.34298e-05	3.10789e-05	2.5101e-05	-7.50043e-06
19.9	20	-1.18736e-05	-1.12248e-05	-9.68338e-06	-3.22446e-06	-3.77551e-06	-5.85191e-06	-5.44333e-06	-2.64803e-06	-8.2253e-06	-6.46279e-06	-6.61309e-06	2.94148e-05	2.89183e-05	3.37113e-05	1.27168e-05	2.87668e-05	3.31233e-05	2.09644e-05	2.31303e-05	2.117e-05	1.97167e-05	3.34388e-05	2.50114e-05	-7.65222e-06
20	20.1	-1.23665e-05	-1.09118e-05	-9.28084e-06	-2.93336e-06	-3.14999e-06	-5.8294e-06	-5.46583e-06	-2.24409e-06	-8.56057e-06	-6.37046e-06	-5.99095e-06	2.94795e-05	2.89738e-05	3.38409e-05	1.2817e-05	2.88316e-05	3.31233e-05	2.10288e-05	2.28315e-05	2.11975e-05	2.10576e-05	2.84316e-05	2.50651e-05	-7.47364e-06
20.1	20.2	-1.20752e-05	-1.11578e-05	-9.99646e-06	-3.17968e-06	-3.64147e-06	-6.21203e-06	-5.15093e-06	-2.71535e-06	-8.89584e-06	-6.25506e-06	-6.10616e-06	2.96181e-05	2.90941e-05	3.39242e-05	1.27896e-05	2.89149e-05	3.32314e-05	2.11301e-05	2.34834e-05	2.13807e-05	2.18913e-05	2.82922e-05	2.52444e-05	-7.58972e-06
20.2	20.3	-1.15824e-05	-1.10236e-05	-9.83992e-06	-3.69469e-06	-3.61913e-06	-6.50462e-06	-5.26339e-06	-2.42362e-06	-8.27001e-06	-7.01674e-06	-6.08312e-06	2.97845e-05	2.93069e-05	3.41278e-05	1.28079e-05	2.90444e-05	3.3434e-05	2.11761e-05	2.35286e-05	2.14448e-05	2.44269e-05	3.13837e-05	2.53789e-05	-7.92009e-06
20.3	20.4	-1.14479e-05	-1.04422e-05	-9.3032e-06	-2.77662e-06	-3.64147e-06	-5.1992e-06	-4.76854e-06	-2.42362e-06	-8.51587e-06	-6.41662e-06	-6.1292e-06	2.99508e-05	2.95104e-05	3.43407e-05	1.28716e-05	2.91739e-05	3.35961e-05	2.13695e-05	2.26957e-05	2.1573e-05	2.31462e-05	2.96769e-05	2.48052e-05	-7.56293e-06
20.4	20.5	-1.13135e-05	-1.05093e-05	-9.14666e-06	-2.30639e-06	-2.9936e-06	-4.99664e-06	-4.88101e-06	-1.72795e-06	-8.06885e-06	-5.88576e-06	-5.50707e-06	3.01079e-05	2.96399e-05	3.45166e-05	1.30263e-05	2.9396e-05	3.37853e-05	2.14616e-05	2.27229e-05	2.17379e-05	2.59568e-05	2.92327e-05	2.50114e-05	-7.4915e-06
20.5	20.6	-1.06862e-05	-1.00174e-05	-8.47576e-06	-1.92572e-06	-2.7702e-06	-4.50148e-06	-4.29619e-06	-1.25669e-06	-7.33126e-06	-4.68553e-06	-5.16144e-06	3.03205e-05	2.97787e-05	3.47202e-05	1.31265e-05	2.94515e-05	3.40689e-05	2.15812e-05	2.28315e-05	2.18662e-05	2.69796e-05	3.16188e-05	2.5352e-05	-7.25935e-06
20.6	20.7	-1.00366e-05	-9.63729e-06	-8.14031e-06	-1.38831e-06	-2.14467e-06	-4.45646e-06	-3.75636e-06	-5.61024e-07	-6.70542e-06	-4.24698e-06	-4.65452e-06	3.04684e-05	2.98805e-05	3.48961e-05	1.309e-05	2.96458e-05	3.43391e-05	2.17838e-05	2.3257e-05	2.20402e-05	2.93691e-05	3.15753e-05	2.55492e-05	-6.74146e-06
20.7	20.8	-9.58851e-06	-9.01121e-06	-7.84959e-06	-1.18678e-06	-1.98829e-06	-3.46614e-06	-3.57641e-06	-4.4882e-08	-5.90078e-06	-3.69303e-06	-3.94021e-06	3.06439e-05	3.00932e-05	3.51183e-05	1.31265e-05	2.97476e-05	3.45012e-05	2.18943e-05	2.32661e-05	2.21502e-05	3.38043e-05	3.01819e-05	2.57823e-05	-6.39323e-06
20.8	20.9	-9.36448e-06	-8.7876e-06	-7.49177e-06	-3.58274e-07	-1.76489e-06	-2.85844e-06	-2.45176e-06	3.14174e-07	-5.87842e-06	-3.2314e-06	-3.77892e-06	3.0875e-05	3.02505e-05	3.52386e-05	1.32084e-05	2.98494e-05	3.46363e-05	2.2014e-05	2.39632e-05	2.22418e-05	2.54153e-05	3.1584e-05	2.59347e-05	-5.90214e-06
20.9	21	-9.27487e-06	-8.58636e-06	-7.51414e-06	-2.01529e-07	-1.78723e-06	-2.27325e-06	-2.69918e-06	2.91733e-07	-5.76667e-06	-3.34681e-06	-3.22591e-06	3.10691e-05	3.04078e-05	3.54145e-05	1.32084e-05	2.99142e-05	3.47309e-05	2.21797e-05	2.43525e-05	2.23609e-05	2.49856e-05	3.29599e-05	2.60244e-05	-5.52712e-06
21	21.1	-9.43169e-06	-8.49692e-06	-7.49177e-06	-3.80667e-07	-1.72021e-06	-2.79092e-06	-2.40677e-06	1.34646e-07	-6.45956e-06	-3.32373e-06	-3.45633e-06	3.12262e-05	3.0602e-05	3.56089e-05	1.3263e-05	3.00345e-05	3.49605e-05	2.23086e-05	2.60907e-05	2.24891e-05	2.31032e-05	3.10528e-05	2.64368e-05	-5.36639e-06
21.1	21.2	-9.07325e-06	-8.16152e-06	-7.15632e-06	-2.01529e-07	-1.4968e-06	-2.94847e-06	-2.49674e-06	-1.57087e-07	-6.41486e-06	-3.50838e-06	-4.03238e-06	3.1374e-05	3.07778e-05	3.58866e-05	1.3354e-05	3.03028e-05	3.51632e-05	2.24099e-05	2.57557e-05	2.25807e-05	2.77102e-05	3.30818e-05	2.60871e-05	-5.44675e-06
21.2	21.3	-9.14045e-06	-8.8994e-06	-7.51414e-06	-6.49372e-07	-1.18404e-06	-2.70089e-06	-2.42926e-06	4.4882e-07	-6.16899e-06	-3.80844e-06	-3.43329e-06	3.15773e-05	3.09443e-05	3.60439e-05	1.34269e-05	3.04138e-05	3.53793e-05	2.26401e-05	2.53574e-05	2.27181e-05	2.73406e-05	3.10353e-05	2.62664e-05	-5.75927e-06
21.3	21.4	-9.07325e-06	-8.69816e-06	-7.33523e-06	-2.68706e-07	-8.48934e-07	-2.45331e-06	-1.95691e-06	1.03229e-06	-5.40905e-06	-3.13908e-06	-3.50241e-06	3.18453e-05	3.11201e-05	3.62753e-05	1.35634e-05	3.06082e-05	3.5663e-05	2.28058e-05	2.58191e-05	2.29014e-05	2.60686e-05	3.4031e-05	2.6114e-05	-5.40211e-06
21.4	21.5	-8.78201e-06	-8.85468e-06	-6.8656e-06	6.26981e-07	-1.07234e-06	-2.29576e-06	-2.51924e-06	6.05907e-07	-5.54316e-06	-2.51588e-06	-3.47937e-06	3.20856e-05	3.13236e-05	3.65438e-05	1.36453e-05	3.0821e-05	3.58927e-05	2.29715e-05	2.59458e-05	2.30846e-05	2.53637e-05	3.38656e-05	2.63292e-05	-5.40211e-06
21.5	21.6	-9.61091e-06	-8.42984e-06	-7.37996e-06	-2.91098e-07	-1.00532e-06	-2.4308e-06	-1.91192e-06	2.01969e-07	-5.83372e-06	-3.13908e-06	-3.13374e-06	3.23074e-05	3.15642e-05	3.68492e-05	1.37637e-05	3.10246e-05	3.61358e-05	2.31465e-05	2.62717e-05	2.32037e-05	2.61545e-05	2.89018e-05	2.6885e-05	-5.41997e-06
21.6	21.7	-9.85734e-06	-9.07829e-06	-7.98377e-06	-2.91098e-07	-1.58617e-06	-2.36328e-06	-2.78915e-06	2.91733e-07	-6.23605e-06	-3.18524e-06	-4.2628e-06	3.25107e-05	3.18047e-05	3.70714e-05	1.38001e-05	3.12281e-05	3.63925e-05	2.32938e-05	2.69236e-05	2.33869e-05	2.04645e-05	2.82052e-05	2.69567e-05	-5.1521e-06
21.7	21.8	-1.04174e-05	-9.41369e-06	-8.05086e-06	-7.16549e-07	-2.45744e-06	-3.48865e-06	-2.90162e-06	-1.57087e-07	-7.15245e-06	-4.27006e-06	-4.44714e-06	3.27048e-05	3.19527e-05	3.73121e-05	1.38547e-05	3.14409e-05	3.65546e-05	2.34319e-05	2.76388e-05	2.3506e-05	2.12982e-05	2.91282e-05	2.7145e-05	-5.46461e-06
21.8	21.9	-1.11791e-05	-9.34661e-06	-8.4534e-06	-1.61223e-06	-2.50212e-06	-4.20888e-06	-3.17154e-06	-6.05906e-07	-6.79483e-06	-4.15466e-06	-4.83885e-06	3.28342e-05	3.21007e-05	3.74694e-05	1.39457e-05	3.16075e-05	3.67843e-05	2.3524e-05	2.71952e-05	2.35884e-05	3.24463e-05	3.12966e-05	2.76381e-05	-5.97357e-06
21.9	22	-1.09327e-05	-1.01068e-05	-8.67703e-06	-1.83615e-06	-2.81488e-06	-4.14136e-06	-4.31868e-06	-1.34646e-06	-7.3089e-06	-5.51646e-06	-4.79277e-06	3.29266e-05	3.23043e-05	3.75898e-05	1.40368e-05	3.18111e-05	3.68923e-05	2.35608e-05	2.64981e-05	2.36983e-05	3.28588e-05	2.67422e-05	2.77277e-05	-6.52717e-06
22	22.1	-1.16496e-05	-1.08894e-05	-8.83357e-06	-1.94811e-06	-3.17233e-06	-4.54649e-06	-4.22871e-06	-9.64961e-07	-7.82298e-06	-5.51646e-06	-5.48403e-06	3.31114e-05	3.24615e-05	3.77934e-05	1.41642e-05	3.20146e-05	3.7068e-05	2.36897e-05	2.65524e-05	2.38816e-05	2.52348e-05	3.29076e-05	2.74498e-05	-6.63432e-06
22.1	22.2	-1.26801e-05	-1.09342e-05	-9.23611e-06	-2.12725e-06	-2.8819e-06	-5.01914e-06	-4.74605e-06	-1.25669e-06	-7.28655e-06	-5.74727e-06	-6.49788e-06	3.32685e-05	3.25818e-05	3.80156e-05	1.41733e-05	3.22737e-05	3.72301e-05	2.3791e-05	2.77474e-05	2.39457e-05	2.69453e-05	3.1584e-05	2.76829e-05	-7.05398e-06
22.2	22.3	-1.32626e-05	-1.17615e-05	-9.70574e-06	-3.20207e-06	-3.90955e-06	-5.31174e-06	-5.2409e-06	-2.28897e-06	-7.84533e-06	-6.16273e-06	-6.26746e-06	3.3361e-05	3.27576e-05	3.80989e-05	1.42188e-05	3.23755e-05	3.74462e-05	2.3837e-05	2.7838e-05	2.40098e-05	2.64467e-05	3.48844e-05	2.76201e-05	-7.25042e-06
22.3	22.4	-1.39794e-05	-1.20969e-05	-1.04437e-05	-3.49316e-06	-4.06593e-06	-6.66217e-06	-5.69076e-06	-3.43346e-06	-8.62762e-06	-6.60127e-06	-6.35962e-06	3.34811e-05	3.28316e-05	3.8247e-05	1.43099e-05	3.25236e-05	3.75273e-05	2.38739e-05	2.79104e-05	2.40556e-05	2.5931e-05	3.70702e-05	2.78443e-05	-7.40221e-06
22.4	22.5	-1.43603e-05	-1.25441e-05	-1.05108e-05	-3.58273e-06	-4.35636e-06	-6.90975e-06	-6.05065e-06	-3.27637e-06	-9.11935e-06	-7.66301e-06	-7.64997e-06	3.34996e-05	3.29704e-05	3.84506e-05	1.44191e-05	3.27086e-05	3.76488e-05	2.38831e-05	2.75211e-05	2.41839e-05	2.67476e-05	3.65129e-05	2.81042e-05	-8.06296e-06
22.5	22.6	-1.41139e-05	-1.21863e-05	-1.11146e-05	-3.69469e-06	-4.53508e-06	-6.57214e-06	-6.09563e-06	-2.67047e-06	-9.90164e-06	-7.70917e-06	-7.83431e-06	3.36382e-05	3.30814e-05	3.85895e-05	1.44828e-05	3.28289e-05	3.77569e-05	2.39843e-05	2.74125e-05	2.42113e-05	2.71687e-05	4.07104e-05	2.84091e-05	-8.73263e-06
22.6	22.7	-1.40467e-05	-1.25888e-05	-1.09357e-05	-3.78426e-06	-4.02125e-06	-6.70719e-06	-5.78073e-06	-2.89488e-06	-1.00134e-05	-6.92441e-06	-7.32739e-06	3.37953e-05	3.32849e-05	3.87283e-05	1.4583e-05	3.3014e-05	3.78515e-05	2.40304e-05	2.801e-05	2.43304e-05	3.59704e-05	4.12851e-05	2.83732e-05	-8.76835e-06
22.7	22.8	-1.43155e-05	-1.18286e-05	-1.09357e-05	-3.15728e-06	-4.17764e-06	-5.85191e-06	-5.39835e-06	-2.40118e-06	-9.23111e-06	-6.55511e-06	-6.35962e-06	3.39524e-05	3.34884e-05	3.88765e-05	1.47104e-05	3.32545e-05	3.80946e-05	2.41224e-05	2.81548e-05	2.44862e-05	3.42513e-05	3.72967e-05	2.84808e-05	-8.68799e-06
22.8	22.9	-1.3173e-05	-1.17838e-05	-1.04214e-05	-2.93336e-06	-3.46275e-06	-5.31174e-06	-5.33087e-06	-1.57087e-06	-9.47697e-06	-6.73976e-06	-6.8435e-06	3.41835e-05	3.36365e-05	3.91264e-05	1.47195e-05	3.32638e-05	3.83378e-05	2.42514e-05	2.8354e-05	2.45869e-05	3.72511e-05	3.56769e-05	2.91173e-05	-8.40226e-06
22.9	23	-1.30609e-05	-1.16944e-05	-1.03319e-05	-2.88858e-06	-3.55211e-06	-5.8294e-06	-4.74605e-06	-1.70551e-06	-9.0523e-06	-6.57819e-06	-6.19833e-06	3.43406e-05	3.3766e-05	3.92837e-05	1.47468e-05	3.34026e-05	3.85404e-05	2.44171e-05	2.9033e-05	2.46877e-05	3.49131e-05	3.58162e-05	2.90994e-05	-8.14332e-06
23	23.1	-1.38226e-05	-1.18733e-05	-1.06897e-05	-3.04532e-06	-3.21701e-06	-5.78439e-06	-5.12843e-06	-1.4811e-06	-9.23111e-06	-6.55511e-06	-6.49788e-06	3.45069e-05	3.39232e-05	3.95337e-05	1.4938e-05	3.35414e-05	3.87296e-05	2.46196e-05	2.88067e-05	2.48618e-05	2.74868e-05	3.66087e-05	2.91531e-05	-7.85759e-06
23.1	23.2	-1.38002e-05	-1.22758e-05	-1.14724e-05	-3.09011e-06	-3.82019e-06	-5.8294e-06	-5.73574e-06	-2.22165e-06	-9.1417e-06	-6.73976e-06	-6.47483e-06	3.4701e-05	3.4099e-05	3.97744e-05	1.49653e-05	3.37357e-05	3.89592e-05	2.47578e-05	2.87433e-05	2.50175e-05	2.64983e-05	3.61384e-05	2.8938e-05	-7.88438e-06
23.2	23.3	-1.42483e-05	-1.22758e-05	-1.10923e-05	-3.00054e-06	-4.31168e-06	-6.34707e-06	-5.15093e-06	-1.79528e-06	-9.67813e-06	-7.03982e-06	-6.40571e-06	3.49043e-05	3.42655e-05	3.98669e-05	1.50108e-05	3.39115e-05	3.90673e-05	2.48038e-05	2.88519e-05	2.50725e-05	3.1793e-05	3.51718e-05	2.8947e-05	-8.27725e-06
23.3	23.4	-1.3173e-05	-1.17391e-05	-1.07344e-05	-2.57509e-06	-3.88721e-06	-6.03197e-06	-5.12843e-06	-2.22165e-06	-9.097e-06	-7.22447e-06	-6.65917e-06	3.49782e-05	3.43303e-05	3.99595e-05	1.50836e-05	3.40596e-05	3.92294e-05	2.48867e-05	2.82001e-05	2.51457e-05	2.43581e-05	3.27073e-05	2.92607e-05	-8.40226e-06
23.4	23.5	-1.31954e-05	-1.17391e-05	-1.05332e-05	-2.03768e-06	-3.19467e-06	-5.71687e-06	-5.15093e-06	-1.77283e-06	-8.85114e-06	-6.76284e-06	-5.69141e-06	3.50614e-05	3.44321e-05	4.01169e-05	1.51109e-05	3.40966e-05	3.94185e-05	2.50432e-05	2.74939e-05	2.5219e-05	2.58623e-05	3.58424e-05	2.96193e-05	-8.48262e-06
23.5	23.6	-1.2232e-05	-1.05093e-05	-1.04885e-05	-1.34353e-06	-2.59148e-06	-4.36643e-06	-4.54361e-06	-1.03228e-06	-7.84533e-06	-6.07041e-06	-5.04623e-06	3.53387e-05	3.46448e-05	4.03668e-05	1.52202e-05	3.42354e-05	3.96887e-05	2.51629e-05	2.82182e-05	2.53656e-05	3.12343e-05	3.49541e-05	3.00048e-05	-7.99153e-06
23.6	23.7	-1.17392e-05	-1.02634e-05	-9.16902e-06	-9.18078e-07	-1.65319e-06	-3.44363e-06	-3.50893e-06	-5.38583e-07	-7.39831e-06	-4.57012e-06	-4.56235e-06	3.56436e-05	3.49039e-05	4.06723e-05	1.52657e-05	3.44667e-05	3.99319e-05	2.54299e-05	2.82091e-05	2.55671e-05	2.97645e-05	3.57204e-05	3.0211e-05	-7.23256e-06
23.7	23.8	-1.09999e-05	-9.48077e-06	-9.05721e-06	-1.34353e-07	-1.11702e-06	-3.12853e-06	-3.3065e-06	6.05907e-07	-7.10774e-06	-4.50088e-06	-4.07846e-06	3.59301e-05	3.51167e-05	4.09592e-05	1.53567e-05	3.46888e-05	4.02021e-05	2.56232e-05	2.85622e-05	2.5842e-05	2.64038e-05	3.46754e-05	2.96641e-05	-6.58967e-06
23.8	23.9	-1.11567e-05	-9.63729e-06	-9.19138e-06	-6.71765e-08	-1.22872e-06	-3.91629e-06	-3.01409e-06	4.71261e-07	-7.53242e-06	-4.68553e-06	-4.40105e-06	3.62259e-05	3.54127e-05	4.12554e-05	1.54751e-05	3.48646e-05	4.05128e-05	2.58074e-05	2.97844e-05	2.59977e-05	2.83549e-05	3.59469e-05	2.96373e-05	-6.06286e-06
23.9	24	-1.17392e-05	-1.03975e-05	-9.03484e-06	-5.59804e-07	-1.65319e-06	-3.89378e-06	-3.64389e-06	-1.79528e-07	-7.33126e-06	-4.5932e-06	-4.00934e-06	3.64292e-05	3.55885e-05	4.14961e-05	1.55297e-05	3.49664e-05	4.0783e-05	2.59823e-05	2.89062e-05	2.61901e-05	2.94207e-05	3.99702e-05	3.022e-05	-6.07179e-06
24	24.1	-1.24113e-05	-1.1046e-05	-9.86228e-06	-1.20918e-06	-2.25637e-06	-4.32142e-06	-3.80134e-06	-4.26378e-07	-7.97944e-06	-5.65494e-06	-4.79277e-06	3.66233e-05	3.58198e-05	4.17738e-05	1.56753e-05	3.5207e-05	4.09991e-05	2.61941e-05	2.84626e-05	2.63641e-05	3.38903e-05	4.09368e-05	3.03455e-05	-6.42002e-06
24.1	24.2	-1.20528e-05	-1.11801e-05	-9.59392e-06	-8.73293e-07	-1.80957e-06	-4.18638e-06	-3.68888e-06	-9.64961e-07	-8.04649e-06	-5.79343e-06	-4.49322e-06	3.67064e-05	3.60048e-05	4.19312e-05	1.56935e-05	3.54105e-05	4.10667e-05	2.62585e-05	2.91145e-05	2.64466e-05	3.36582e-05	4.10587e-05	3.04889e-05	-6.61646e-06
24.2	24.3	-1.15824e-05	-1.05093e-05	-9.34793e-06	-8.50901e-07	-1.92127e-06	-3.60119e-06	-3.6214e-06	-4.48819e-07	-7.68888e-06	-4.70861e-06	-4.49322e-06	3.69097e-05	3.62176e-05	4.21626e-05	1.5821e-05	3.56696e-05	4.12828e-05	2.64151e-05	2.92684e-05	2.65199e-05	3.51452e-05	3.81414e-05	3.06324e-05	-6.8754e-06
24.3	24.4	-1.13359e-05	-1.0487e-05	-9.07957e-06	-6.04588e-07	-1.51914e-06	-3.19605e-06	-3.6214e-06	-3.59056e-07	-6.97364e-06	-4.15466e-06	-3.96325e-06	3.71131e-05	3.63933e-05	4.2394e-05	1.58756e-05	3.58269e-05	4.1607e-05	2.65348e-05	2.94766e-05	2.66664e-05	3.56008e-05	3.80195e-05	3.07579e-05	-6.90219e-06
24.4	24.5	-1.08655e-05	-9.39133e-06	-8.99012e-06	4.47843e-08	-1.00532e-06	-2.7234e-06	-2.67669e-06	2.2441e-08	-6.21369e-06	-4.1085e-06	-3.47937e-06	3.72702e-05	3.65321e-05	4.26162e-05	1.5912e-05	3.5975e-05	4.17556e-05	2.6636e-05	2.92684e-05	2.68497e-05	3.13203e-05	3.96305e-05	3.08475e-05	-6.50931e-06
24.5	24.6	-1.07759e-05	-9.43605e-06	-8.40867e-06	1.79137e-07	-6.47871e-07	-2.09319e-06	-2.18184e-06	8.30317e-07	-6.50426e-06	-3.57762e-06	-3.1107e-06	3.74642e-05	3.67079e-05	4.28198e-05	1.60304e-05	3.60305e-05	4.19447e-05	2.68294e-05	2.96848e-05	2.69596e-05	3.42427e-05	3.75405e-05	3.0722e-05	-6.11643e-06
24.6	24.7	-1.08655e-05	-9.70437e-06	-9.01248e-06	4.25451e-07	-1.07234e-06	-2.97098e-06	-2.40677e-06	7.85435e-07	-6.79483e-06	-3.34681e-06	-3.13374e-06	3.78247e-05	3.69392e-05	4.31716e-05	1.61578e-05	3.62433e-05	4.235e-05	2.7078e-05	3.06807e-05	2.71886e-05	3.63657e-05	3.92996e-05	3.10985e-05	-5.91999e-06
24.7	24.8	-1.16272e-05	-1.02634e-05	-9.39265e-06	0	-1.69787e-06	-2.65588e-06	-2.69918e-06	-6.73229e-08	-7.68888e-06	-3.97001e-06	-3.96325e-06	3.80003e-05	3.71334e-05	4.34956e-05	1.62306e-05	3.65394e-05	4.25662e-05	2.7299e-05	3.11786e-05	2.72894e-05	3.27385e-05	3.76798e-05	3.1251e-05	-6.045e-06
24.8	24.9	-1.2008e-05	-1.10012e-05	-1.02425e-05	-1.11961e-06	-1.74255e-06	-4.16387e-06	-3.12655e-06	-6.73229e-07	-8.1806e-06	-4.9625e-06	-4.81581e-06	3.82036e-05	3.74017e-05	4.36529e-05	1.63763e-05	3.67522e-05	4.28499e-05	2.7345e-05	3.1405e-05	2.74726e-05	3.10108e-05	3.38656e-05	3.15199e-05	-6.5361e-06
24.9	25	-1.28369e-05	-1.15602e-05	-1.03766e-05	-1.25396e-06	-2.18935e-06	-4.70404e-06	-4.00378e-06	-9.64961e-07	-8.38176e-06	-5.65494e-06	-5.64532e-06	3.83052e-05	3.7522e-05	4.37918e-05	1.64491e-05	3.69743e-05	4.29444e-05	2.74095e-05	3.13959e-05	2.75367e-05	3.83771e-05	3.66174e-05	3.19413e-05	-7.02719e-06
25	25.1	-1.3285e-05	-1.20969e-05	-1.06674e-05	-9.4047e-07	-2.90424e-06	-5.1992e-06	-4.38616e-06	-1.27913e-06	-8.51587e-06	-6.11657e-06	-5.64532e-06	3.84993e-05	3.77718e-05	4.40139e-05	1.65674e-05	3.72241e-05	4.31471e-05	2.74923e-05	3.19391e-05	2.76833e-05	3.36582e-05	3.65913e-05	3.20847e-05	-7.61651e-06
25.1	25.2	-1.33298e-05	-1.23428e-05	-1.04661e-05	-9.85254e-07	-2.52446e-06	-5.44678e-06	-4.18373e-06	-1.18937e-06	-8.62762e-06	-5.83959e-06	-5.82966e-06	3.86102e-05	3.79383e-05	4.4162e-05	1.65947e-05	3.74092e-05	4.33902e-05	2.75568e-05	3.15498e-05	2.77932e-05	3.49217e-05	4.132e-05	3.16902e-05	-8.02724e-06
25.2	25.3	-1.29713e-05	-1.21192e-05	-1.12041e-05	-1.00765e-06	-2.74786e-06	-4.86159e-06	-3.9588e-06	-1.16693e-06	-8.73938e-06	-5.49337e-06	-4.83885e-06	3.88228e-05	3.81326e-05	4.43379e-05	1.6704e-05	3.75388e-05	4.35659e-05	2.77317e-05	3.12329e-05	2.79306e-05	4.20903e-05	4.52127e-05	3.18068e-05	-8.17011e-06
25.3	25.4	-1.29265e-05	-1.15155e-05	-1.08686e-05	-1.29874e-06	-2.59148e-06	-4.38894e-06	-3.3065e-06	-3.81497e-07	-8.27001e-06	-5.37797e-06	-4.79277e-06	3.89891e-05	3.83269e-05	4.45971e-05	1.67859e-05	3.77423e-05	4.3782e-05	2.78422e-05	3.10157e-05	2.80864e-05	3.50936e-05	4.21995e-05	3.23178e-05	-7.91117e-06
25.4	25.5	-1.27473e-05	-1.20522e-05	-1.09581e-05	-1.27635e-06	-1.89893e-06	-5.01914e-06	-3.59891e-06	-1.16693e-06	-8.96289e-06	-5.97808e-06	-5.34578e-06	3.92386e-05	3.84749e-05	4.481e-05	1.68678e-05	3.78534e-05	4.39171e-05	2.79895e-05	3.10609e-05	2.82788e-05	3.04264e-05	3.72705e-05	3.22819e-05	-7.75937e-06
25.5	25.6	-1.3621e-05	-1.23205e-05	-1.09134e-05	-1.7018e-06	-2.52446e-06	-5.62684e-06	-4.31868e-06	-1.16693e-06	-9.0523e-06	-6.55511e-06	-5.66836e-06	3.93311e-05	3.86322e-05	4.49211e-05	1.6968e-05	3.80662e-05	4.40927e-05	2.80816e-05	3.15498e-05	2.83246e-05	3.65033e-05	3.56421e-05	3.17082e-05	-7.89331e-06
25.6	25.7	-1.38674e-05	-1.3036e-05	-1.17632e-05	-1.94811e-06	-3.57445e-06	-6.48211e-06	-5.5558e-06	-2.06457e-06	-1.01251e-05	-6.94749e-06	-6.17529e-06	3.93865e-05	3.86507e-05	4.50507e-05	1.69862e-05	3.81402e-05	4.41738e-05	2.80816e-05	3.14593e-05	2.83429e-05	3.46982e-05	3.49454e-05	3.19144e-05	-8.24154e-06
25.7	25.8	-1.40243e-05	-1.32596e-05	-1.21881e-05	-2.12725e-06	-3.26169e-06	-6.84223e-06	-6.09563e-06	-1.8626e-06	-1.08627e-05	-7.22447e-06	-6.31354e-06	3.94882e-05	3.87894e-05	4.51803e-05	1.70499e-05	3.82883e-05	4.43359e-05	2.81e-05	3.12963e-05	2.84345e-05	3.97524e-05	3.89948e-05	3.21743e-05	-8.86657e-06
25.8	25.9	-1.42707e-05	-1.36174e-05	-1.268e-05	-2.59748e-06	-3.37339e-06	-7.17984e-06	-6.14062e-06	-2.3563e-06	-1.08851e-05	-7.5476e-06	-7.64997e-06	3.95898e-05	3.88449e-05	4.52266e-05	1.715e-05	3.84271e-05	4.43764e-05	2.80908e-05	3.20206e-05	2.84895e-05	3.64345e-05	3.68874e-05	3.24971e-05	-9.18801e-06
25.9	26	-1.42931e-05	-1.41093e-05	-1.20762e-05	-3.3812e-06	-3.99891e-06	-7.51744e-06	-6.36555e-06	-2.42362e-06	-1.0751e-05	-7.61685e-06	-7.64997e-06	3.96083e-05	3.89745e-05	4.53191e-05	1.71591e-05	3.85103e-05	4.4498e-05	2.81737e-05	3.2763e-05	2.8462e-05	4.29069e-05	3.68003e-05	3.23626e-05	-9.39338e-06
26	26.1	-1.41811e-05	-1.38186e-05	-1.16066e-05	-3.53795e-06	-4.02125e-06	-6.66217e-06	-5.46583e-06	-2.10945e-06	-1.02816e-05	-7.27063e-06	-7.18913e-06	3.9673e-05	3.90207e-05	4.5421e-05	1.72411e-05	3.86214e-05	4.46061e-05	2.82105e-05	3.16584e-05	2.85261e-05	4.25373e-05	3.65564e-05	3.26136e-05	-9.60767e-06
26.1	26.2	-1.42931e-05	-1.33267e-05	-1.16961e-05	-2.70944e-06	-3.01594e-06	-6.21203e-06	-5.37586e-06	-1.63819e-06	-1.04157e-05	-7.0629e-06	-6.77438e-06	3.97192e-05	3.91595e-05	4.5532e-05	1.73594e-05	3.87232e-05	4.47412e-05	2.82842e-05	3.08618e-05	2.85994e-05	3.78528e-05	3.97263e-05	3.28198e-05	-9.40231e-06
26.2	26.3	-1.40691e-05	-1.35056e-05	-1.1137e-05	-2.17203e-06	-2.6585e-06	-6.48211e-06	-4.40866e-06	-1.92992e-06	-1.06169e-05	-7.03982e-06	-6.75134e-06	3.98763e-05	3.9289e-05	4.56802e-05	1.72775e-05	3.88157e-05	4.48222e-05	2.84315e-05	3.20387e-05	2.87002e-05	3.98039e-05	3.57901e-05	3.24881e-05	-9.2148e-06
26.3	26.4	-1.45395e-05	-1.3349e-05	-1.14724e-05	-2.44074e-06	-3.46275e-06	-6.30206e-06	-5.26339e-06	-1.95236e-06	-1.01699e-05	-6.64744e-06	-6.2905e-06	4.00704e-05	3.93723e-05	4.58005e-05	1.7323e-05	3.88805e-05	4.49303e-05	2.85235e-05	3.21202e-05	2.87276e-05	3.38559e-05	3.41355e-05	3.23178e-05	-8.97372e-06
26.4	26.5	-1.43827e-05	-1.34161e-05	-1.16513e-05	-2.17203e-06	-3.52977e-06	-6.34707e-06	-5.53331e-06	-1.4811e-06	-1.00134e-05	-7.15522e-06	-6.98176e-06	4.01259e-05	3.9474e-05	4.5856e-05	1.73958e-05	3.89545e-05	4.50654e-05	2.86156e-05	3.21564e-05	2.87368e-05	3.5979e-05	3.7793e-05	3.29184e-05	-9.05408e-06
26.5	26.6	-1.47859e-05	-1.36844e-05	-1.14501e-05	-2.44074e-06	-3.41807e-06	-6.90975e-06	-5.28588e-06	-1.92992e-06	-1.05945e-05	-6.90133e-06	-7.32739e-06	4.00981e-05	3.95943e-05	4.58931e-05	1.74413e-05	3.90378e-05	4.5214e-05	2.86893e-05	3.31794e-05	2.88101e-05	3.26525e-05	3.44142e-05	3.30529e-05	-9.2773e-06
26.6	26.7	-1.41363e-05	-1.37515e-05	-1.1383e-05	-2.35117e-06	-3.66381e-06	-6.72969e-06	-5.39835e-06	-1.88504e-06	-1.05051e-05	-7.10906e-06	-6.82046e-06	4.01721e-05	3.96128e-05	4.59671e-05	1.74869e-05	3.90008e-05	4.51464e-05	2.86524e-05	3.34329e-05	2.88742e-05	2.94379e-05	3.56769e-05	3.3035e-05	-9.2773e-06
26.7	26.8	-1.38226e-05	-1.35503e-05	-1.11817e-05	-2.64227e-06	-3.1053e-06	-7.08981e-06	-5.08345e-06	-1.84016e-06	-9.87929e-06	-6.41662e-06	-6.61309e-06	4.0246e-05	3.96776e-05	4.60504e-05	1.74869e-05	3.91673e-05	4.5295e-05	2.87353e-05	3.40576e-05	2.89109e-05	3.15437e-05	3.87597e-05	3.28019e-05	-9.26837e-06
26.8	26.9	-1.38002e-05	-1.36174e-05	-1.14501e-05	-1.97051e-06	-3.1053e-06	-6.48211e-06	-4.47614e-06	-7.40552e-07	-9.94634e-06	-6.85517e-06	-6.75134e-06	4.02737e-05	3.97146e-05	4.60134e-05	1.75324e-05	3.92043e-05	4.53356e-05	2.86893e-05	3.42387e-05	2.89292e-05	3.42857e-05	4.03359e-05	3.28826e-05	-9.23266e-06
26.9	27	-1.36434e-05	-1.28348e-05	-1.11146e-05	-1.63462e-06	-3.41807e-06	-6.23453e-06	-4.31868e-06	-9.64961e-07	-9.92399e-06	-6.02424e-06	-6.47483e-06	4.03846e-05	3.97608e-05	4.61523e-05	1.75506e-05	3.92876e-05	4.53896e-05	2.8809e-05	3.50987e-05	2.90208e-05	3.41481e-05	4.22082e-05	3.32501e-05	-9.00943e-06
27	27.1	-1.33074e-05	-1.28795e-05	-1.08239e-05	-1.07482e-06	-2.90424e-06	-5.91943e-06	-4.74605e-06	-1.32402e-06	-9.11935e-06	-6.57819e-06	-6.17529e-06	4.06249e-05	4.00014e-05	4.63189e-05	1.76052e-05	3.92969e-05	4.55112e-05	2.8901e-05	3.46551e-05	2.91307e-05	2.85956e-05	3.94651e-05	3.34026e-05	-8.71478e-06
27.1	27.2	-1.33522e-05	-1.29913e-05	-1.10699e-05	-1.58984e-06	-2.68084e-06	-5.96445e-06	-4.56611e-06	-1.27913e-06	-8.82879e-06	-6.30122e-06	-6.33658e-06	4.07913e-05	4.01586e-05	4.65688e-05	1.77053e-05	3.94264e-05	4.57814e-05	2.90484e-05	3.37588e-05	2.91948e-05	3.0985e-05	4.36539e-05	3.3286e-05	-8.75049e-06
27.2	27.3	-1.3173e-05	-1.30807e-05	-1.06897e-05	-2.32878e-06	-2.61382e-06	-6.14451e-06	-4.2737e-06	-1.14449e-06	-9.07465e-06	-6.13965e-06	-6.31354e-06	4.09022e-05	4.02697e-05	4.66984e-05	1.76962e-05	3.95652e-05	4.58624e-05	2.9122e-05	3.32066e-05	2.93231e-05	2.74352e-05	4.20602e-05	3.32233e-05	-8.47369e-06
27.3	27.4	-1.35538e-05	-1.31254e-05	-1.07568e-05	-2.21682e-06	-2.4351e-06	-5.91943e-06	-4.79104e-06	-1.05472e-06	-9.45462e-06	-6.20889e-06	-6.17529e-06	4.10131e-05	4.03899e-05	4.68465e-05	1.77235e-05	3.96022e-05	4.59435e-05	2.91773e-05	3.30164e-05	2.94605e-05	2.47707e-05	4.00572e-05	3.33398e-05	-8.35762e-06
27.4	27.5	-1.33522e-05	-1.32596e-05	-1.10699e-05	-1.67941e-06	-2.61382e-06	-6.41459e-06	-4.52112e-06	-1.32402e-06	-9.38756e-06	-6.34738e-06	-5.82966e-06	4.11055e-05	4.04732e-05	4.68928e-05	1.77782e-05	3.9741e-05	4.61326e-05	2.92601e-05	3.2763e-05	2.94788e-05	2.82088e-05	3.71922e-05	3.38598e-05	-8.55405e-06
27.5	27.6	-1.35986e-05	-1.31702e-05	-1.19197e-05	-2.14964e-06	-2.8819e-06	-6.21203e-06	-4.36367e-06	-1.84016e-06	-9.47697e-06	-5.955e-06	-7.12001e-06	4.12164e-05	4.05287e-05	4.70039e-05	1.78419e-05	3.98983e-05	4.61191e-05	2.94075e-05	3.42749e-05	2.95246e-05	2.29743e-05	3.54156e-05	3.45411e-05	-8.45583e-06
27.6	27.7	-1.35762e-05	-1.3349e-05	-1.17632e-05	-2.37356e-06	-2.61382e-06	-6.21203e-06	-4.49863e-06	-8.52757e-07	-9.63343e-06	-6.85517e-06	-6.38267e-06	4.12996e-05	4.06212e-05	4.7189e-05	1.79238e-05	3.99446e-05	4.62542e-05	2.94351e-05	3.43745e-05	2.95888e-05	2.11779e-05	3.45622e-05	3.44873e-05	-8.45583e-06
27.7	27.8	-1.41363e-05	-1.36621e-05	-1.13383e-05	-2.48552e-06	-2.81488e-06	-6.50462e-06	-4.85852e-06	-1.68307e-06	-9.47697e-06	-6.3243e-06	-6.33658e-06	4.12996e-05	4.07692e-05	4.72075e-05	1.78601e-05	4.00371e-05	4.64838e-05	2.94627e-05	3.39218e-05	2.96346e-05	2.25789e-05	3.66609e-05	3.42991e-05	-8.77728e-06
27.8	27.9	-1.32626e-05	-1.37292e-05	-1.15619e-05	-2.01529e-06	-2.03297e-06	-6.45961e-06	-4.02627e-06	-1.27913e-06	-9.45462e-06	-6.46279e-06	-6.03704e-06	4.1392e-05	4.08803e-05	4.73094e-05	1.79056e-05	4.01019e-05	4.65784e-05	2.95916e-05	3.33333e-05	2.97078e-05	2.06622e-05	3.94999e-05	3.41825e-05	-8.938e-06
27.9	28	-1.31057e-05	-1.26559e-05	-1.10028e-05	-2.23921e-06	-2.01063e-06	-6.18952e-06	-4.18373e-06	-7.85434e-07	-9.27581e-06	-6.04732e-06	-6.2905e-06	4.15583e-05	4.10098e-05	4.75223e-05	1.80513e-05	4.02037e-05	4.66054e-05	2.96468e-05	3.30346e-05	2.98086e-05	2.51747e-05	3.63039e-05	3.42811e-05	-8.74156e-06
28	28.1	-1.3845e-05	-1.3349e-05	-1.08686e-05	-1.61223e-06	-1.69787e-06	-5.58183e-06	-4.11625e-06	-9.20079e-07	-9.20875e-06	-6.02424e-06	-5.92183e-06	4.17524e-05	4.113e-05	4.76611e-05	1.8115e-05	4.0361e-05	4.68081e-05	2.97942e-05	3.35506e-05	2.99094e-05	2.10662e-05	3.47016e-05	3.47563e-05	-8.40226e-06
28.1	28.2	-1.36882e-05	-1.30136e-05	-1.13606e-05	-1.85855e-06	-2.21169e-06	-5.96445e-06	-4.18373e-06	-1.41378e-06	-9.02995e-06	-6.92441e-06	-6.17529e-06	4.19187e-05	4.12041e-05	4.78833e-05	1.81605e-05	4.05275e-05	4.69702e-05	2.9877e-05	3.37045e-05	3.0056e-05	1.71554e-05	3.54156e-05	3.50073e-05	-8.43798e-06
28.2	28.3	-1.35538e-05	-1.3036e-05	-1.20762e-05	-2.10486e-06	-3.01594e-06	-6.4371e-06	-4.61109e-06	-7.18111e-07	-9.32051e-06	-6.78592e-06	-5.73749e-06	4.20574e-05	4.13613e-05	4.80406e-05	1.82333e-05	4.06293e-05	4.71053e-05	3.00059e-05	3.41391e-05	3.01109e-05	1.67256e-05	4.00834e-05	3.46039e-05	-8.31297e-06
28.3	28.4	-1.39122e-05	-1.34161e-05	-1.19868e-05	-2.21682e-06	-3.03828e-06	-6.4371e-06	-4.38616e-06	-1.54843e-06	-9.52167e-06	-6.6936e-06	-6.38267e-06	4.2233e-05	4.14538e-05	4.81425e-05	1.82515e-05	4.08051e-05	4.72944e-05	3.0098e-05	3.46642e-05	3.02117e-05	2.56044e-05	3.97699e-05	3.46756e-05	-8.54512e-06
28.4	28.5	-1.3733e-05	-1.35279e-05	-1.20315e-05	-2.91097e-06	-3.08296e-06	-6.81972e-06	-4.88101e-06	-1.99724e-06	-1.02146e-05	-7.1783e-06	-6.95871e-06	4.22422e-05	4.15556e-05	4.82906e-05	1.82606e-05	4.09532e-05	4.7389e-05	3.01993e-05	3.41391e-05	3.02758e-05	3.22658e-05	4.44725e-05	3.51328e-05	-8.99157e-06
28.5	28.6	-1.42931e-05	-1.44447e-05	-1.2434e-05	-2.91097e-06	-3.23935e-06	-6.95476e-06	-4.83602e-06	-1.9748e-06	-1.01028e-05	-7.4322e-06	-7.35043e-06	4.23531e-05	4.16481e-05	4.82998e-05	1.83426e-05	4.1018e-05	4.7443e-05	3.02545e-05	3.42115e-05	3.034e-05	3.18532e-05	4.97325e-05	3.53749e-05	-9.13444e-06
28.6	28.7	-1.46291e-05	-1.35503e-05	-1.20986e-05	-2.68705e-06	-3.19467e-06	-6.61716e-06	-5.01597e-06	-2.28897e-06	-9.83459e-06	-7.61685e-06	-7.05088e-06	4.24733e-05	4.17684e-05	4.84387e-05	1.83972e-05	4.11383e-05	4.76592e-05	3.02545e-05	3.43201e-05	3.04132e-05	2.54841e-05	5.25715e-05	3.51956e-05	-9.29516e-06
28.7	28.8	-1.40915e-05	-1.41093e-05	-1.18973e-05	-2.35117e-06	-2.9936e-06	-6.45961e-06	-4.5886e-06	-2.40118e-06	-9.87929e-06	-7.13214e-06	-6.91263e-06	4.25749e-05	4.18331e-05	4.86238e-05	1.84427e-05	4.13048e-05	4.77942e-05	3.03374e-05	3.413e-05	3.05048e-05	2.245e-05	5.3303e-05	3.49266e-05	-9.45588e-06
28.8	28.9	-1.3957e-05	-1.35726e-05	-1.19197e-05	-1.34353e-06	-2.50212e-06	-6.72969e-06	-4.52112e-06	-1.92992e-06	-1.00134e-05	-6.90133e-06	-6.42875e-06	4.26766e-05	4.19719e-05	4.86979e-05	1.85337e-05	4.13603e-05	4.78213e-05	3.04847e-05	3.37045e-05	3.05323e-05	2.86471e-05	4.95583e-05	3.54287e-05	-9.2148e-06
28.9	29	-1.44723e-05	-1.32596e-05	-1.20091e-05	-1.83615e-06	-2.90424e-06	-5.64935e-06	-4.07126e-06	-1.92992e-06	-9.81223e-06	-7.03982e-06	-6.59004e-06	4.27505e-05	4.20459e-05	4.89293e-05	1.84791e-05	4.13696e-05	4.79699e-05	3.05123e-05	3.41572e-05	3.06239e-05	2.92918e-05	4.74334e-05	3.52942e-05	-9.03622e-06
29	29.1	-1.3957e-05	-1.24546e-05	-1.17184e-05	-1.79137e-06	-2.4351e-06	-5.55932e-06	-4.31868e-06	-1.30158e-06	-9.16405e-06	-6.53203e-06	-6.19833e-06	4.28706e-05	4.2194e-05	4.90311e-05	1.85246e-05	4.15176e-05	4.8132e-05	3.06412e-05	3.47094e-05	3.06148e-05	2.86299e-05	4.56568e-05	3.55631e-05	-8.8755e-06
29.1	29.2	-1.41587e-05	-1.26112e-05	-1.13383e-05	-1.25396e-06	-2.18935e-06	-4.90661e-06	-3.9363e-06	-1.09961e-06	-9.83459e-06	-6.67052e-06	-6.06008e-06	4.29908e-05	4.22772e-05	4.91607e-05	1.86339e-05	4.16379e-05	4.82401e-05	3.07886e-05	3.47004e-05	3.07064e-05	2.40659e-05	4.5143e-05	3.55004e-05	-8.56298e-06
29.2	29.3	-1.44947e-05	-1.37068e-05	-1.1875e-05	-1.36592e-06	-2.50212e-06	-5.35675e-06	-3.86882e-06	-6.05906e-07	-9.65578e-06	-7.0629e-06	-6.42875e-06	4.31571e-05	4.24067e-05	4.93366e-05	1.87067e-05	4.17397e-05	4.84697e-05	3.0899e-05	3.46551e-05	3.0853e-05	3.19133e-05	4.53694e-05	3.55631e-05	-8.49155e-06
29.3	29.4	-1.46739e-05	-1.38633e-05	-1.21433e-05	-1.58984e-06	-2.97126e-06	-5.64935e-06	-5.01597e-06	-6.50788e-07	-9.49932e-06	-6.809e-06	-6.24441e-06	4.33327e-05	4.26195e-05	4.95958e-05	1.87704e-05	4.19711e-05	4.86859e-05	3.09911e-05	3.45555e-05	3.09812e-05	3.83599e-05	4.72505e-05	3.58321e-05	-8.91121e-06
29.4	29.5	-1.4898e-05	-1.41764e-05	-1.23222e-05	-1.74659e-06	-2.85956e-06	-6.32456e-06	-4.5886e-06	-1.09961e-06	-9.81223e-06	-7.45528e-06	-6.65917e-06	4.34436e-05	4.27305e-05	4.96976e-05	1.87795e-05	4.21191e-05	4.8848e-05	3.10556e-05	3.42296e-05	3.1082e-05	3.26869e-05	4.40893e-05	3.57245e-05	-9.01836e-06
29.5	29.6	-1.50772e-05	-1.38633e-05	-1.16513e-05	-2.14964e-06	-2.97126e-06	-5.8294e-06	-5.01597e-06	-7.40552e-07	-1.02146e-05	-6.87825e-06	-6.35962e-06	4.361e-05	4.29063e-05	4.98642e-05	1.88978e-05	4.22857e-05	4.8956e-05	3.11292e-05	3.31613e-05	3.11644e-05	2.70828e-05	4.74595e-05	3.60652e-05	-9.19694e-06
29.6	29.7	-1.48531e-05	-1.38186e-05	-1.16513e-05	-1.76898e-06	-3.1053e-06	-6.25704e-06	-4.76854e-06	-7.85434e-07	-1.03263e-05	-7.29371e-06	-6.38267e-06	4.37486e-05	4.30636e-05	5.00309e-05	1.8998e-05	4.24522e-05	4.91046e-05	3.11661e-05	3.30527e-05	3.12835e-05	3.19821e-05	4.96715e-05	3.66927e-05	-9.2773e-06
29.7	29.8	-1.43155e-05	-1.32149e-05	-1.22328e-05	-1.79137e-06	-2.23403e-06	-5.69436e-06	-4.43115e-06	-6.28347e-07	-9.76753e-06	-6.73976e-06	-6.01399e-06	4.38872e-05	4.32486e-05	5.01697e-05	1.90617e-05	4.25633e-05	4.92533e-05	3.12766e-05	3.48181e-05	3.13843e-05	2.83205e-05	4.96802e-05	3.6379e-05	-8.92014e-06
29.8	29.9	-1.43603e-05	-1.31702e-05	-1.19421e-05	-1.74659e-06	-2.3234e-06	-5.58183e-06	-4.00378e-06	-2.2441e-07	-9.40991e-06	-6.53203e-06	-5.5762e-06	4.40259e-05	4.33134e-05	5.02993e-05	1.91527e-05	4.26836e-05	4.94829e-05	3.14331e-05	3.55695e-05	3.14393e-05	2.6739e-05	4.87135e-05	3.64327e-05	-9.01836e-06
29.9	30	-1.41139e-05	-1.33267e-05	-1.17184e-05	-1.81376e-06	-2.70318e-06	-5.58183e-06	-3.98129e-06	-1.79528e-07	-1.00804e-05	-6.78592e-06	-5.99095e-06	4.42292e-05	4.33781e-05	5.03919e-05	1.91072e-05	4.27668e-05	4.96315e-05	3.15252e-05	3.59588e-05	3.15309e-05	2.78478e-05	4.94886e-05	3.65493e-05	-8.75942e-06
30	30.1	-1.41587e-05	-1.33938e-05	-1.1875e-05	-1.58984e-06	-2.14467e-06	-6.48211e-06	-4.2737e-06	-1.03228e-06	-9.99104e-06	-7.10906e-06	-6.22137e-06	4.43493e-05	4.35354e-05	5.0503e-05	1.91618e-05	4.27761e-05	4.98071e-05	3.16633e-05	3.57868e-05	3.16408e-05	2.82346e-05	5.14045e-05	3.6881e-05	-8.44691e-06
30.1	30.2	-1.47187e-05	-1.30807e-05	-1.14053e-05	-1.83615e-06	-2.41276e-06	-6.68468e-06	-4.65608e-06	-1.43622e-06	-1.03934e-05	-7.89382e-06	-6.91263e-06	4.44418e-05	4.36834e-05	5.06696e-05	1.92893e-05	4.29612e-05	4.99287e-05	3.17369e-05	3.64658e-05	3.17141e-05	2.64467e-05	5.09865e-05	3.7141e-05	-8.60763e-06
30.2	30.3	-1.46291e-05	-1.33714e-05	-1.19197e-05	-1.94811e-06	-2.45744e-06	-6.63966e-06	-4.38616e-06	-1.41378e-06	-9.99104e-06	-7.68609e-06	-6.31354e-06	4.44972e-05	4.37667e-05	5.07529e-05	1.92893e-05	4.3137e-05	5.00368e-05	3.17645e-05	3.69456e-05	3.1824e-05	2.31204e-05	5.11346e-05	3.72217e-05	-8.8755e-06
30.3	30.4	-1.46067e-05	-1.35279e-05	-1.22999e-05	-2.19443e-06	-2.79254e-06	-6.72969e-06	-4.88101e-06	-1.09961e-06	-1.01475e-05	-7.36295e-06	-6.40571e-06	4.47005e-05	4.3998e-05	5.10306e-05	1.94258e-05	4.3322e-05	5.0388e-05	3.19487e-05	3.7018e-05	3.19614e-05	2.45042e-05	5.03334e-05	3.76968e-05	-9.22373e-06
30.4	30.5	-1.42707e-05	-1.37739e-05	-1.19197e-05	-1.56745e-06	-2.63616e-06	-6.99978e-06	-4.9035e-06	-1.14449e-06	-9.90164e-06	-7.5476e-06	-7.0048e-06	4.48946e-05	4.42108e-05	5.12065e-05	1.94896e-05	4.35164e-05	5.04826e-05	3.20131e-05	3.63934e-05	3.21172e-05	2.75297e-05	4.50821e-05	3.75444e-05	-9.26837e-06
30.5	30.6	-1.46963e-05	-1.38857e-05	-1.19197e-05	-1.63462e-06	-2.68084e-06	-6.90975e-06	-4.47614e-06	-1.32402e-06	-1.01251e-05	-7.50144e-06	-7.2813e-06	4.51164e-05	4.44051e-05	5.14194e-05	1.96079e-05	4.36644e-05	5.06447e-05	3.21605e-05	3.60222e-05	3.22454e-05	2.62491e-05	4.50211e-05	3.76341e-05	-9.0005e-06
30.6	30.7	-1.47187e-05	-1.41316e-05	-1.19197e-05	-2.01529e-06	-2.36808e-06	-6.16701e-06	-5.26339e-06	-1.77283e-06	-1.02593e-05	-7.22447e-06	-7.69606e-06	4.53197e-05	4.45808e-05	5.16786e-05	1.96716e-05	4.38495e-05	5.08474e-05	3.2317e-05	3.65201e-05	3.2337e-05	2.36103e-05	4.6458e-05	3.75982e-05	-9.0005e-06
30.7	30.8	-1.44499e-05	-1.43776e-05	-1.19644e-05	-1.85855e-06	-2.83722e-06	-6.36958e-06	-4.76854e-06	-1.63819e-06	-1.06839e-05	-7.22447e-06	-6.70525e-06	4.53937e-05	4.47659e-05	5.18267e-05	1.97626e-05	4.40438e-05	5.105e-05	3.23814e-05	3.64386e-05	3.24928e-05	2.5209e-05	4.77295e-05	3.77596e-05	-8.99157e-06
30.8	30.9	-1.46291e-05	-1.42882e-05	-1.25011e-05	-2.2616e-06	-3.44041e-06	-7.17984e-06	-5.01597e-06	-1.59331e-06	-1.08404e-05	-7.38603e-06	-7.23522e-06	4.556e-05	4.48676e-05	5.20118e-05	1.97535e-05	4.42474e-05	5.12391e-05	3.25103e-05	3.65201e-05	3.25569e-05	2.75899e-05	4.88093e-05	3.78582e-05	-8.91121e-06
30.9	31	-1.59509e-05	-1.43552e-05	-1.30378e-05	-2.8438e-06	-3.57445e-06	-7.3824e-06	-5.73574e-06	-2.24409e-06	-1.18238e-05	-8.42469e-06	-8.11081e-06	4.57171e-05	4.49694e-05	5.22062e-05	1.98446e-05	4.43769e-05	5.13472e-05	3.25932e-05	3.67193e-05	3.26943e-05	2.86987e-05	4.64928e-05	3.7652e-05	-9.46481e-06
31	31.1	-1.63989e-05	-1.54509e-05	-1.36864e-05	-3.15728e-06	-4.11062e-06	-8.46274e-06	-6.90538e-06	-3.0744e-06	-1.23156e-05	-9.1402e-06	-8.61773e-06	4.57911e-05	4.50527e-05	5.23544e-05	1.99083e-05	4.4525e-05	5.13607e-05	3.26485e-05	3.63119e-05	3.26851e-05	3.18876e-05	4.71982e-05	3.79389e-05	-1.01256e-05
31.1	31.2	-1.66454e-05	-1.57863e-05	-1.39547e-05	-4.05296e-06	-4.64678e-06	-8.71032e-06	-6.38804e-06	-3.18661e-06	-1.28073e-05	-9.71723e-06	-8.84815e-06	4.58095e-05	4.50989e-05	5.24654e-05	1.99447e-05	4.46545e-05	5.14147e-05	3.27037e-05	3.70452e-05	3.27401e-05	3.51022e-05	5.14306e-05	3.80823e-05	-1.07238e-05
31.2	31.3	-1.66902e-05	-1.62558e-05	-1.35969e-05	-3.89622e-06	-4.42338e-06	-8.48525e-06	-6.68045e-06	-3.41102e-06	-1.30755e-05	-9.67107e-06	-8.87119e-06	4.5865e-05	4.53024e-05	5.25673e-05	2.00631e-05	4.48303e-05	5.16039e-05	3.27037e-05	3.72353e-05	3.28042e-05	3.46123e-05	4.90619e-05	3.77417e-05	-1.12149e-05
31.3	31.4	-1.62869e-05	-1.60322e-05	-1.38653e-05	-3.13489e-06	-4.55742e-06	-8.68781e-06	-6.68045e-06	-3.23149e-06	-1.28073e-05	-9.97112e-06	-8.94032e-06	4.60036e-05	4.5358e-05	5.26135e-05	2.01359e-05	4.48858e-05	5.16579e-05	3.27037e-05	3.60493e-05	3.28959e-05	3.5128e-05	4.70763e-05	3.7392e-05	-1.15274e-05
31.4	31.5	-1.68918e-05	-1.58757e-05	-1.35746e-05	-3.3812e-06	-4.04359e-06	-7.62998e-06	-6.43303e-06	-2.98464e-06	-1.2852e-05	-9.37101e-06	-8.31819e-06	4.61422e-05	4.54412e-05	5.27524e-05	2.01723e-05	4.49969e-05	5.19146e-05	3.28142e-05	3.79687e-05	3.30424e-05	2.61889e-05	4.59007e-05	3.74458e-05	-1.13667e-05
31.5	31.6	-1.70038e-05	-1.57863e-05	-1.3664e-05	-3.44838e-06	-4.55742e-06	-8.30519e-06	-5.98317e-06	-2.01968e-06	-1.19132e-05	-9.23253e-06	-8.64077e-06	4.63733e-05	4.57465e-05	5.30486e-05	2.03179e-05	4.51727e-05	5.20362e-05	3.29431e-05	3.82946e-05	3.31798e-05	2.54497e-05	4.42547e-05	3.81541e-05	-1.10988e-05
31.6	31.7	-1.72278e-05	-1.58757e-05	-1.41336e-05	-3.4036e-06	-4.73614e-06	-8.80035e-06	-6.54549e-06	-2.67047e-06	-1.30755e-05	-9.74031e-06	-9.40115e-06	4.64934e-05	4.58575e-05	5.32986e-05	2.03817e-05	4.52745e-05	5.22929e-05	3.31088e-05	3.8539e-05	3.32989e-05	2.19772e-05	4.53956e-05	3.86561e-05	-1.10452e-05
31.7	31.8	-1.80567e-05	-1.66807e-05	-1.43573e-05	-4.16492e-06	-5.40634e-06	-9.6106e-06	-7.28776e-06	-3.90471e-06	-1.30308e-05	-1.10328e-05	-9.35507e-06	4.66783e-05	4.60888e-05	5.33819e-05	2.05e-05	4.55243e-05	5.2482e-05	3.32469e-05	3.81769e-05	3.33905e-05	3.20423e-05	4.73637e-05	3.87816e-05	-1.12774e-05
31.8	31.9	-1.80791e-05	-1.7262e-05	-1.50058e-05	-4.27688e-06	-5.36166e-06	-9.52057e-06	-7.60266e-06	-4.44329e-06	-1.4126e-05	-1.10559e-05	-1.0438e-05	4.66875e-05	4.62553e-05	5.35578e-05	2.05364e-05	4.56539e-05	5.25495e-05	3.32285e-05	3.82946e-05	3.34089e-05	3.42771e-05	4.57526e-05	3.89071e-05	-1.17685e-05
31.9	32	-1.76983e-05	-1.67254e-05	-1.45809e-05	-4.20971e-06	-5.22762e-06	-9.34052e-06	-7.7826e-06	-4.19644e-06	-1.39919e-05	-1.07328e-05	-9.88503e-06	4.67614e-05	4.63664e-05	5.36688e-05	2.05455e-05	4.57742e-05	5.26306e-05	3.32469e-05	3.82946e-05	3.35005e-05	3.09765e-05	4.72505e-05	3.87637e-05	-1.24739e-05
32	32.1	-1.7071e-05	-1.5585e-05	-1.41784e-05	-3.89622e-06	-4.80316e-06	-9.16046e-06	-6.81541e-06	-3.0744e-06	-1.34554e-05	-1.02712e-05	-9.49332e-06	4.6937e-05	4.64219e-05	5.37614e-05	2.06092e-05	4.59315e-05	5.28197e-05	3.33298e-05	3.78148e-05	3.36012e-05	2.93176e-05	4.70067e-05	3.82258e-05	-1.22953e-05
32.1	32.2	-1.66005e-05	-1.52943e-05	-1.35075e-05	-3.06772e-06	-4.02125e-06	-7.33739e-06	-6.00566e-06	-2.22165e-06	-1.19803e-05	-9.48642e-06	-7.9956e-06	4.71866e-05	4.65144e-05	5.39003e-05	2.0673e-05	4.60148e-05	5.29143e-05	3.34863e-05	3.75884e-05	3.36745e-05	2.90683e-05	4.70415e-05	3.81272e-05	-1.19917e-05
32.2	32.3	-1.59957e-05	-1.43552e-05	-1.34627e-05	-2.10486e-06	-3.66381e-06	-6.88724e-06	-4.926e-06	-2.08701e-06	-1.1578e-05	-7.96306e-06	-7.9956e-06	4.73899e-05	4.66994e-05	5.41317e-05	2.06821e-05	4.61165e-05	5.30764e-05	3.36797e-05	3.81769e-05	3.38578e-05	2.80798e-05	4.91316e-05	3.85933e-05	-1.11167e-05
32.3	32.4	-1.55476e-05	-1.39304e-05	-1.27471e-05	-1.52266e-06	-3.08296e-06	-7.40491e-06	-4.63359e-06	-1.41378e-06	-1.07286e-05	-8.2862e-06	-6.2905e-06	4.75655e-05	4.69585e-05	5.43631e-05	2.08004e-05	4.62461e-05	5.33331e-05	3.38823e-05	3.75794e-05	3.3931e-05	3.39762e-05	4.57526e-05	3.8934e-05	-1.02952e-05
32.4	32.5	-1.53908e-05	-1.44e-05	-1.28142e-05	-1.92572e-06	-2.9936e-06	-6.99978e-06	-5.08345e-06	-1.61575e-06	-1.09521e-05	-8.05539e-06	-6.8435e-06	4.77965e-05	4.71527e-05	5.4576e-05	2.08732e-05	4.63849e-05	5.35898e-05	3.40572e-05	3.83308e-05	3.41051e-05	3.54632e-05	4.29659e-05	3.90506e-05	-9.77732e-06
32.5	32.6	-1.57492e-05	-1.44447e-05	-1.30155e-05	-2.21682e-06	-3.55211e-06	-7.44992e-06	-5.2409e-06	-1.75039e-06	-1.13321e-05	-8.12463e-06	-7.76518e-06	4.79352e-05	4.7236e-05	5.46871e-05	2.0855e-05	4.64219e-05	5.38464e-05	3.41032e-05	3.89464e-05	3.41692e-05	3.22743e-05	4.61793e-05	3.9454e-05	-9.7684e-06
32.6	32.7	-1.58837e-05	-1.49142e-05	-1.3172e-05	-2.17203e-06	-3.08296e-06	-7.31488e-06	-5.12843e-06	-2.71535e-06	-1.09074e-05	-8.14771e-06	-7.83431e-06	4.80645e-05	4.73748e-05	5.48537e-05	2.09643e-05	4.6644e-05	5.3995e-05	3.42045e-05	3.88559e-05	3.427e-05	2.57591e-05	5.16048e-05	3.92926e-05	-1.02506e-05
32.7	32.8	-1.54132e-05	-1.4467e-05	-1.29037e-05	-1.90333e-06	-3.12765e-06	-7.26986e-06	-5.42084e-06	-1.79528e-06	-1.08851e-05	-8.95555e-06	-7.41955e-06	4.82309e-05	4.75413e-05	5.50481e-05	2.10371e-05	4.68013e-05	5.41031e-05	3.43334e-05	3.786e-05	3.44532e-05	2.77532e-05	5.17877e-05	3.96602e-05	-1.04113e-05
32.8	32.9	-1.47635e-05	-1.42882e-05	-1.24788e-05	-1.07482e-06	-2.68084e-06	-6.77471e-06	-4.49863e-06	-1.09961e-06	-1.06392e-05	-7.40912e-06	-6.86655e-06	4.84527e-05	4.77819e-05	5.5261e-05	2.10826e-05	4.69956e-05	5.43193e-05	3.45452e-05	3.81588e-05	3.4609e-05	2.88878e-05	4.86613e-05	3.9965e-05	-1.03845e-05
32.9	33	-1.46515e-05	-1.42211e-05	-1.22775e-05	-4.92627e-07	-2.14467e-06	-6.122e-06	-4.04877e-06	-4.48819e-07	-9.74518e-06	-7.29371e-06	-5.43794e-06	4.86375e-05	4.80131e-05	5.54647e-05	2.12283e-05	4.71529e-05	5.45354e-05	3.4757e-05	3.9218e-05	3.47738e-05	3.18016e-05	5.27544e-05	4.02429e-05	-1.00898e-05
33	33.1	-1.44051e-05	-1.33043e-05	-1.17184e-05	-7.16549e-07	-2.05531e-06	-5.1992e-06	-3.66639e-06	1.12205e-07	-9.94634e-06	-7.20139e-06	-5.11536e-06	4.89518e-05	4.82167e-05	5.58627e-05	2.1383e-05	4.73195e-05	5.48596e-05	3.49227e-05	3.92271e-05	3.49113e-05	3.67955e-05	5.23451e-05	4.04491e-05	-9.47374e-06
33.1	33.2	-1.44275e-05	-1.32372e-05	-1.19868e-05	-8.95685e-07	-1.87659e-06	-5.35675e-06	-3.57641e-06	-1.34646e-07	-9.99104e-06	-6.92441e-06	-5.89878e-06	4.91736e-05	4.84387e-05	5.60849e-05	2.14467e-05	4.7486e-05	5.50758e-05	3.50608e-05	3.99423e-05	3.50762e-05	3.58586e-05	4.95844e-05	4.06912e-05	-8.92907e-06
33.2	33.3	-1.48755e-05	-1.40422e-05	-1.20986e-05	-1.11961e-06	-2.05531e-06	-6.39209e-06	-4.40866e-06	-6.73229e-08	-9.99104e-06	-7.01674e-06	-6.06008e-06	4.93214e-05	4.86422e-05	5.6233e-05	2.15105e-05	4.76619e-05	5.52784e-05	3.52081e-05	4.0232e-05	3.52227e-05	3.27557e-05	5.27979e-05	4.08884e-05	-8.71478e-06
33.3	33.4	-1.53012e-05	-1.43105e-05	-1.25459e-05	-1.03004e-06	-2.05531e-06	-6.32456e-06	-4.5886e-06	-5.83465e-07	-1.02816e-05	-7.73225e-06	-6.95871e-06	4.94693e-05	4.87903e-05	5.64459e-05	2.16197e-05	4.79302e-05	5.55081e-05	3.52818e-05	3.98337e-05	3.53235e-05	3.53343e-05	5.00111e-05	4.09153e-05	-9.19694e-06
33.4	33.5	-1.54356e-05	-1.45788e-05	-1.29931e-05	-1.32114e-06	-2.90424e-06	-6.7522e-06	-4.85852e-06	-4.93701e-07	-1.09745e-05	-7.93998e-06	-6.93567e-06	4.96264e-05	4.8929e-05	5.66403e-05	2.17563e-05	4.80598e-05	5.56567e-05	3.54015e-05	4.07752e-05	3.54151e-05	4.08612e-05	4.97499e-05	4.11394e-05	-9.67911e-06
33.5	33.6	-1.5458e-05	-1.4467e-05	-1.30378e-05	-1.4331e-06	-2.5468e-06	-6.45961e-06	-4.72356e-06	-4.93701e-07	-1.06839e-05	-7.8015e-06	-6.79742e-06	4.97281e-05	4.90771e-05	5.67607e-05	2.18018e-05	4.81615e-05	5.57783e-05	3.5512e-05	4.10287e-05	3.55434e-05	4.06291e-05	5.02985e-05	4.10857e-05	-9.72375e-06
33.6	33.7	-1.49876e-05	-1.44447e-05	-1.25011e-05	-8.06117e-07	-2.30106e-06	-6.25704e-06	-4.07126e-06	-6.73229e-07	-1.04604e-05	-8.00923e-06	-6.03704e-06	4.9876e-05	4.91973e-05	5.6844e-05	2.182e-05	4.82726e-05	5.58728e-05	3.56225e-05	4.15357e-05	3.55983e-05	4.09471e-05	4.98718e-05	4.12381e-05	-9.88447e-06
33.7	33.8	-1.54356e-05	-1.40869e-05	-1.25906e-05	-9.18078e-07	-2.5468e-06	-6.77471e-06	-3.9363e-06	-6.73229e-07	-1.0371e-05	-8.49393e-06	-6.40571e-06	5.00885e-05	4.93639e-05	5.71217e-05	2.18382e-05	4.85039e-05	5.61025e-05	3.57145e-05	4.20699e-05	3.57632e-05	3.2919e-05	5.16745e-05	4.16415e-05	-9.73268e-06
33.8	33.9	-1.60405e-05	-1.52496e-05	-1.34627e-05	-1.52266e-06	-2.47978e-06	-6.59465e-06	-3.9588e-06	-6.9567e-07	-1.0751e-05	-7.84766e-06	-7.07392e-06	5.0375e-05	4.96599e-05	5.73994e-05	2.19019e-05	4.87723e-05	5.64808e-05	3.59079e-05	4.30567e-05	3.59648e-05	3.73284e-05	4.92186e-05	4.15429e-05	-9.60767e-06
33.9	34	-1.6735e-05	-1.54509e-05	-1.31944e-05	-2.06007e-06	-3.03828e-06	-7.22485e-06	-4.5886e-06	-1.18937e-06	-1.16003e-05	-8.33236e-06	-7.23522e-06	5.05044e-05	4.98079e-05	5.76031e-05	2.19565e-05	4.89203e-05	5.66429e-05	3.60552e-05	4.25316e-05	3.61205e-05	4.01048e-05	5.19183e-05	4.16325e-05	-9.83983e-06
34	34.1	-1.65109e-05	-1.60322e-05	-1.40889e-05	-1.9929e-06	-3.59679e-06	-7.17984e-06	-5.84821e-06	-1.25669e-06	-1.23379e-05	-9.20944e-06	-7.16609e-06	5.06615e-05	4.99467e-05	5.78345e-05	2.2084e-05	4.89943e-05	5.68455e-05	3.61473e-05	4.16082e-05	3.62579e-05	3.45693e-05	5.41391e-05	4.22332e-05	-1.02595e-05
34.1	34.2	-1.6959e-05	-1.639e-05	-1.46256e-05	-2.48552e-06	-4.3787e-06	-8.08012e-06	-5.53331e-06	-2.22165e-06	-1.23156e-05	-9.71723e-06	-7.74214e-06	5.07077e-05	5.01225e-05	5.79271e-05	2.20931e-05	4.92442e-05	5.70482e-05	3.61749e-05	4.19613e-05	3.62488e-05	3.32198e-05	5.45832e-05	4.19642e-05	-1.08577e-05
34.2	34.3	-1.71606e-05	-1.64123e-05	-1.46703e-05	-2.35117e-06	-4.04359e-06	-7.99009e-06	-6.14062e-06	-1.59331e-06	-1.22261e-05	-1.00634e-05	-8.4334e-06	5.08279e-05	5.02428e-05	5.80659e-05	2.21113e-05	4.94755e-05	5.71968e-05	3.62394e-05	4.12008e-05	3.63404e-05	3.05553e-05	5.23189e-05	4.18836e-05	-1.10542e-05
34.3	34.4	-1.72726e-05	-1.5831e-05	-1.4402e-05	-2.41835e-06	-3.26169e-06	-7.62998e-06	-5.78073e-06	-1.8626e-06	-1.20026e-05	-9.27869e-06	-7.81127e-06	5.0985e-05	5.03723e-05	5.82973e-05	2.21841e-05	4.96051e-05	5.72103e-05	3.63683e-05	4.19069e-05	3.64045e-05	2.67218e-05	5.31376e-05	4.16415e-05	-1.14024e-05
34.4	34.5	-1.68694e-05	-1.58533e-05	-1.41784e-05	-2.30639e-06	-3.30637e-06	-7.49494e-06	-5.39835e-06	-1.57087e-06	-1.20473e-05	-9.23253e-06	-7.53476e-06	5.11791e-05	5.06036e-05	5.85102e-05	2.22387e-05	4.97346e-05	5.74399e-05	3.6488e-05	4.20337e-05	3.64412e-05	2.76587e-05	5.31985e-05	4.18567e-05	-1.11792e-05
34.5	34.6	-1.6847e-05	-1.65018e-05	-1.391e-05	-2.06007e-06	-3.68615e-06	-8.12514e-06	-5.71325e-06	-1.14449e-06	-1.26061e-05	-9.74031e-06	-7.64997e-06	5.12992e-05	5.07239e-05	5.86676e-05	2.23116e-05	4.98734e-05	5.77101e-05	3.65893e-05	4.24592e-05	3.6606e-05	2.73578e-05	5.23189e-05	4.2036e-05	-1.09827e-05
34.6	34.7	-1.72278e-05	-1.66583e-05	-1.46927e-05	-2.44074e-06	-3.88721e-06	-8.14764e-06	-5.78073e-06	-1.63819e-06	-1.22485e-05	-9.9942e-06	-7.9956e-06	5.14656e-05	5.08996e-05	5.89176e-05	2.23935e-05	4.99845e-05	5.78722e-05	3.6709e-05	4.31835e-05	3.66977e-05	2.60857e-05	4.98108e-05	4.21794e-05	-1.1081e-05
34.7	34.8	-1.75639e-05	-1.71726e-05	-1.50952e-05	-3.22446e-06	-4.1553e-06	-8.75533e-06	-6.1856e-06	-2.22165e-06	-1.32319e-05	-1.01327e-05	-8.77902e-06	5.16319e-05	5.10477e-05	5.90472e-05	2.24117e-05	5.0151e-05	5.79533e-05	3.6801e-05	4.20156e-05	3.68351e-05	2.62834e-05	5.0403e-05	4.25918e-05	-1.1197e-05
34.8	34.9	-1.81911e-05	-1.73962e-05	-1.54754e-05	-3.31403e-06	-4.64678e-06	-9.25049e-06	-6.29807e-06	-2.67047e-06	-1.3679e-05	-1.05712e-05	-9.23986e-06	5.17798e-05	5.12327e-05	5.92045e-05	2.24117e-05	5.04286e-05	5.81289e-05	3.69115e-05	4.26674e-05	3.69725e-05	2.22179e-05	5.18487e-05	4.21167e-05	-1.15185e-05
34.9	35	-1.84375e-05	-1.73067e-05	-1.58556e-05	-3.78426e-06	-5.09358e-06	-9.31801e-06	-7.37773e-06	-3.20905e-06	-1.42154e-05	-1.10098e-05	-8.91727e-06	5.19184e-05	5.13807e-05	5.94267e-05	2.25209e-05	5.0623e-05	5.82775e-05	3.69852e-05	4.20518e-05	3.70916e-05	2.1685e-05	5.17267e-05	4.2036e-05	-1.19113e-05
35	35.1	-1.88632e-05	-1.73514e-05	-1.61463e-05	-3.9634e-06	-5.02656e-06	-9.70063e-06	-7.44521e-06	-2.60315e-06	-1.44612e-05	-1.10559e-05	-9.35507e-06	5.20755e-05	5.15842e-05	5.96766e-05	2.25938e-05	5.08635e-05	5.84667e-05	3.71049e-05	4.31473e-05	3.71557e-05	2.71172e-05	5.08036e-05	4.28518e-05	-1.23399e-05
35.1	35.2	-1.85496e-05	-1.80893e-05	-1.54307e-05	-3.69469e-06	-5.22762e-06	-9.72314e-06	-7.08532e-06	-3.14173e-06	-1.45283e-05	-1.09636e-05	-9.86199e-06	5.22049e-05	5.16953e-05	5.9797e-05	2.2612e-05	5.09838e-05	5.86558e-05	3.71417e-05	4.35275e-05	3.72931e-05	2.67906e-05	5.37733e-05	4.29594e-05	-1.25989e-05
35.2	35.3	-1.78551e-05	-1.79999e-05	-1.55201e-05	-3.3812e-06	-4.35636e-06	-9.45305e-06	-6.99535e-06	-2.51338e-06	-1.44389e-05	-1.07559e-05	-9.56245e-06	5.2362e-05	5.18248e-05	5.99821e-05	2.27303e-05	5.11134e-05	5.88179e-05	3.72706e-05	4.37629e-05	3.73847e-05	3.04779e-05	5.6682e-05	4.29146e-05	-1.26078e-05
35.3	35.4	-1.76983e-05	-1.74856e-05	-1.50729e-05	-3.17968e-06	-4.22232e-06	-8.93539e-06	-6.43303e-06	-1.92992e-06	-1.34778e-05	-1.02481e-05	-8.59469e-06	5.25191e-05	5.20191e-05	6.0121e-05	2.28031e-05	5.12152e-05	5.90611e-05	3.74087e-05	4.3265e-05	3.74214e-05	3.35121e-05	5.86154e-05	4.28249e-05	-1.23846e-05
35.4	35.5	-1.74294e-05	-1.6949e-05	-1.48716e-05	-2.57509e-06	-4.04359e-06	-8.57528e-06	-6.1856e-06	-2.42362e-06	-1.34331e-05	-1.02943e-05	-8.15689e-06	5.27594e-05	5.21949e-05	6.03524e-05	2.28942e-05	5.13355e-05	5.93178e-05	3.75653e-05	4.32831e-05	3.75588e-05	3.29276e-05	5.47835e-05	4.33897e-05	-1.20096e-05
35.5	35.6	-1.7519e-05	-1.62558e-05	-1.41113e-05	-3.1125e-06	-3.57445e-06	-8.10263e-06	-5.84821e-06	-1.66063e-06	-1.31872e-05	-9.94804e-06	-7.7191e-06	5.29166e-05	5.23151e-05	6.04727e-05	2.29033e-05	5.1502e-05	5.94529e-05	3.77218e-05	4.32016e-05	3.77145e-05	3.21884e-05	5.54018e-05	4.3569e-05	-1.15274e-05
35.6	35.7	-1.77207e-05	-1.639e-05	-1.43573e-05	-2.44074e-06	-3.26169e-06	-8.39522e-06	-5.84821e-06	-1.75039e-06	-1.32319e-05	-9.85571e-06	-7.94952e-06	5.30921e-05	5.24909e-05	6.06671e-05	2.29761e-05	5.16408e-05	5.9642e-05	3.78507e-05	4.39983e-05	3.78061e-05	3.7466e-05	5.86938e-05	4.38918e-05	-1.1447e-05
35.7	35.8	-1.76311e-05	-1.66136e-05	-1.51847e-05	-2.59748e-06	-3.57445e-06	-8.66531e-06	-6.5005e-06	-1.77283e-06	-1.33884e-05	-9.85571e-06	-8.45644e-06	5.33694e-05	5.27222e-05	6.09171e-05	2.30307e-05	5.17704e-05	5.98852e-05	3.80164e-05	4.36814e-05	3.78794e-05	3.15094e-05	5.91815e-05	4.408e-05	-1.13399e-05
35.8	35.9	-1.82583e-05	-1.69937e-05	-1.50282e-05	-3.17968e-06	-3.97657e-06	-9.04793e-06	-6.32056e-06	-1.88504e-06	-1.38131e-05	-1.04789e-05	-8.4334e-06	5.3508e-05	5.29257e-05	6.11393e-05	2.30762e-05	5.19462e-05	6.01148e-05	3.81637e-05	4.32378e-05	3.80535e-05	3.11226e-05	6.07403e-05	4.4089e-05	-1.14649e-05
35.9	36	-1.83927e-05	-1.80446e-05	-1.51847e-05	-3.22446e-06	-4.51274e-06	-1.00607e-05	-7.10781e-06	-2.76023e-06	-1.42601e-05	-1.06636e-05	-8.9864e-06	5.36189e-05	5.30368e-05	6.12596e-05	2.30762e-05	5.21498e-05	6.01283e-05	3.82098e-05	4.37629e-05	3.81817e-05	2.86127e-05	6.02701e-05	4.40711e-05	-1.19024e-05
36	36.1	-1.88856e-05	-1.77539e-05	-1.5699e-05	-3.73948e-06	-4.69146e-06	-9.72314e-06	-7.04033e-06	-2.31142e-06	-1.36566e-05	-1.03173e-05	-9.28594e-06	5.37576e-05	5.31755e-05	6.14355e-05	2.3231e-05	5.23441e-05	6.03985e-05	3.82742e-05	4.4125e-05	3.82642e-05	2.42722e-05	6.1289e-05	4.382e-05	-1.21881e-05
36.1	36.2	-1.91096e-05	-1.78881e-05	-1.59898e-05	-3.80665e-06	-4.91486e-06	-9.5881e-06	-7.35524e-06	-3.36614e-06	-1.39919e-05	-1.12175e-05	-1.02767e-05	5.38962e-05	5.33236e-05	6.16391e-05	2.33584e-05	5.25199e-05	6.04931e-05	3.83663e-05	4.3609e-05	3.83466e-05	2.78306e-05	5.87634e-05	4.41428e-05	-1.25453e-05
36.2	36.3	-1.9132e-05	-1.81564e-05	-1.65041e-05	-4.29927e-06	-4.69146e-06	-9.67812e-06	-7.76011e-06	-2.93976e-06	-1.44165e-05	-1.09636e-05	-1.01846e-05	5.41088e-05	5.34623e-05	6.1815e-05	2.33857e-05	5.2742e-05	6.07092e-05	3.85228e-05	4.39349e-05	3.8539e-05	3.03232e-05	5.63424e-05	4.45462e-05	-1.28578e-05
36.3	36.4	-1.92216e-05	-1.86259e-05	-1.6191e-05	-3.76187e-06	-4.80316e-06	-9.90319e-06	-7.4677e-06	-2.76023e-06	-1.42154e-05	-1.1356e-05	-9.60853e-06	5.42566e-05	5.36381e-05	6.19631e-05	2.34859e-05	5.29271e-05	6.09389e-05	3.85965e-05	4.35366e-05	3.85848e-05	2.7014e-05	5.45484e-05	4.4618e-05	-1.2956e-05
36.4	36.5	-1.89528e-05	-1.76645e-05	-1.58109e-05	-3.62752e-06	-4.35636e-06	-1.01508e-05	-7.60266e-06	-2.87244e-06	-1.44165e-05	-1.08944e-05	-9.79286e-06	5.44045e-05	5.38602e-05	6.2139e-05	2.35132e-05	5.30566e-05	6.11145e-05	3.87438e-05	4.36543e-05	3.87314e-05	2.41346e-05	5.29373e-05	4.45104e-05	-1.28489e-05
36.5	36.6	-1.88184e-05	-1.81788e-05	-1.60121e-05	-3.69469e-06	-4.51274e-06	-9.72314e-06	-7.31025e-06	-2.91732e-06	-1.4193e-05	-1.09867e-05	-9.30899e-06	5.45709e-05	5.40637e-05	6.23705e-05	2.35951e-05	5.31399e-05	6.13172e-05	3.88635e-05	4.53835e-05	3.88597e-05	3.01255e-05	5.49838e-05	4.44655e-05	-1.2831e-05
36.6	36.7	-1.89976e-05	-1.79775e-05	-1.59227e-05	-3.44838e-06	-4.55742e-06	-9.85818e-06	-7.37773e-06	-2.64803e-06	-1.44389e-05	-1.04097e-05	-9.67765e-06	5.46725e-05	5.41562e-05	6.24908e-05	2.36679e-05	5.33342e-05	6.15333e-05	3.902e-05	4.40074e-05	3.89055e-05	3.45091e-05	5.3843e-05	4.41159e-05	-1.27685e-05
36.7	36.8	-1.9132e-05	-1.82458e-05	-1.59674e-05	-4.34406e-06	-5.00422e-06	-9.65562e-06	-7.55767e-06	-2.9622e-06	-1.44612e-05	-1.05481e-05	-9.7007e-06	5.48851e-05	5.4295e-05	6.26667e-05	2.37044e-05	5.34915e-05	6.16549e-05	3.91213e-05	4.29752e-05	3.89971e-05	3.57985e-05	5.40868e-05	4.47435e-05	-1.27774e-05
36.8	36.9	-1.91096e-05	-1.81564e-05	-1.60792e-05	-3.89622e-06	-4.6021e-06	-9.52057e-06	-7.4677e-06	-3.20905e-06	-1.4953e-05	-1.11713e-05	-1.00924e-05	5.4996e-05	5.44338e-05	6.28518e-05	2.37863e-05	5.36026e-05	6.18305e-05	3.91858e-05	4.32016e-05	3.9162e-05	3.34261e-05	5.6891e-05	4.50752e-05	-1.28935e-05
36.9	37	-1.95129e-05	-1.84471e-05	-1.63028e-05	-4.18732e-06	-4.87018e-06	-1.03083e-05	-7.71512e-06	-2.55826e-06	-1.54447e-05	-1.06636e-05	-1.0415e-05	5.51254e-05	5.45263e-05	6.29722e-05	2.38318e-05	5.37784e-05	6.20197e-05	3.92594e-05	4.47045e-05	3.91528e-05	3.41223e-05	5.85196e-05	4.5129e-05	-1.31257e-05
37	37.1	-1.99385e-05	-1.90508e-05	-1.63252e-05	-4.14253e-06	-5.11592e-06	-1.02858e-05	-7.53518e-06	-2.98464e-06	-1.51988e-05	-1.12406e-05	-1.0392e-05	5.52086e-05	5.46373e-05	6.31018e-05	2.39501e-05	5.38987e-05	6.20602e-05	3.93423e-05	4.47407e-05	3.92811e-05	3.01169e-05	5.75877e-05	4.48242e-05	-1.309e-05
37.1	37.2	-1.98713e-05	-1.91179e-05	-1.63476e-05	-4.09775e-06	-5.42869e-06	-1.02408e-05	-7.67014e-06	-3.0744e-06	-1.51094e-05	-1.10328e-05	-1.06685e-05	5.53472e-05	5.48223e-05	6.32591e-05	2.39866e-05	5.39542e-05	6.22358e-05	3.94528e-05	4.45687e-05	3.94002e-05	3.1071e-05	5.65514e-05	4.43849e-05	-1.32775e-05
37.2	37.3	-1.92664e-05	-1.88719e-05	-1.65488e-05	-3.64991e-06	-4.89252e-06	-9.54308e-06	-7.60266e-06	-2.64803e-06	-1.48859e-05	-1.08944e-05	-1.05072e-05	5.5606e-05	5.49889e-05	6.34998e-05	2.40867e-05	5.41855e-05	6.2533e-05	3.96093e-05	4.53563e-05	3.95284e-05	4.03025e-05	6.12542e-05	4.44028e-05	-1.34382e-05
37.3	37.4	-1.91992e-05	-1.84247e-05	-1.58779e-05	-3.24685e-06	-4.11062e-06	-9.54308e-06	-7.35524e-06	-1.8626e-06	-1.45059e-05	-1.03635e-05	-9.10161e-06	5.58e-05	5.51646e-05	6.37683e-05	2.41504e-05	5.43984e-05	6.27357e-05	3.97935e-05	4.60172e-05	3.9675e-05	4.08096e-05	6.32224e-05	4.48152e-05	-1.33578e-05
37.4	37.5	-1.86616e-05	-1.77092e-05	-1.54754e-05	-2.48552e-06	-3.39573e-06	-8.73283e-06	-6.25308e-06	-1.68307e-06	-1.37237e-05	-9.23253e-06	-9.05553e-06	5.61143e-05	5.54237e-05	6.41015e-05	2.4205e-05	5.45834e-05	6.29924e-05	3.99868e-05	4.65333e-05	3.98765e-05	4.4712e-05	6.11235e-05	4.55414e-05	-1.29828e-05
37.5	37.6	-1.79895e-05	-1.73738e-05	-1.4648e-05	-2.48552e-06	-2.94892e-06	-8.19266e-06	-5.37586e-06	-1.27913e-06	-1.31425e-05	-9.34793e-06	-8.59469e-06	5.62437e-05	5.55902e-05	6.42774e-05	2.42597e-05	5.46297e-05	6.31545e-05	4.01894e-05	4.50757e-05	4.00048e-05	4.74884e-05	6.15154e-05	4.60434e-05	-1.24381e-05
37.6	37.7	-1.77655e-05	-1.69937e-05	-1.4648e-05	-2.19443e-06	-3.08296e-06	-8.28269e-06	-5.2184e-06	-9.20079e-07	-1.2919e-05	-9.0248e-06	-7.53476e-06	5.64377e-05	5.58215e-05	6.43793e-05	2.43234e-05	5.48148e-05	6.34112e-05	4.03736e-05	4.52567e-05	4.01331e-05	4.71617e-05	6.12193e-05	4.642e-05	-1.19828e-05
37.7	37.8	-1.83927e-05	-1.72173e-05	-1.42678e-05	-1.88094e-06	-2.85956e-06	-8.48525e-06	-5.62328e-06	-1.32402e-06	-1.3366e-05	-9.48642e-06	-7.53476e-06	5.66596e-05	5.60158e-05	6.4694e-05	2.43871e-05	5.49628e-05	6.36003e-05	4.05025e-05	4.61621e-05	4.02247e-05	4.47979e-05	5.65427e-05	4.62407e-05	-1.1581e-05
37.8	37.9	-1.89528e-05	-1.80222e-05	-1.45138e-05	-2.5527e-06	-3.26169e-06	-8.57528e-06	-6.00566e-06	-1.23425e-06	-1.34554e-05	-9.25561e-06	-8.38731e-06	5.67982e-05	5.61546e-05	6.48977e-05	2.45783e-05	5.51387e-05	6.36949e-05	4.06314e-05	4.58181e-05	4.03712e-05	4.61045e-05	5.47835e-05	4.55324e-05	-1.16256e-05
37.9	38	-1.8908e-05	-1.76198e-05	-1.50058e-05	-2.66466e-06	-3.03828e-06	-8.68781e-06	-5.19591e-06	-1.00984e-06	-1.34107e-05	-8.86323e-06	-8.20298e-06	5.69553e-05	5.63396e-05	6.51198e-05	2.4642e-05	5.5296e-05	6.38435e-05	4.07327e-05	4.53382e-05	4.04629e-05	4.2735e-05	5.42436e-05	4.56669e-05	-1.16524e-05
38	38.1	-1.80791e-05	-1.76645e-05	-1.45362e-05	-2.66466e-06	-3.44041e-06	-8.48525e-06	-5.30838e-06	-9.20079e-07	-1.26732e-05	-9.00171e-06	-7.94952e-06	5.7057e-05	5.64414e-05	6.52402e-05	2.46966e-05	5.5407e-05	6.40866e-05	4.08247e-05	4.66238e-05	4.05545e-05	3.69416e-05	5.68997e-05	4.61331e-05	-1.17774e-05
38.1	38.2	-1.82807e-05	-1.68148e-05	-1.38653e-05	-1.72419e-06	-2.9936e-06	-7.53995e-06	-4.94849e-06	-9.64961e-07	-1.2472e-05	-9.25561e-06	-7.88039e-06	5.72141e-05	5.66634e-05	6.54253e-05	2.47876e-05	5.55736e-05	6.42623e-05	4.09536e-05	4.70856e-05	4.06736e-05	3.59188e-05	5.52102e-05	4.61152e-05	-1.17149e-05
38.2	38.3	-1.77431e-05	-1.65018e-05	-1.39995e-05	-1.36592e-06	-2.68084e-06	-6.66217e-06	-4.07126e-06	-2.69292e-07	-1.22708e-05	-8.74782e-06	-6.93567e-06	5.74636e-05	5.67837e-05	6.56845e-05	2.48514e-05	5.57031e-05	6.44784e-05	4.11194e-05	4.64518e-05	4.07835e-05	3.7784e-05	5.15961e-05	4.62227e-05	-1.14113e-05
38.3	38.4	-1.72278e-05	-1.57192e-05	-1.36864e-05	-1.27635e-06	-1.80957e-06	-6.86474e-06	-4.2512e-06	8.97639e-08	-1.17121e-05	-7.36295e-06	-6.1292e-06	5.77224e-05	5.69965e-05	6.59159e-05	2.49788e-05	5.58419e-05	6.48162e-05	4.12943e-05	4.64156e-05	4.10125e-05	3.52913e-05	5.28502e-05	4.63483e-05	-1.09202e-05
38.4	38.5	-1.78999e-05	-1.58086e-05	-1.391e-05	-1.00765e-06	-1.98829e-06	-6.99978e-06	-4.63359e-06	-2.91733e-07	-1.17344e-05	-8.17079e-06	-6.49788e-06	5.80181e-05	5.72925e-05	6.62399e-05	2.50881e-05	5.60733e-05	6.51404e-05	4.15521e-05	4.71399e-05	4.12049e-05	3.2601e-05	5.57676e-05	4.70655e-05	-1.08845e-05
38.5	38.6	-1.76087e-05	-1.60993e-05	-1.391e-05	-1.47788e-06	-1.76489e-06	-6.99978e-06	-4.40866e-06	1.12205e-07	-1.19132e-05	-7.96306e-06	-6.59004e-06	5.82492e-05	5.75238e-05	6.65177e-05	2.51427e-05	5.62861e-05	6.5316e-05	4.16995e-05	4.77284e-05	4.13606e-05	3.43974e-05	5.60027e-05	4.74062e-05	-1.03131e-05
38.6	38.7	-1.79223e-05	-1.66359e-05	-1.40442e-05	-2.21682e-06	-2.3234e-06	-7.11231e-06	-4.94849e-06	-8.97639e-08	-1.2025e-05	-8.33236e-06	-6.68221e-06	5.84802e-05	5.77459e-05	6.67676e-05	2.52155e-05	5.65082e-05	6.56132e-05	4.18376e-05	4.73753e-05	4.15347e-05	3.54374e-05	5.92163e-05	4.77737e-05	-1.06613e-05
38.7	38.8	-1.80343e-05	-1.70161e-05	-1.45585e-05	-2.01529e-06	-2.21169e-06	-7.76502e-06	-4.63359e-06	-1.79528e-07	-1.22261e-05	-7.61685e-06	-7.21218e-06	5.86928e-05	5.79864e-05	6.69713e-05	2.53429e-05	5.67488e-05	6.58294e-05	4.19849e-05	4.73753e-05	4.16813e-05	3.82911e-05	5.84847e-05	4.81234e-05	-1.10095e-05
38.8	38.9	-1.79895e-05	-1.67477e-05	-1.47151e-05	-2.06007e-06	-2.81488e-06	-7.51744e-06	-4.47614e-06	-3.59056e-07	-1.23156e-05	-8.42469e-06	-6.82046e-06	5.88222e-05	5.81437e-05	6.71194e-05	2.54158e-05	5.68876e-05	6.59645e-05	4.2123e-05	4.72848e-05	4.17729e-05	4.70672e-05	5.81103e-05	4.78903e-05	-1.11256e-05
38.9	39	-1.80119e-05	-1.65018e-05	-1.46033e-05	-1.56745e-06	-2.25637e-06	-7.78753e-06	-4.47614e-06	6.73229e-08	-1.18909e-05	-7.75533e-06	-6.72829e-06	5.9044e-05	5.83287e-05	6.73138e-05	2.55796e-05	5.71004e-05	6.62347e-05	4.22335e-05	4.84798e-05	4.19103e-05	4.80643e-05	5.59592e-05	4.77648e-05	-1.13935e-05
39	39.1	-1.82135e-05	-1.72173e-05	-1.41113e-05	-1.72419e-06	-2.41276e-06	-6.79721e-06	-4.36367e-06	-2.01969e-07	-1.19803e-05	-7.70917e-06	-6.68221e-06	5.92196e-05	5.84953e-05	6.75915e-05	2.56525e-05	5.72392e-05	6.64238e-05	4.22795e-05	4.8009e-05	4.20477e-05	4.53137e-05	5.51057e-05	4.7702e-05	-1.12774e-05
39.1	39.2	-1.82359e-05	-1.64571e-05	-1.46033e-05	-1.61223e-06	-2.47978e-06	-7.02229e-06	-4.72356e-06	-1.79528e-07	-1.27179e-05	-7.8015e-06	-6.49788e-06	5.94044e-05	5.87173e-05	6.77674e-05	2.57344e-05	5.74335e-05	6.65859e-05	4.24821e-05	4.87605e-05	4.22218e-05	4.54254e-05	5.95821e-05	4.75137e-05	-1.10899e-05
39.2	39.3	-1.84151e-05	-1.69043e-05	-1.51176e-05	-2.01529e-06	-2.18935e-06	-7.42741e-06	-4.56611e-06	-9.20079e-07	-1.20697e-05	-8.60934e-06	-7.62693e-06	5.95431e-05	5.88006e-05	6.7934e-05	2.58345e-05	5.75816e-05	6.68291e-05	4.25742e-05	4.97021e-05	4.22859e-05	5.05914e-05	5.5515e-05	4.77379e-05	-1.10899e-05
39.3	39.4	-2.05658e-05	-1.97886e-05	-1.65936e-05	-4.41123e-06	-4.17764e-06	-1.03983e-05	-6.90538e-06	-2.67047e-06	-1.48859e-05	-1.11713e-05	-9.9772e-06	5.9691e-05	5.89763e-05	6.81747e-05	2.588e-05	5.77852e-05	6.70047e-05	4.27767e-05	4.90955e-05	4.246e-05	4.76259e-05	5.70304e-05	4.78813e-05	-1.13577e-05
39.4	39.5	-2.4867e-05	-2.36121e-05	-2.03281e-05	-7.59088e-06	-7.93077e-06	-1.45621e-05	-1.12015e-05	-6.4854e-06	-1.92667e-05	-1.56259e-05	-1.47699e-05	5.98111e-05	5.92076e-05	6.83136e-05	2.60075e-05	5.80628e-05	6.72344e-05	4.27675e-05	4.81358e-05	4.25608e-05	4.14715e-05	6.26563e-05	4.81503e-05	-1.27774e-05
39.5	39.6	-2.84737e-05	-2.63623e-05	-2.29222e-05	-1.08153e-05	-1.13264e-05	-1.7398e-05	-1.42605e-05	-9.49244e-06	-2.32227e-05	-1.93419e-05	-1.84565e-05	5.95985e-05	5.92169e-05	6.82488e-05	2.60621e-05	5.84792e-05	6.71263e-05	4.24729e-05	4.77012e-05	4.24875e-05	3.73628e-05	6.14458e-05	4.8222e-05	-1.60543e-05
39.6	39.7	-2.89666e-05	-2.74132e-05	-2.39062e-05	-1.17557e-05	-1.14158e-05	-1.86133e-05	-1.52502e-05	-1.05023e-05	-2.34462e-05	-2.03575e-05	-1.90325e-05	5.92751e-05	5.91151e-05	6.81192e-05	2.60894e-05	5.87013e-05	6.68561e-05	4.20954e-05	4.83893e-05	4.23134e-05	3.82052e-05	5.81799e-05	4.83206e-05	-1.99027e-05
39.7	39.8	-2.72192e-05	-2.5222e-05	-2.22961e-05	-1.00988e-05	-9.89669e-06	-1.72854e-05	-1.36082e-05	-8.88654e-06	-2.17699e-05	-1.83956e-05	-1.71431e-05	5.91734e-05	5.91151e-05	6.80358e-05	2.61349e-05	5.88586e-05	6.68291e-05	4.20217e-05	4.84527e-05	4.22584e-05	3.53601e-05	5.75964e-05	4.87241e-05	-2.12331e-05
39.8	39.9	-2.53598e-05	-2.38581e-05	-2.07978e-05	-8.53134e-06	-8.22119e-06	-1.55074e-05	-1.15389e-05	-7.11374e-06	-2.00936e-05	-1.58798e-05	-1.49312e-05	5.9349e-05	5.92539e-05	6.82673e-05	2.62078e-05	5.88586e-05	6.70723e-05	4.21782e-05	4.91045e-05	4.23775e-05	3.09335e-05	5.72045e-05	4.80248e-05	-2.03491e-05
39.9	40	-2.37021e-05	-2.19799e-05	-1.94113e-05	-6.40411e-06	-6.79143e-06	-1.30992e-05	-1.02343e-05	-5.1614e-06	-1.85067e-05	-1.37564e-05	-1.30878e-05	5.96817e-05	5.93742e-05	6.8545e-05	2.62624e-05	5.89326e-05	6.73289e-05	4.25097e-05	5.00461e-05	4.25333e-05	3.56781e-05	5.5846e-05	4.85537e-05	-1.83044e-05
40	40.1	-2.25596e-05	-2.08619e-05	-1.82931e-05	-5.57561e-06	-5.76379e-06	-1.19288e-05	-8.79478e-06	-4.60038e-06	-1.68975e-05	-1.27639e-05	-1.16592e-05	5.99775e-05	5.95592e-05	6.88042e-05	2.62897e-05	5.89696e-05	6.75181e-05	4.27399e-05	4.94305e-05	4.26982e-05	3.94945e-05	5.50448e-05	4.89841e-05	-1.67062e-05
40.1	40.2	-2.27388e-05	-2.15551e-05	-1.86733e-05	-6.04584e-06	-6.00953e-06	-1.28966e-05	-8.70481e-06	-4.57794e-06	-1.72774e-05	-1.3641e-05	-1.21201e-05	6.02085e-05	5.97442e-05	6.88875e-05	2.63989e-05	5.88678e-05	6.77883e-05	4.29793e-05	4.89959e-05	4.28997e-05	4.16262e-05	5.19096e-05	4.87868e-05	-1.54293e-05
40.2	40.3	-2.40157e-05	-2.34556e-05	-1.95678e-05	-7.41175e-06	-7.50631e-06	-1.44721e-05	-1.07741e-05	-5.31848e-06	-1.8842e-05	-1.47489e-05	-1.39634e-05	6.03656e-05	5.992e-05	6.91375e-05	2.63534e-05	5.89881e-05	6.79504e-05	4.30898e-05	4.8851e-05	4.30005e-05	4.56489e-05	5.82496e-05	4.89034e-05	-1.51525e-05
40.3	40.4	-2.57183e-05	-2.40817e-05	-2.16252e-05	-8.95678e-06	-8.84671e-06	-1.5665e-05	-1.19438e-05	-7.15862e-06	-2.10547e-05	-1.65953e-05	-1.60602e-05	6.03471e-05	5.99848e-05	6.923e-05	2.64627e-05	5.92472e-05	6.79774e-05	4.30438e-05	4.8009e-05	4.29638e-05	4.15144e-05	6.16896e-05	4.88765e-05	-1.64115e-05
40.4	40.5	-2.59423e-05	-2.48642e-05	-2.1245e-05	-8.57612e-06	-8.75735e-06	-1.64527e-05	-1.23036e-05	-7.83184e-06	-2.05853e-05	-1.71724e-05	-1.60602e-05	6.02732e-05	5.99478e-05	6.91837e-05	2.65082e-05	5.9386e-05	6.79639e-05	4.29241e-05	4.73481e-05	4.29547e-05	3.59532e-05	5.83106e-05	4.92889e-05	-1.82062e-05
40.5	40.6	-2.44638e-05	-2.24941e-05	-2.02163e-05	-6.78478e-06	-7.68503e-06	-1.41795e-05	-1.10665e-05	-6.79957e-06	-1.90655e-05	-1.51874e-05	-1.47929e-05	6.02917e-05	6.00403e-05	6.92485e-05	2.64718e-05	5.95156e-05	6.79774e-05	4.28228e-05	4.78189e-05	4.2918e-05	3.95375e-05	5.84673e-05	4.97102e-05	-1.90455e-05
40.6	40.7	-2.23356e-05	-2.08172e-05	-1.84944e-05	-5.01582e-06	-5.65209e-06	-1.2379e-05	-8.74979e-06	-4.37597e-06	-1.7188e-05	-1.29716e-05	-1.17284e-05	6.05505e-05	6.01606e-05	6.93874e-05	2.65446e-05	5.95619e-05	6.80855e-05	4.30069e-05	4.75473e-05	4.30096e-05	4.41275e-05	5.91989e-05	4.95758e-05	-1.80812e-05
40.7	40.8	-2.00953e-05	-1.89837e-05	-1.65936e-05	-3.29164e-06	-3.95423e-06	-9.83567e-06	-7.1528e-06	-2.31142e-06	-1.49753e-05	-1.0779e-05	-9.76982e-06	6.08277e-05	6.03456e-05	6.96188e-05	2.6581e-05	5.95063e-05	6.82881e-05	4.33292e-05	4.82625e-05	4.32387e-05	4.54512e-05	5.81886e-05	4.99165e-05	-1.5974e-05
40.8	40.9	-1.85944e-05	-1.73738e-05	-1.52071e-05	-1.56745e-06	-2.5468e-06	-7.6975e-06	-5.80322e-06	-9.64961e-07	-1.36343e-05	-8.24004e-06	-8.08777e-06	6.10773e-05	6.05029e-05	6.9841e-05	2.65628e-05	5.94231e-05	6.85448e-05	4.36054e-05	4.77737e-05	4.33486e-05	4.39556e-05	5.87634e-05	4.99882e-05	-1.42507e-05
40.9	41	-1.84375e-05	-1.62111e-05	-1.46703e-05	-5.59804e-07	-1.3851e-06	-6.90975e-06	-4.04877e-06	-2.01969e-07	-1.17344e-05	-7.4322e-06	-6.61309e-06	6.13915e-05	6.06232e-05	7.00539e-05	2.66174e-05	5.93953e-05	6.8842e-05	4.3854e-05	4.79547e-05	4.35685e-05	3.81708e-05	5.90421e-05	4.98896e-05	-1.23399e-05
41	41.1	-1.78775e-05	-1.65689e-05	-1.43125e-05	-5.37412e-07	-9.82976e-07	-7.17984e-06	-3.80134e-06	3.59056e-07	-1.15556e-05	-7.66301e-06	-6.15225e-06	6.1641e-05	6.08452e-05	7.02391e-05	2.66538e-05	5.94693e-05	6.91798e-05	4.41395e-05	4.93943e-05	4.37517e-05	3.47068e-05	5.64991e-05	5.01496e-05	-1.11613e-05
41.1	41.2	-1.85272e-05	-1.62111e-05	-1.46927e-05	-5.15019e-07	-1.65319e-06	-7.22485e-06	-4.16123e-06	2.01969e-07	-1.21591e-05	-7.77841e-06	-6.40571e-06	6.17335e-05	6.09932e-05	7.04335e-05	2.67449e-05	5.95156e-05	6.93554e-05	4.42868e-05	4.92766e-05	4.38158e-05	3.47154e-05	5.71262e-05	5.04902e-05	-1.08577e-05
41.2	41.3	-1.91096e-05	-1.66583e-05	-1.52294e-05	-1.36592e-06	-2.25637e-06	-7.60747e-06	-4.54361e-06	-8.97639e-08	-1.2852e-05	-8.35544e-06	-7.2813e-06	6.18536e-05	6.10765e-05	7.06001e-05	2.67722e-05	5.97099e-05	6.94905e-05	4.43512e-05	4.94033e-05	4.388e-05	4.02681e-05	5.46964e-05	5.04364e-05	-1.09827e-05
41.3	41.4	-1.93112e-05	-1.73962e-05	-1.55649e-05	-1.7018e-06	-2.52446e-06	-7.83254e-06	-4.97098e-06	-6.05906e-07	-1.31425e-05	-8.35544e-06	-7.90343e-06	6.20292e-05	6.12615e-05	7.07112e-05	2.6845e-05	5.98487e-05	6.9531e-05	4.43236e-05	5.02272e-05	4.39807e-05	3.98211e-05	5.44177e-05	5.11806e-05	-1.14292e-05
41.4	41.5	-2.01177e-05	-1.73514e-05	-1.54307e-05	-2.17203e-06	-2.47978e-06	-8.59778e-06	-5.26339e-06	-1.61575e-06	-1.43718e-05	-9.04788e-06	-8.17994e-06	6.20847e-05	6.12708e-05	7.07852e-05	2.68996e-05	5.9969e-05	6.96661e-05	4.44157e-05	5.06618e-05	4.40723e-05	3.50592e-05	5.97998e-05	5.10013e-05	-1.16435e-05
41.5	41.6	-2.10362e-05	-1.77986e-05	-1.60121e-05	-2.44074e-06	-3.17233e-06	-9.2955e-06	-5.89319e-06	-1.57087e-06	-1.45059e-05	-9.67107e-06	-9.07857e-06	6.2214e-05	6.13448e-05	7.09056e-05	2.69906e-05	6.00893e-05	6.98282e-05	4.44433e-05	5.02453e-05	4.41273e-05	3.2197e-05	6.22644e-05	5.10819e-05	-1.20274e-05
41.6	41.7	-2.03866e-05	-1.82235e-05	-1.59003e-05	-2.88858e-06	-3.14999e-06	-9.16046e-06	-6.05065e-06	-1.68307e-06	-1.43942e-05	-1.01788e-05	-9.33203e-06	6.22325e-05	6.14743e-05	7.10259e-05	2.70635e-05	6.02744e-05	6.99228e-05	4.44986e-05	5.01548e-05	4.42372e-05	3.00224e-05	5.87808e-05	5.11895e-05	-1.21881e-05
41.7	41.8	-2.07674e-05	-1.86707e-05	-1.60792e-05	-3.09011e-06	-3.44041e-06	-8.77784e-06	-5.64577e-06	-1.4811e-06	-1.45506e-05	-9.90188e-06	-8.75598e-06	6.23527e-05	6.16501e-05	7.11648e-05	2.71181e-05	6.03854e-05	7.00984e-05	4.45354e-05	5.00099e-05	4.4338e-05	2.61201e-05	5.62553e-05	5.1593e-05	-1.27864e-05
41.8	41.9	-2.11482e-05	-1.90284e-05	-1.66383e-05	-3.58273e-06	-4.06593e-06	-9.43055e-06	-6.61297e-06	-2.22165e-06	-1.52212e-05	-1.09405e-05	-9.90807e-06	6.2519e-05	6.17704e-05	7.12574e-05	2.71363e-05	6.05242e-05	7.02335e-05	4.46367e-05	4.98198e-05	4.43838e-05	3.22572e-05	5.90595e-05	5.13599e-05	-1.28578e-05
41.9	42	-2.21115e-05	-1.9811e-05	-1.75552e-05	-4.2321e-06	-4.64678e-06	-1.0871e-05	-7.17529e-06	-2.42362e-06	-1.55117e-05	-1.17022e-05	-1.05993e-05	6.26299e-05	6.18814e-05	7.1387e-05	2.71636e-05	6.07371e-05	7.04092e-05	4.46643e-05	5.04173e-05	4.44754e-05	3.3237e-05	5.85805e-05	5.12433e-05	-1.33221e-05
42	42.1	-2.31868e-05	-2.08172e-05	-1.82931e-05	-5.28452e-06	-5.18294e-06	-1.18613e-05	-7.91756e-06	-4.33109e-06	-1.6741e-05	-1.28101e-05	-1.11062e-05	6.26207e-05	6.19554e-05	7.15258e-05	2.73002e-05	6.09314e-05	7.05037e-05	4.47011e-05	5.13227e-05	4.44663e-05	3.0796e-05	6.00523e-05	5.13868e-05	-1.39918e-05
42.1	42.2	-2.39261e-05	-2.17786e-05	-1.89417e-05	-5.59801e-06	-5.58507e-06	-1.2424e-05	-8.74979e-06	-5.34092e-06	-1.7948e-05	-1.35948e-05	-1.22583e-05	6.27224e-05	6.20479e-05	7.16832e-05	2.73548e-05	6.1098e-05	7.05578e-05	4.47656e-05	5.08428e-05	4.45579e-05	3.65291e-05	6.11409e-05	5.12702e-05	-1.49382e-05
42.2	42.3	-2.42397e-05	-2.22706e-05	-1.9456e-05	-6.67282e-06	-6.61271e-06	-1.27166e-05	-9.69449e-06	-5.2736e-06	-1.81491e-05	-1.4495e-05	-1.28113e-05	6.27224e-05	6.2159e-05	7.17295e-05	2.74458e-05	6.1135e-05	7.05848e-05	4.47011e-05	4.94486e-05	4.4567e-05	4.47635e-05	6.1559e-05	5.12344e-05	-1.57329e-05
42.3	42.4	-2.51358e-05	-2.27625e-05	-2.03281e-05	-7.50131e-06	-7.41695e-06	-1.36168e-05	-9.9869e-06	-5.58777e-06	-1.93561e-05	-1.51643e-05	-1.35947e-05	6.27316e-05	6.22237e-05	7.18221e-05	2.74549e-05	6.12738e-05	7.05578e-05	4.46827e-05	4.92856e-05	4.45579e-05	4.41189e-05	6.34923e-05	5.16647e-05	-1.64651e-05
42.4	42.5	-2.56287e-05	-2.30979e-05	-2.02834e-05	-6.96391e-06	-7.30525e-06	-1.44271e-05	-1.03018e-05	-5.74486e-06	-1.95349e-05	-1.55798e-05	-1.45164e-05	6.27778e-05	6.2307e-05	7.18406e-05	2.75095e-05	6.13386e-05	7.05713e-05	4.46275e-05	4.90774e-05	4.45487e-05	4.21591e-05	6.452e-05	5.20681e-05	-1.6849e-05
42.5	42.6	-2.57407e-05	-2.40146e-05	-2.09096e-05	-7.88197e-06	-7.48397e-06	-1.43371e-05	-1.04143e-05	-5.92438e-06	-1.98925e-05	-1.55798e-05	-1.45395e-05	6.28148e-05	6.23255e-05	7.18406e-05	2.74913e-05	6.15236e-05	7.05983e-05	4.46551e-05	4.83259e-05	4.46037e-05	3.84029e-05	6.20467e-05	5.17992e-05	-1.74472e-05
42.6	42.7	-2.55391e-05	-2.38804e-05	-2.05294e-05	-8.21785e-06	-7.61801e-06	-1.47422e-05	-1.09541e-05	-6.4854e-06	-2.02054e-05	-1.57183e-05	-1.49312e-05	6.27871e-05	6.227e-05	7.18498e-05	2.75186e-05	6.15606e-05	7.06523e-05	4.46367e-05	4.84617e-05	4.45945e-05	3.43114e-05	6.29263e-05	5.16737e-05	-1.75097e-05
42.7	42.8	-2.57631e-05	-2.39252e-05	-2.10214e-05	-8.39698e-06	-8.39991e-06	-1.49222e-05	-1.17413e-05	-6.55272e-06	-2.03842e-05	-1.56029e-05	-1.50464e-05	6.28148e-05	6.227e-05	7.18498e-05	2.75186e-05	6.15699e-05	7.07064e-05	4.46367e-05	4.90683e-05	4.45945e-05	3.51968e-05	6.479e-05	5.21488e-05	-1.76615e-05
42.8	42.9	-2.56063e-05	-2.36792e-05	-2.08872e-05	-7.2774e-06	-8.35523e-06	-1.49898e-05	-1.07741e-05	-6.82201e-06	-1.99372e-05	-1.60645e-05	-1.44242e-05	6.28055e-05	6.23625e-05	7.19331e-05	2.75824e-05	6.16439e-05	7.07874e-05	4.46551e-05	4.87696e-05	4.46495e-05	3.8231e-05	6.26824e-05	5.17902e-05	-1.78669e-05
42.9	43	-2.55839e-05	-2.32991e-05	-2.05071e-05	-7.14304e-06	-7.52865e-06	-1.45846e-05	-1.00769e-05	-6.32831e-06	-1.96466e-05	-1.51182e-05	-1.45395e-05	6.2861e-05	6.2492e-05	7.2035e-05	2.76006e-05	6.17087e-05	7.08415e-05	4.4738e-05	4.83621e-05	4.47228e-05	3.37699e-05	6.11932e-05	5.16468e-05	-1.80633e-05
43	43.1	-2.53822e-05	-2.29861e-05	-2.04623e-05	-7.14304e-06	-7.37227e-06	-1.39995e-05	-9.85194e-06	-5.52045e-06	-1.96913e-05	-1.56029e-05	-1.41708e-05	6.30089e-05	6.25105e-05	7.22016e-05	2.7637e-05	6.1755e-05	7.0909e-05	4.47932e-05	4.84527e-05	4.48144e-05	3.62368e-05	6.13151e-05	5.15661e-05	-1.7733e-05
43.1	43.2	-2.53598e-05	-2.33662e-05	-2.03729e-05	-7.18783e-06	-6.99249e-06	-1.35718e-05	-1.01219e-05	-4.86967e-06	-1.93784e-05	-1.45642e-05	-1.36869e-05	6.3166e-05	6.27141e-05	7.23775e-05	2.77098e-05	6.18845e-05	7.10711e-05	4.48945e-05	4.8163e-05	4.48694e-05	4.1119e-05	6.44852e-05	5.16378e-05	-1.74026e-05
43.2	43.3	-2.49566e-05	-2.29413e-05	-1.98585e-05	-6.26976e-06	-6.97015e-06	-1.36168e-05	-9.10968e-06	-5.31848e-06	-1.85067e-05	-1.42873e-05	-1.36178e-05	6.33139e-05	6.27418e-05	7.25071e-05	2.77371e-05	6.19678e-05	7.13008e-05	4.49682e-05	4.78823e-05	4.49152e-05	3.43544e-05	5.9913e-05	5.13509e-05	-1.71615e-05
43.3	43.4	-2.44414e-05	-2.23376e-05	-1.94784e-05	-6.1802e-06	-6.70207e-06	-1.31442e-05	-8.95223e-06	-5.04919e-06	-1.84397e-05	-1.42411e-05	-1.33182e-05	6.3434e-05	6.28991e-05	7.25349e-05	2.78191e-05	6.20048e-05	7.13413e-05	4.51155e-05	4.91498e-05	4.50526e-05	3.94601e-05	5.764e-05	5.13599e-05	-1.69294e-05
43.4	43.5	-2.42173e-05	-2.23824e-05	-1.95678e-05	-5.59801e-06	-6.05421e-06	-1.2559e-05	-8.59234e-06	-5.00431e-06	-1.81938e-05	-1.37564e-05	-1.29726e-05	6.35264e-05	6.30471e-05	7.27108e-05	2.78555e-05	6.20788e-05	7.14494e-05	4.5226e-05	4.93037e-05	4.50984e-05	4.92763e-05	6.3832e-05	5.15123e-05	-1.67419e-05
43.5	43.6	-2.39933e-05	-2.15327e-05	-1.88746e-05	-5.01582e-06	-5.71911e-06	-1.24465e-05	-7.98504e-06	-4.26377e-06	-1.79927e-05	-1.33871e-05	-1.25579e-05	6.37113e-05	6.30656e-05	7.28219e-05	2.78373e-05	6.22362e-05	7.1571e-05	4.52996e-05	4.90049e-05	4.5135e-05	4.76259e-05	6.66014e-05	5.18171e-05	-1.66347e-05
43.6	43.7	-2.33661e-05	-2.07725e-05	-1.87404e-05	-4.72472e-06	-5.1606e-06	-1.13436e-05	-7.55767e-06	-3.83739e-06	-1.70539e-05	-1.28562e-05	-1.15671e-05	6.38129e-05	6.31582e-05	7.28589e-05	2.79556e-05	6.22547e-05	7.17736e-05	4.53825e-05	5.04354e-05	4.52358e-05	4.33281e-05	6.52428e-05	5.14675e-05	-1.61347e-05
43.7	43.8	-2.25596e-05	-2.06607e-05	-1.82037e-05	-3.89622e-06	-4.91486e-06	-1.16812e-05	-7.4677e-06	-3.32125e-06	-1.65175e-05	-1.1656e-05	-1.12675e-05	6.38961e-05	6.32784e-05	7.30903e-05	2.79465e-05	6.2338e-05	7.19628e-05	4.55482e-05	4.98469e-05	4.53824e-05	4.21333e-05	6.63576e-05	5.14047e-05	-1.54115e-05
43.8	43.9	-2.23356e-05	-2.01464e-05	-1.78682e-05	-3.49316e-06	-4.3787e-06	-1.03083e-05	-6.47801e-06	-2.71535e-06	-1.58693e-05	-1.18176e-05	-9.86199e-06	6.41641e-05	6.34357e-05	7.32755e-05	2.79647e-05	6.24212e-05	7.20844e-05	4.57048e-05	4.94848e-05	4.5474e-05	3.90819e-05	6.62705e-05	5.21488e-05	-1.50097e-05
43.9	44	-2.16187e-05	-2.01688e-05	-1.73315e-05	-3.00054e-06	-4.6021e-06	-9.81317e-06	-6.43303e-06	-2.49094e-06	-1.53553e-05	-1.1356e-05	-9.81591e-06	6.43213e-05	6.35467e-05	7.34051e-05	2.80648e-05	6.25693e-05	7.22735e-05	4.58797e-05	5.0707e-05	4.56755e-05	4.00102e-05	6.48422e-05	5.2104e-05	-1.46525e-05
44	44.1	-2.19547e-05	-1.97216e-05	-1.75104e-05	-2.39595e-06	-4.33402e-06	-9.79066e-06	-6.36555e-06	-2.51338e-06	-1.56905e-05	-1.09867e-05	-1.03228e-05	6.45431e-05	6.37503e-05	7.3692e-05	2.81013e-05	6.26341e-05	7.25032e-05	4.60086e-05	5.14404e-05	4.58404e-05	3.88498e-05	6.58699e-05	5.22026e-05	-1.42239e-05
44.1	44.2	-2.15963e-05	-2.01911e-05	-1.7667e-05	-2.86619e-06	-3.97657e-06	-1.01058e-05	-5.8707e-06	-2.67047e-06	-1.57799e-05	-1.12637e-05	-1.02307e-05	6.47649e-05	6.40371e-05	7.39975e-05	2.83197e-05	6.28562e-05	7.26788e-05	4.62388e-05	5.09877e-05	4.5987e-05	3.67268e-05	6.67669e-05	5.25881e-05	-1.41257e-05
44.2	44.3	-2.24028e-05	-2.03253e-05	-1.82037e-05	-2.8214e-06	-4.44572e-06	-1.04209e-05	-6.77042e-06	-2.73779e-06	-1.67187e-05	-1.12406e-05	-9.93111e-06	6.4885e-05	6.41296e-05	7.42197e-05	2.83288e-05	6.29579e-05	7.2949e-05	4.63861e-05	5.18116e-05	4.59962e-05	4.22622e-05	6.6166e-05	5.26419e-05	-1.39739e-05
44.3	44.4	-2.2582e-05	-2.03253e-05	-1.80919e-05	-3.17968e-06	-3.99891e-06	-1.01733e-05	-6.88288e-06	-2.10945e-06	-1.60481e-05	-1.12406e-05	-1.00463e-05	6.50329e-05	6.43979e-05	7.43586e-05	2.8347e-05	6.32078e-05	7.31651e-05	4.64782e-05	5.05169e-05	4.62069e-05	3.61337e-05	6.76552e-05	5.29468e-05	-1.42507e-05
44.4	44.5	-2.2694e-05	-2.03253e-05	-1.82708e-05	-3.04532e-06	-3.37339e-06	-1.02183e-05	-6.56798e-06	-2.69291e-06	-1.58917e-05	-1.11483e-05	-9.81591e-06	6.52178e-05	6.44627e-05	7.44604e-05	2.83744e-05	6.33466e-05	7.33273e-05	4.65519e-05	5.0698e-05	4.62802e-05	2.99622e-05	6.84216e-05	5.28123e-05	-1.46436e-05
44.5	44.6	-2.26492e-05	-2.01464e-05	-1.86062e-05	-2.53031e-06	-4.19998e-06	-1.03083e-05	-6.74793e-06	-2.33386e-06	-1.5847e-05	-1.08944e-05	-9.93111e-06	6.53471e-05	6.46385e-05	7.46826e-05	2.84927e-05	6.34762e-05	7.35299e-05	4.66992e-05	5.11778e-05	4.64542e-05	3.31339e-05	6.72024e-05	5.27405e-05	-1.43579e-05
44.6	44.7	-2.28732e-05	-2.01688e-05	-1.8405e-05	-3.17968e-06	-4.02125e-06	-1.01508e-05	-6.45552e-06	-2.71535e-06	-1.61376e-05	-1.09867e-05	-1.00924e-05	6.55505e-05	6.47957e-05	7.48492e-05	2.85928e-05	6.3652e-05	7.36515e-05	4.68557e-05	5.06346e-05	4.65917e-05	3.60477e-05	7.10518e-05	5.26509e-05	-1.40989e-05
44.7	44.8	-2.34557e-05	-2.02582e-05	-1.86062e-05	-3.4036e-06	-3.95423e-06	-1.02408e-05	-6.25308e-06	-2.91732e-06	-1.65399e-05	-1.14252e-05	-1.01846e-05	6.57076e-05	6.48975e-05	7.51177e-05	2.86839e-05	6.38093e-05	7.38677e-05	4.68649e-05	5.10782e-05	4.67016e-05	3.56094e-05	6.95712e-05	5.28481e-05	-1.42329e-05
44.8	44.9	-2.34557e-05	-2.10408e-05	-1.83379e-05	-3.6723e-06	-4.6021e-06	-1.09385e-05	-6.70294e-06	-2.58071e-06	-1.65846e-05	-1.15868e-05	-1.07145e-05	6.5837e-05	6.50085e-05	7.52658e-05	2.87658e-05	6.39666e-05	7.39757e-05	4.69478e-05	5.07523e-05	4.67566e-05	3.96578e-05	6.58351e-05	5.29109e-05	-1.45454e-05
44.9	45	-2.38589e-05	-2.10408e-05	-1.91206e-05	-3.69469e-06	-4.7138e-06	-1.10285e-05	-7.19778e-06	-2.31142e-06	-1.70316e-05	-1.1633e-05	-1.06685e-05	6.59756e-05	6.51751e-05	7.53584e-05	2.88477e-05	6.40962e-05	7.41378e-05	4.70859e-05	5.12865e-05	4.68115e-05	4.75399e-05	6.52603e-05	5.28392e-05	-1.45989e-05
45	45.1	-2.4755e-05	-2.16668e-05	-1.95455e-05	-3.82904e-06	-4.62444e-06	-1.11861e-05	-8.03002e-06	-3.34369e-06	-1.68304e-05	-1.24869e-05	-1.13136e-05	6.60773e-05	6.53786e-05	7.55343e-05	2.8875e-05	6.42072e-05	7.43405e-05	4.7178e-05	5.06437e-05	4.69673e-05	4.56747e-05	6.48771e-05	5.30454e-05	-1.48579e-05
45.1	45.2	-2.43517e-05	-2.17786e-05	-2.0194e-05	-3.82904e-06	-5.18294e-06	-1.16362e-05	-7.82759e-06	-3.83739e-06	-1.77245e-05	-1.30178e-05	-1.19357e-05	6.62621e-05	6.56006e-05	7.56639e-05	2.90298e-05	6.442e-05	7.45702e-05	4.72517e-05	5.1042e-05	4.70864e-05	4.67147e-05	6.98238e-05	5.37805e-05	-1.50811e-05
45.2	45.3	-2.4419e-05	-2.20022e-05	-1.95902e-05	-4.88147e-06	-5.24996e-06	-1.21089e-05	-8.32243e-06	-3.92716e-06	-1.7568e-05	-1.31794e-05	-1.25809e-05	6.64192e-05	6.57394e-05	7.58953e-05	2.90662e-05	6.47069e-05	7.47053e-05	4.73898e-05	5.2219e-05	4.70864e-05	4.8666e-05	7.0146e-05	5.39867e-05	-1.55454e-05
45.3	45.4	-2.4867e-05	-2.19128e-05	-1.97467e-05	-3.941e-06	-5.47337e-06	-1.19738e-05	-8.05251e-06	-3.70275e-06	-1.73445e-05	-1.34794e-05	-1.20279e-05	6.65394e-05	6.58412e-05	7.61267e-05	2.90753e-05	6.48642e-05	7.48539e-05	4.74542e-05	5.19655e-05	4.72238e-05	4.54082e-05	6.79252e-05	5.44798e-05	-1.56436e-05
45.4	45.5	-2.49118e-05	-2.17116e-05	-1.96796e-05	-4.25449e-06	-5.22762e-06	-1.17263e-05	-7.96254e-06	-3.72519e-06	-1.71433e-05	-1.32717e-05	-1.2051e-05	6.67335e-05	6.60355e-05	7.62286e-05	2.92028e-05	6.50308e-05	7.507e-05	4.75555e-05	5.17211e-05	4.73979e-05	4.2735e-05	7.01634e-05	5.43633e-05	-1.58133e-05
45.5	45.6	-2.36125e-05	-2.1488e-05	-1.92771e-05	-3.4036e-06	-4.66912e-06	-1.11861e-05	-7.96254e-06	-2.80511e-06	-1.67634e-05	-1.28332e-05	-1.11984e-05	6.68351e-05	6.61835e-05	7.64137e-05	2.92665e-05	6.52066e-05	7.52321e-05	4.77028e-05	5.33055e-05	4.75353e-05	4.71359e-05	6.78904e-05	5.38523e-05	-1.57776e-05
45.6	45.7	-2.27612e-05	-2.03029e-05	-1.85391e-05	-2.2616e-06	-4.3787e-06	-9.45305e-06	-6.14062e-06	-2.19921e-06	-1.51765e-05	-1.09405e-05	-9.63157e-06	6.71216e-05	6.63963e-05	7.67192e-05	2.93575e-05	6.53361e-05	7.54483e-05	4.78318e-05	5.30157e-05	4.77826e-05	4.36117e-05	6.34923e-05	5.37716e-05	-1.53758e-05
45.7	45.8	-2.00281e-05	-1.74632e-05	-1.55201e-05	-5.15019e-07	-1.65319e-06	-7.04479e-06	-3.26151e-06	6.28348e-07	-1.26955e-05	-8.03231e-06	-6.79742e-06	6.74174e-05	6.66276e-05	7.69691e-05	2.94121e-05	6.5475e-05	7.56374e-05	4.80804e-05	5.32149e-05	4.792e-05	4.32679e-05	6.79862e-05	5.47309e-05	-1.44739e-05
45.8	45.9	-1.80567e-05	-1.53167e-05	-1.38429e-05	1.58985e-06	6.92553e-07	-4.95162e-06	-9.22222e-07	2.87245e-06	-1.05051e-05	-5.28564e-06	-4.76973e-06	6.77686e-05	6.68589e-05	7.73117e-05	2.95578e-05	6.54379e-05	7.60292e-05	4.84487e-05	5.49804e-05	4.81399e-05	4.56575e-05	6.71066e-05	5.50536e-05	-1.23846e-05
45.9	46	-1.83479e-05	-1.55403e-05	-1.38206e-05	1.67941e-06	8.26595e-07	-5.04165e-06	-1.23713e-06	2.31143e-06	-1.02816e-05	-5.44721e-06	-4.72364e-06	6.8203e-05	6.7155e-05	7.77931e-05	2.96579e-05	6.54564e-05	7.63399e-05	4.88446e-05	5.46545e-05	4.84422e-05	4.05259e-05	6.50338e-05	5.52957e-05	-1.02059e-05
46	46.1	-1.97593e-05	-1.80446e-05	-1.58779e-05	-2.23922e-08	-1.2734e-06	-6.07698e-06	-2.90162e-06	1.72796e-06	-1.2025e-05	-7.10906e-06	-6.45179e-06	6.84895e-05	6.74233e-05	7.80337e-05	2.97945e-05	6.56415e-05	7.66507e-05	4.91024e-05	5.44191e-05	4.86346e-05	4.3139e-05	6.67582e-05	5.57529e-05	-9.41124e-06
46.1	46.2	-2.01401e-05	-1.73067e-05	-1.58556e-05	-2.01529e-07	-7.81913e-07	-6.25704e-06	-2.6542e-06	1.39134e-06	-1.26955e-05	-6.6936e-06	-6.68221e-06	6.85634e-05	6.7562e-05	7.81448e-05	2.984e-05	6.59099e-05	7.67452e-05	4.90748e-05	5.32602e-05	4.86896e-05	4.65085e-05	6.72285e-05	5.61922e-05	-1.06166e-05
46.2	46.3	-1.83703e-05	-1.59651e-05	-1.45362e-05	1.99291e-06	8.71276e-07	-5.04165e-06	-1.93442e-06	3.02954e-06	-1.09298e-05	-5.40105e-06	-5.00015e-06	6.86651e-05	6.76823e-05	7.83115e-05	2.98855e-05	6.61135e-05	7.69209e-05	4.91024e-05	5.25993e-05	4.87629e-05	3.99243e-05	6.60615e-05	5.61653e-05	-1.14203e-05
46.3	46.4	-1.8796e-05	-1.57863e-05	-1.4648e-05	1.74659e-06	6.03191e-07	-4.2764e-06	-1.23713e-06	3.14175e-06	-1.00134e-05	-5.19332e-06	-5.02319e-06	6.89978e-05	6.79599e-05	7.87095e-05	3.00312e-05	6.63633e-05	7.74072e-05	4.94523e-05	5.33236e-05	4.90652e-05	3.68299e-05	6.79688e-05	5.61564e-05	-1.02595e-05
46.4	46.5	-1.9244e-05	-1.65018e-05	-1.45585e-05	1.07482e-06	-2.45744e-07	-5.28923e-06	-1.6645e-06	2.37875e-06	-1.08851e-05	-6.18581e-06	-4.9771e-06	6.93121e-05	6.833e-05	7.90798e-05	3.01313e-05	6.66039e-05	7.77179e-05	4.97838e-05	5.36223e-05	4.934e-05	3.89702e-05	6.95712e-05	5.66853e-05	-9.56303e-06
46.5	46.6	-1.99609e-05	-1.71949e-05	-1.60121e-05	4.92628e-07	-1.34042e-07	-6.39209e-06	-2.78915e-06	2.17678e-06	-1.18238e-05	-7.08598e-06	-6.40571e-06	6.96263e-05	6.85428e-05	7.93576e-05	3.02588e-05	6.67797e-05	7.80152e-05	4.98759e-05	5.3559e-05	4.95049e-05	3.5893e-05	6.89616e-05	5.67391e-05	-1.00898e-05
46.6	46.7	-2.02969e-05	-1.82458e-05	-1.64594e-05	-2.68706e-07	-1.42978e-06	-6.63966e-06	-2.85663e-06	9.42522e-07	-1.2472e-05	-7.59377e-06	-7.60389e-06	6.97927e-05	6.88111e-05	7.96908e-05	3.03771e-05	6.70666e-05	7.82854e-05	5.00048e-05	5.37672e-05	4.9624e-05	4.23052e-05	6.98673e-05	5.64074e-05	-1.08934e-05
46.7	46.8	-2.18651e-05	-2.0057e-05	-1.7667e-05	-1.72419e-06	-2.25637e-06	-8.30519e-06	-4.65608e-06	4.4882e-08	-1.39025e-05	-9.04788e-06	-9.44724e-06	6.99405e-05	6.89036e-05	7.97834e-05	3.04408e-05	6.73072e-05	7.83664e-05	5.006e-05	5.58767e-05	4.96698e-05	4.41103e-05	6.71849e-05	5.67033e-05	-1.13488e-05
46.8	46.9	-2.32988e-05	-2.12197e-05	-1.86957e-05	-2.61988e-06	-3.77551e-06	-9.67812e-06	-6.1856e-06	-9.64961e-07	-1.53329e-05	-1.01096e-05	-1.01154e-05	7.00052e-05	6.90794e-05	7.9913e-05	3.05592e-05	6.7557e-05	7.85961e-05	5.00969e-05	5.64652e-05	4.97615e-05	4.04228e-05	6.85784e-05	5.66495e-05	-1.22685e-05
46.9	47	-2.40381e-05	-2.16668e-05	-1.921e-05	-3.13489e-06	-3.86487e-06	-1.01958e-05	-6.43303e-06	-1.39134e-06	-1.60258e-05	-1.14021e-05	-1.12215e-05	7.00052e-05	6.92459e-05	8.00241e-05	3.06775e-05	6.77791e-05	7.87717e-05	5.00048e-05	5.49985e-05	4.98439e-05	4.13339e-05	6.77249e-05	5.71426e-05	-1.37239e-05
47	47.1	-2.33885e-05	-2.15774e-05	-1.90535e-05	-2.8214e-06	-4.08827e-06	-1.02633e-05	-6.43303e-06	-1.4811e-06	-1.5467e-05	-1.11713e-05	-1.11984e-05	7.01439e-05	6.92922e-05	8.00889e-05	3.07139e-05	6.81123e-05	7.87717e-05	5.00692e-05	5.38125e-05	4.98989e-05	4.29757e-05	7.18182e-05	5.68647e-05	-1.44472e-05
47.1	47.2	-2.39261e-05	-2.20246e-05	-1.92324e-05	-3.69469e-06	-4.62444e-06	-1.06009e-05	-6.79291e-06	-1.66063e-06	-1.67857e-05	-1.17484e-05	-1.11984e-05	7.0264e-05	6.94494e-05	8.02278e-05	3.07321e-05	6.81771e-05	7.90014e-05	5.01245e-05	5.52339e-05	4.9963e-05	4.72563e-05	7.02331e-05	5.71336e-05	-1.45543e-05
47.2	47.3	-2.5203e-05	-2.30531e-05	-2.02611e-05	-5.0606e-06	-5.33932e-06	-1.21089e-05	-8.38991e-06	-3.02952e-06	-1.75904e-05	-1.27639e-05	-1.32491e-05	7.04026e-05	6.95882e-05	8.04777e-05	3.08232e-05	6.83621e-05	7.915e-05	5.02626e-05	5.50981e-05	5.00271e-05	4.81588e-05	7.09385e-05	5.7824e-05	-1.4849e-05
47.3	47.4	-2.7376e-05	-2.42605e-05	-2.20724e-05	-5.8891e-06	-6.36697e-06	-1.34143e-05	-9.08719e-06	-4.08424e-06	-1.88196e-05	-1.41257e-05	-1.40786e-05	7.04304e-05	6.97455e-05	8.05888e-05	3.08869e-05	6.86675e-05	7.9204e-05	5.0235e-05	5.48989e-05	5.01371e-05	4.97662e-05	6.96409e-05	5.80571e-05	-1.61883e-05
47.4	47.5	-2.72192e-05	-2.47972e-05	-2.17594e-05	-6.26976e-06	-7.23823e-06	-1.33693e-05	-9.64951e-06	-4.0618e-06	-1.96913e-05	-1.46104e-05	-1.45855e-05	7.05598e-05	6.9949e-05	8.06999e-05	3.10143e-05	6.88988e-05	7.93662e-05	5.03547e-05	5.56504e-05	5.02104e-05	5.15799e-05	6.64273e-05	5.80122e-05	-1.71883e-05
47.5	47.6	-2.77569e-05	-2.53114e-05	-2.20724e-05	-6.69521e-06	-7.21589e-06	-1.37519e-05	-1.02118e-05	-3.9496e-06	-2.00489e-05	-1.48181e-05	-1.52307e-05	7.0569e-05	7.01341e-05	8.08017e-05	3.10599e-05	6.90006e-05	7.95418e-05	5.03178e-05	5.68002e-05	5.0302e-05	4.89324e-05	6.92577e-05	5.79853e-05	-1.7608e-05
47.6	47.7	-2.76897e-05	-2.50431e-05	-2.21843e-05	-6.73999e-06	-6.97015e-06	-1.45396e-05	-9.9644e-06	-4.5555e-06	-1.98031e-05	-1.53721e-05	-1.53459e-05	7.07354e-05	7.02544e-05	8.09684e-05	3.10599e-05	6.91672e-05	7.96364e-05	5.04007e-05	5.69722e-05	5.03569e-05	4.45573e-05	6.93274e-05	5.78778e-05	-1.80544e-05
47.7	47.8	-2.77121e-05	-2.4909e-05	-2.17817e-05	-6.49368e-06	-6.97015e-06	-1.41795e-05	-9.26713e-06	-4.51062e-06	-1.95572e-05	-1.49335e-05	-1.49312e-05	7.08555e-05	7.02821e-05	8.1172e-05	3.11509e-05	6.93893e-05	7.97985e-05	5.05112e-05	5.75064e-05	5.04944e-05	4.56403e-05	7.02592e-05	5.79584e-05	-1.8233e-05
47.8	47.9	-2.76897e-05	-2.45289e-05	-2.18488e-05	-6.53846e-06	-6.94781e-06	-1.40895e-05	-9.73948e-06	-4.64526e-06	-1.98701e-05	-1.45642e-05	-1.47007e-05	7.09664e-05	7.04116e-05	8.13664e-05	3.11418e-05	6.94818e-05	7.99606e-05	5.05941e-05	5.71895e-05	5.06318e-05	4.16176e-05	7.08689e-05	5.79495e-05	-1.81883e-05
47.9	48	-2.75552e-05	-2.45736e-05	-2.15357e-05	-6.1578e-06	-6.76909e-06	-1.32117e-05	-8.79478e-06	-4.174e-06	-1.92443e-05	-1.42411e-05	-1.39634e-05	7.10866e-05	7.05227e-05	8.14683e-05	3.12328e-05	6.95096e-05	8.01497e-05	5.06769e-05	5.62208e-05	5.06959e-05	3.97008e-05	7.27674e-05	5.79226e-05	-1.77419e-05
48	48.1	-2.70848e-05	-2.42605e-05	-2.18488e-05	-6.09063e-06	-5.87549e-06	-1.30542e-05	-9.24463e-06	-3.97204e-06	-1.91325e-05	-1.40795e-05	-1.41017e-05	7.12529e-05	7.07262e-05	8.15979e-05	3.13876e-05	6.97132e-05	8.02848e-05	5.08427e-05	5.58405e-05	5.07875e-05	4.0397e-05	7.27413e-05	5.8084e-05	-1.74115e-05
48.1	48.2	-2.72864e-05	-2.435e-05	-2.15134e-05	-6.04584e-06	-6.54569e-06	-1.32342e-05	-9.17716e-06	-4.10668e-06	-1.87749e-05	-1.41257e-05	-1.38712e-05	7.13916e-05	7.0902e-05	8.1783e-05	3.14695e-05	6.98983e-05	8.04199e-05	5.10176e-05	5.61212e-05	5.08883e-05	4.29327e-05	7.08689e-05	5.83619e-05	-1.74026e-05
48.2	48.3	-2.65471e-05	-2.43276e-05	-2.12003e-05	-5.77714e-06	-6.05421e-06	-1.31442e-05	-8.59234e-06	-3.18661e-06	-1.86855e-05	-1.35025e-05	-1.40325e-05	7.16041e-05	7.1087e-05	8.19404e-05	3.15059e-05	7e-05	8.05415e-05	5.10268e-05	5.68274e-05	5.09707e-05	4.59583e-05	7.18356e-05	5.84157e-05	-1.71526e-05
48.3	48.4	-2.69952e-05	-2.4104e-05	-2.10214e-05	-5.17256e-06	-6.29995e-06	-1.28516e-05	-8.45739e-06	-3.77007e-06	-1.85961e-05	-1.35256e-05	-1.34565e-05	7.17428e-05	7.11148e-05	8.20052e-05	3.15059e-05	7.00186e-05	8.06631e-05	5.11373e-05	5.73616e-05	5.10715e-05	4.37751e-05	7.12172e-05	5.81736e-05	-1.7349e-05
48.4	48.5	-2.73312e-05	-2.45065e-05	-2.1245e-05	-4.99342e-06	-5.56273e-06	-1.2379e-05	-8.45739e-06	-3.4559e-06	-1.77692e-05	-1.32948e-05	-1.33643e-05	7.18444e-05	7.12998e-05	8.21996e-05	3.15697e-05	7.00833e-05	8.08658e-05	5.12386e-05	5.75607e-05	5.1154e-05	4.58982e-05	6.91271e-05	5.84157e-05	-1.69115e-05
48.5	48.6	-2.64127e-05	-2.36568e-05	-2.0686e-05	-4.2321e-06	-4.75848e-06	-1.13887e-05	-7.87257e-06	-2.44606e-06	-1.77245e-05	-1.23946e-05	-1.30187e-05	7.21402e-05	7.15034e-05	8.24681e-05	3.1688e-05	7.03332e-05	8.1136e-05	5.13767e-05	5.71262e-05	5.1383e-05	4.66976e-05	7.07034e-05	5.86309e-05	-1.67419e-05
48.6	48.7	-2.59423e-05	-2.28295e-05	-2.02611e-05	-4.25449e-06	-4.33402e-06	-1.16137e-05	-6.97286e-06	-2.33386e-06	-1.71657e-05	-1.23485e-05	-1.23275e-05	7.25099e-05	7.16977e-05	8.27736e-05	3.17881e-05	7.04627e-05	8.14197e-05	5.16069e-05	5.84571e-05	5.15296e-05	4.47807e-05	7.30113e-05	5.89447e-05	-1.64026e-05
48.7	48.8	-2.49118e-05	-2.30084e-05	-1.9948e-05	-3.9634e-06	-4.31168e-06	-1.0781e-05	-6.72543e-06	-2.08701e-06	-1.66516e-05	-1.11021e-05	-1.13136e-05	7.26485e-05	7.1966e-05	8.29865e-05	3.18428e-05	7.06108e-05	8.16358e-05	5.18003e-05	5.862e-05	5.17311e-05	4.63709e-05	7.64688e-05	5.92674e-05	-1.60186e-05
48.8	48.9	-2.40829e-05	-2.20917e-05	-1.95231e-05	-3.09011e-06	-3.68615e-06	-1.01958e-05	-5.8707e-06	-1.39134e-06	-1.62717e-05	-1.05251e-05	-1.02307e-05	7.28703e-05	7.20863e-05	8.32457e-05	3.19702e-05	7.08144e-05	8.17709e-05	5.20029e-05	5.88192e-05	5.18777e-05	5.34624e-05	7.55979e-05	5.95095e-05	-1.54829e-05
48.9	49	-2.37469e-05	-2.09961e-05	-1.88298e-05	-2.41835e-06	-3.12765e-06	-9.20548e-06	-5.19591e-06	-9.64961e-07	-1.55564e-05	-1.0502e-05	-9.60853e-06	7.31569e-05	7.23916e-05	8.35142e-05	3.20157e-05	7.09069e-05	8.20952e-05	5.22147e-05	5.91452e-05	5.19785e-05	5.11501e-05	7.63034e-05	6.03074e-05	-1.47507e-05
49	49.1	-2.37245e-05	-2.09066e-05	-1.86733e-05	-1.54506e-06	-2.3234e-06	-8.91288e-06	-4.97098e-06	8.97639e-08	-1.53106e-05	-9.57874e-06	-9.40115e-06	7.34988e-05	7.26506e-05	8.38197e-05	3.20977e-05	7.10735e-05	8.24599e-05	5.24172e-05	5.89641e-05	5.22075e-05	5.1322e-05	7.41348e-05	6.05405e-05	-1.42954e-05
49.1	49.2	-2.39709e-05	-2.14433e-05	-1.88075e-05	-1.63462e-06	-2.9936e-06	-8.9804e-06	-4.97098e-06	-3.14174e-07	-1.56235e-05	-9.69415e-06	-9.40115e-06	7.37022e-05	7.28449e-05	8.40696e-05	3.22251e-05	7.13048e-05	8.27166e-05	5.26566e-05	5.84933e-05	5.23449e-05	5.16573e-05	7.33858e-05	6.07557e-05	-1.36793e-05
49.2	49.3	-2.37245e-05	-2.10408e-05	-1.87851e-05	-1.76898e-06	-2.4351e-06	-8.80035e-06	-5.66826e-06	-4.03937e-07	-1.56235e-05	-1.00404e-05	-9.42419e-06	7.39609e-05	7.30577e-05	8.43381e-05	3.23343e-05	7.15454e-05	8.30003e-05	5.28408e-05	5.91995e-05	5.25557e-05	5.25426e-05	7.69217e-05	6.07288e-05	-1.38757e-05
49.3	49.4	-2.4531e-05	-2.15998e-05	-1.89864e-05	-1.81376e-06	-2.59148e-06	-9.6106e-06	-5.2409e-06	3.14174e-07	-1.58246e-05	-1.03173e-05	-9.47028e-06	7.40903e-05	7.3215e-05	8.44955e-05	3.2389e-05	7.17213e-05	8.30679e-05	5.29513e-05	5.9625e-05	5.26748e-05	4.63795e-05	7.77839e-05	6.10336e-05	-1.39739e-05
49.4	49.5	-2.40605e-05	-2.13985e-05	-1.91429e-05	-2.37356e-06	-2.6585e-06	-9.18297e-06	-5.17342e-06	-3.59056e-07	-1.60929e-05	-1.00404e-05	-1.00002e-05	7.4229e-05	7.33815e-05	8.46343e-05	3.24345e-05	7.18971e-05	8.33111e-05	5.30526e-05	5.95526e-05	5.27847e-05	4.71789e-05	7.54673e-05	6.11502e-05	-1.41614e-05
49.5	49.6	-2.49566e-05	-2.11302e-05	-1.90087e-05	-2.14964e-06	-2.8819e-06	-9.63311e-06	-5.35336e-06	-3.59056e-07	-1.59587e-05	-1.06174e-05	-9.81591e-06	7.446e-05	7.35481e-05	8.48565e-05	3.25255e-05	7.20637e-05	8.34597e-05	5.32275e-05	5.93806e-05	5.29038e-05	4.71531e-05	7.59637e-05	6.08095e-05	-1.43221e-05
49.6	49.7	-2.43293e-05	-2.20022e-05	-1.92771e-05	-2.01529e-06	-2.94892e-06	-9.18297e-06	-5.10594e-06	-1.79528e-07	-1.60929e-05	-1.0802e-05	-9.49332e-06	7.47373e-05	7.38719e-05	8.5162e-05	3.26985e-05	7.23413e-05	8.37164e-05	5.33933e-05	5.93262e-05	5.30687e-05	4.80127e-05	7.66343e-05	6.13474e-05	-1.47418e-05
49.7	49.8	-2.48446e-05	-2.22482e-05	-1.96796e-05	-2.32878e-06	-3.23935e-06	-9.72314e-06	-5.51081e-06	-1.25669e-06	-1.6227e-05	-1.14252e-05	-1.02767e-05	7.49591e-05	7.41032e-05	8.54212e-05	3.27895e-05	7.26096e-05	8.39866e-05	5.3513e-05	5.97427e-05	5.32428e-05	4.71875e-05	7.6974e-05	6.14998e-05	-1.47329e-05
49.8	49.9	-2.47102e-05	-2.22035e-05	-2.00822e-05	-2.53031e-06	-2.79254e-06	-9.97071e-06	-5.64577e-06	-1.66063e-06	-1.66293e-05	-1.12406e-05	-1.02076e-05	7.52179e-05	7.42697e-05	8.56527e-05	3.29079e-05	7.28132e-05	8.42568e-05	5.36879e-05	6.02588e-05	5.34626e-05	4.74024e-05	7.56415e-05	6.20467e-05	-1.49472e-05
49.9	50	-2.5203e-05	-2.24494e-05	-2.01492e-05	-3.35881e-06	-4.08827e-06	-1.05784e-05	-6.54549e-06	-1.63819e-06	-1.69645e-05	-1.17714e-05	-1.14519e-05	7.53011e-05	7.44918e-05	8.58193e-05	3.29625e-05	7.29983e-05	8.44324e-05	5.37708e-05	6.03855e-05	5.35359e-05	4.71531e-05	8.15637e-05	6.23067e-05	-1.50632e-05
50	50.1	-2.54943e-05	-2.38804e-05	-2.0686e-05	-4.09775e-06	-4.57976e-06	-1.08035e-05	-6.86039e-06	-1.50354e-06	-1.74115e-05	-1.24639e-05	-1.18897e-05	7.54305e-05	7.46398e-05	8.60322e-05	3.30808e-05	7.32019e-05	8.46485e-05	5.38905e-05	6.02588e-05	5.3655e-05	4.51246e-05	8.30878e-05	6.23874e-05	-1.55097e-05
50.1	50.2	-2.60319e-05	-2.40146e-05	-2.08425e-05	-3.64991e-06	-5.1606e-06	-1.11636e-05	-6.81541e-06	-2.42362e-06	-1.81938e-05	-1.33179e-05	-1.2074e-05	7.55599e-05	7.47693e-05	8.61803e-05	3.31445e-05	7.3387e-05	8.47566e-05	5.38721e-05	6.04218e-05	5.37558e-05	4.71961e-05	8.26524e-05	6.24771e-05	-1.59026e-05
50.2	50.3	-2.60991e-05	-2.41264e-05	-2.14016e-05	-4.43363e-06	-5.54039e-06	-1.15687e-05	-7.55767e-06	-2.3563e-06	-1.82609e-05	-1.37102e-05	-1.24196e-05	7.56985e-05	7.49821e-05	8.63933e-05	3.31719e-05	7.3609e-05	8.48647e-05	5.39733e-05	6.05938e-05	5.38382e-05	4.90442e-05	8.41939e-05	6.20288e-05	-1.64472e-05
50.3	50.4	-2.65696e-05	-2.43947e-05	-2.1737e-05	-4.54559e-06	-5.13826e-06	-1.27616e-05	-7.7826e-06	-3.47834e-06	-1.91773e-05	-1.35256e-05	-1.29957e-05	7.58187e-05	7.51024e-05	8.65877e-05	3.32356e-05	7.37849e-05	8.51349e-05	5.4047e-05	6.00687e-05	5.39024e-05	5.0153e-05	8.30878e-05	6.2235e-05	-1.66615e-05
50.4	50.5	-2.6592e-05	-2.47748e-05	-2.15805e-05	-4.65755e-06	-5.47337e-06	-1.24015e-05	-8.16498e-06	-3.02952e-06	-1.87526e-05	-1.31101e-05	-1.25809e-05	7.59573e-05	7.52319e-05	8.67451e-05	3.33448e-05	7.39329e-05	8.527e-05	5.41115e-05	5.96793e-05	5.4049e-05	4.9706e-05	8.1616e-05	6.24681e-05	-1.70365e-05
50.5	50.6	-2.6928e-05	-2.47524e-05	-2.15134e-05	-5.01582e-06	-5.13826e-06	-1.26265e-05	-8.25495e-06	-3.29881e-06	-1.89537e-05	-1.41949e-05	-1.24427e-05	7.60682e-05	7.53522e-05	8.68747e-05	3.33812e-05	7.41088e-05	8.53916e-05	5.41759e-05	5.99962e-05	5.41222e-05	4.92419e-05	8.18598e-05	6.22709e-05	-1.70812e-05
50.6	50.7	-2.6928e-05	-2.43947e-05	-2.20724e-05	-4.92625e-06	-5.09358e-06	-1.28966e-05	-8.16498e-06	-3.52322e-06	-1.88643e-05	-1.38718e-05	-1.2604e-05	7.61884e-05	7.54262e-05	8.6921e-05	3.35178e-05	7.42291e-05	8.55537e-05	5.4314e-05	6.15173e-05	5.41497e-05	4.72133e-05	8.21472e-05	6.22709e-05	-1.72597e-05
50.7	50.8	-2.69056e-05	-2.5222e-05	-2.20501e-05	-4.92625e-06	-5.69677e-06	-1.28066e-05	-8.27744e-06	-3.59054e-06	-1.8909e-05	-1.42642e-05	-1.30187e-05	7.63732e-05	7.5639e-05	8.71802e-05	3.35724e-05	7.43586e-05	8.56483e-05	5.44245e-05	6.18342e-05	5.42688e-05	5.23277e-05	8.52216e-05	6.28178e-05	-1.76348e-05
50.8	50.9	-2.69728e-05	-2.48642e-05	-2.24526e-05	-5.3293e-06	-5.60741e-06	-1.27391e-05	-8.90724e-06	-3.50078e-06	-1.9289e-05	-1.41719e-05	-1.33182e-05	7.64841e-05	7.57778e-05	8.73005e-05	3.35815e-05	7.44882e-05	8.5905e-05	5.45074e-05	6.13e-05	5.43696e-05	5.12876e-05	8.476e-05	6.26564e-05	-1.75633e-05
50.9	51	-2.68832e-05	-2.48866e-05	-2.20277e-05	-4.83668e-06	-4.9372e-06	-1.31217e-05	-8.11999e-06	-3.43346e-06	-1.94231e-05	-1.38026e-05	-1.3157e-05	7.6632e-05	7.59351e-05	8.75782e-05	3.37545e-05	7.46918e-05	8.60536e-05	5.45995e-05	6.17798e-05	5.44795e-05	5.00155e-05	8.66761e-05	6.23964e-05	-1.7608e-05
51	51.1	-2.75104e-05	-2.48642e-05	-2.22737e-05	-4.63515e-06	-5.42869e-06	-1.27166e-05	-8.43489e-06	-3.63542e-06	-1.91549e-05	-1.41026e-05	-1.28805e-05	7.67799e-05	7.61479e-05	8.76708e-05	3.38455e-05	7.47565e-05	8.63103e-05	5.47284e-05	6.10736e-05	5.45986e-05	5.23449e-05	8.49429e-05	6.25936e-05	-1.76973e-05
51.1	51.2	-2.67936e-05	-2.50208e-05	-2.2475e-05	-4.88147e-06	-5.47337e-06	-1.30992e-05	-8.54736e-06	-3.52322e-06	-1.96019e-05	-1.42411e-05	-1.33643e-05	7.69462e-05	7.63237e-05	8.78189e-05	3.38546e-05	7.49138e-05	8.63778e-05	5.48757e-05	6.18704e-05	5.47086e-05	4.97404e-05	8.26872e-05	6.26026e-05	-1.7849e-05
51.2	51.3	-2.70848e-05	-2.49537e-05	-2.1737e-05	-4.36645e-06	-5.13826e-06	-1.2514e-05	-8.36741e-06	-3.99448e-06	-1.88867e-05	-1.36641e-05	-1.27652e-05	7.70849e-05	7.63977e-05	8.80041e-05	3.39001e-05	7.50527e-05	8.65805e-05	5.49586e-05	6.1463e-05	5.48643e-05	4.76345e-05	8.25392e-05	6.27192e-05	-1.75365e-05
51.3	51.4	-2.75776e-05	-2.45289e-05	-2.2229e-05	-4.27688e-06	-5.58507e-06	-1.28066e-05	-8.16498e-06	-3.70275e-06	-1.90878e-05	-1.38026e-05	-1.36178e-05	7.72235e-05	7.6555e-05	8.82263e-05	3.40094e-05	7.51822e-05	8.6675e-05	5.50967e-05	6.05576e-05	5.49468e-05	4.83479e-05	8.09541e-05	6.31226e-05	-1.75455e-05
51.4	51.5	-2.68608e-05	-2.45512e-05	-2.12897e-05	-3.80665e-06	-4.84784e-06	-1.17938e-05	-8.38991e-06	-2.80511e-06	-1.86632e-05	-1.34794e-05	-1.28113e-05	7.73806e-05	7.66938e-05	8.83744e-05	3.40822e-05	7.53303e-05	8.68912e-05	5.52164e-05	6.18794e-05	5.51117e-05	5.02905e-05	8.19992e-05	6.34454e-05	-1.74651e-05
51.5	51.6	-2.59199e-05	-2.38804e-05	-2.13568e-05	-3.60512e-06	-4.35636e-06	-1.15012e-05	-7.64764e-06	-2.67047e-06	-1.84397e-05	-1.26254e-05	-1.23966e-05	7.75932e-05	7.68603e-05	8.8541e-05	3.41459e-05	7.53395e-05	8.70668e-05	5.53637e-05	6.21963e-05	5.52491e-05	4.60271e-05	8.38281e-05	6.30688e-05	-1.72865e-05
51.6	51.7	-2.58975e-05	-2.3791e-05	-2.10661e-05	-3.3812e-06	-4.33402e-06	-1.14562e-05	-7.40022e-06	-1.84016e-06	-1.82385e-05	-1.3064e-05	-1.2074e-05	7.7815e-05	7.70176e-05	8.86984e-05	3.42097e-05	7.55246e-05	8.72425e-05	5.55203e-05	6.21873e-05	5.53407e-05	4.68093e-05	8.16769e-05	6.37054e-05	-1.7108e-05
51.7	51.8	-2.64127e-05	-2.32767e-05	-2.13121e-05	-3.13489e-06	-4.11062e-06	-1.10961e-05	-7.1528e-06	-1.70551e-06	-1.77245e-05	-1.1933e-05	-1.17284e-05	7.79721e-05	7.72026e-05	8.88373e-05	3.42552e-05	7.56357e-05	8.74451e-05	5.56768e-05	6.31289e-05	5.54323e-05	4.90356e-05	8.18773e-05	6.37054e-05	-1.67865e-05
51.8	51.9	-2.62335e-05	-2.3232e-05	-2.11556e-05	-2.79901e-06	-3.88721e-06	-1.08485e-05	-7.1528e-06	-1.66063e-06	-1.7568e-05	-1.18638e-05	-1.11984e-05	7.81108e-05	7.73137e-05	8.90039e-05	3.42734e-05	7.56634e-05	8.75262e-05	5.57597e-05	6.22144e-05	5.55148e-05	5.07891e-05	8.18685e-05	6.36157e-05	-1.64204e-05
51.9	52	-2.5427e-05	-2.2673e-05	-2.08649e-05	-2.73184e-06	-3.68615e-06	-1.0961e-05	-7.17529e-06	-1.77283e-06	-1.72327e-05	-1.13098e-05	-1.1544e-05	7.82771e-05	7.74987e-05	8.92261e-05	3.43098e-05	7.59133e-05	8.77964e-05	5.5907e-05	6.16531e-05	5.56705e-05	5.02819e-05	7.71917e-05	6.36067e-05	-1.59829e-05
52	52.1	-2.53598e-05	-2.35898e-05	-2.05294e-05	-2.66466e-06	-4.19998e-06	-1.08485e-05	-7.08532e-06	-1.70551e-06	-1.74339e-05	-1.15406e-05	-1.10141e-05	7.84805e-05	7.77393e-05	8.94112e-05	3.43917e-05	7.60521e-05	8.80396e-05	5.60819e-05	6.23955e-05	5.58079e-05	4.74884e-05	7.87942e-05	6.38219e-05	-1.5974e-05
52.1	52.2	-2.56511e-05	-2.35674e-05	-2.07083e-05	-3.06772e-06	-3.17233e-06	-1.02183e-05	-6.47801e-06	-1.88504e-06	-1.7568e-05	-1.14252e-05	-1.12906e-05	7.87115e-05	7.78873e-05	8.96057e-05	3.45374e-05	7.62464e-05	8.82692e-05	5.62016e-05	6.26762e-05	5.59912e-05	4.73594e-05	8.29572e-05	6.40909e-05	-1.60722e-05
52.2	52.3	-2.49342e-05	-2.32767e-05	-2.03729e-05	-3.06772e-06	-3.01594e-06	-1.06909e-05	-6.16311e-06	-1.21181e-06	-1.72998e-05	-1.13098e-05	-1.06915e-05	7.89334e-05	7.80631e-05	8.98741e-05	3.46739e-05	7.64315e-05	8.84584e-05	5.63674e-05	6.27939e-05	5.61103e-05	4.50386e-05	8.36801e-05	6.3795e-05	-1.59115e-05
52.3	52.4	-2.54943e-05	-2.31202e-05	-2.0753e-05	-2.14964e-06	-3.03828e-06	-9.9257e-06	-6.27557e-06	-1.00984e-06	-1.72774e-05	-1.08713e-05	-1.0991e-05	7.91367e-05	7.82111e-05	9.02074e-05	3.47286e-05	7.66999e-05	8.87556e-05	5.65239e-05	6.37717e-05	5.6211e-05	5.1365e-05	8.16073e-05	6.38578e-05	-1.60633e-05
52.4	52.5	-2.56735e-05	-2.35003e-05	-2.08201e-05	-2.28399e-06	-3.55211e-06	-1.00157e-05	-6.56798e-06	-1.14449e-06	-1.71433e-05	-1.11252e-05	-1.08758e-05	7.92938e-05	7.84054e-05	9.04203e-05	3.47832e-05	7.68294e-05	8.89312e-05	5.66252e-05	6.34548e-05	5.63485e-05	4.90786e-05	8.16247e-05	6.41268e-05	-1.58222e-05
52.5	52.6	-2.56063e-05	-2.40817e-05	-2.09767e-05	-2.73184e-06	-3.90955e-06	-1.03758e-05	-6.81541e-06	-1.09961e-06	-1.7568e-05	-1.18176e-05	-1.10832e-05	7.94232e-05	7.8609e-05	9.05499e-05	3.48196e-05	7.6996e-05	8.90663e-05	5.67541e-05	6.35635e-05	5.64309e-05	4.73938e-05	8.449e-05	6.4333e-05	-1.58668e-05
52.6	52.7	-2.61215e-05	-2.36568e-05	-2.12674e-05	-3.47077e-06	-3.84253e-06	-1.09835e-05	-7.04033e-06	-1.52598e-06	-1.84397e-05	-1.23485e-05	-1.17745e-05	7.95618e-05	7.87015e-05	9.07536e-05	3.49652e-05	7.71533e-05	8.9269e-05	5.68278e-05	6.47314e-05	5.65225e-05	5.38836e-05	8.42288e-05	6.4844e-05	-1.62865e-05
52.7	52.8	-2.67264e-05	-2.48866e-05	-2.16699e-05	-4.63515e-06	-4.267e-06	-1.15012e-05	-8.27744e-06	-2.04212e-06	-1.88196e-05	-1.35256e-05	-1.22122e-05	7.97097e-05	7.87848e-05	9.08554e-05	3.50017e-05	7.72921e-05	8.93771e-05	5.68738e-05	6.51207e-05	5.65958e-05	5.32475e-05	8.27656e-05	6.49157e-05	-1.64561e-05
52.8	52.9	-2.76224e-05	-2.54232e-05	-2.1737e-05	-4.56798e-06	-5.02656e-06	-1.2559e-05	-8.90724e-06	-2.67047e-06	-1.94455e-05	-1.36641e-05	-1.33874e-05	7.97374e-05	7.8905e-05	9.0985e-05	3.51109e-05	7.74494e-05	8.94041e-05	5.69659e-05	6.56097e-05	5.66783e-05	5.62904e-05	8.46991e-05	6.53013e-05	-1.69026e-05
52.9	53	-2.84065e-05	-2.58033e-05	-2.26091e-05	-4.85907e-06	-5.85315e-06	-1.26941e-05	-8.65982e-06	-3.38858e-06	-2.00936e-05	-1.36872e-05	-1.36178e-05	7.98761e-05	7.90346e-05	9.11147e-05	3.52201e-05	7.76808e-05	8.95122e-05	5.70027e-05	6.52022e-05	5.67699e-05	5.5044e-05	8.74338e-05	6.57495e-05	-1.72865e-05
53	53.1	-2.80929e-05	-2.5781e-05	-2.25421e-05	-5.50844e-06	-5.31698e-06	-1.33468e-05	-9.10968e-06	-4.08424e-06	-2.02724e-05	-1.45642e-05	-1.41708e-05	7.99223e-05	7.91641e-05	9.1272e-05	3.51837e-05	7.78566e-05	8.97148e-05	5.70856e-05	6.47495e-05	5.6889e-05	4.91645e-05	8.69461e-05	6.61261e-05	-1.78848e-05
53.1	53.2	-2.87873e-05	-2.57586e-05	-2.26091e-05	-5.41887e-06	-6.16591e-06	-1.35043e-05	-9.08719e-06	-3.9496e-06	-2.09653e-05	-1.47027e-05	-1.42169e-05	8.00794e-05	7.92936e-05	9.14016e-05	3.52566e-05	7.79954e-05	8.98904e-05	5.71132e-05	6.45232e-05	5.69989e-05	4.75915e-05	8.6528e-05	6.58392e-05	-1.80633e-05
53.2	53.3	-2.93026e-05	-2.60716e-05	-2.28104e-05	-5.39648e-06	-6.07655e-06	-1.37744e-05	-9.22214e-06	-4.46573e-06	-2.04736e-05	-1.46335e-05	-1.45625e-05	8.03012e-05	7.94787e-05	9.1559e-05	3.53658e-05	7.8236e-05	9.0039e-05	5.71961e-05	6.46861e-05	5.70814e-05	4.907e-05	8.57964e-05	6.60185e-05	-1.83223e-05
53.3	53.4	-2.95938e-05	-2.68319e-05	-2.33918e-05	-5.3517e-06	-6.65739e-06	-1.4067e-05	-8.86226e-06	-4.5555e-06	-2.09653e-05	-1.53028e-05	-1.49312e-05	8.04122e-05	7.96545e-05	9.17534e-05	3.54022e-05	7.84118e-05	9.02957e-05	5.73342e-05	6.5664e-05	5.7173e-05	4.99811e-05	8.45771e-05	6.62606e-05	-1.88223e-05
53.4	53.5	-2.99074e-05	-2.72343e-05	-2.31906e-05	-6.24737e-06	-6.65739e-06	-1.38869e-05	-9.94191e-06	-4.64526e-06	-2.17252e-05	-1.57414e-05	-1.51155e-05	8.04676e-05	7.98673e-05	9.19201e-05	3.54841e-05	7.85877e-05	9.04579e-05	5.74539e-05	6.46499e-05	5.72096e-05	5.21128e-05	8.96286e-05	6.56688e-05	-1.89651e-05
53.5	53.6	-2.95938e-05	-2.72343e-05	-2.38391e-05	-6.85195e-06	-7.10419e-06	-1.45396e-05	-1.05042e-05	-4.98187e-06	-2.17252e-05	-1.62722e-05	-1.55533e-05	8.0597e-05	7.9969e-05	9.20775e-05	3.55843e-05	7.87635e-05	9.04444e-05	5.75184e-05	6.35272e-05	5.73012e-05	4.58036e-05	8.65367e-05	6.60364e-05	-1.9358e-05
53.6	53.7	-3.01763e-05	-2.75697e-05	-2.41522e-05	-6.7176e-06	-7.34993e-06	-1.50798e-05	-1.04592e-05	-4.73502e-06	-2.2284e-05	-1.57875e-05	-1.60372e-05	8.06247e-05	8.00616e-05	9.21515e-05	3.55843e-05	7.88745e-05	9.06605e-05	5.75828e-05	6.47314e-05	5.73745e-05	4.53309e-05	8.77299e-05	6.64847e-05	-1.95812e-05
53.7	53.8	-3.04227e-05	-2.7771e-05	-2.44652e-05	-6.87434e-06	-7.03717e-06	-1.44496e-05	-1.09766e-05	-5.36336e-06	-2.22616e-05	-1.61799e-05	-1.61754e-05	8.07634e-05	8.01633e-05	9.22904e-05	3.56662e-05	7.90781e-05	9.07956e-05	5.75736e-05	6.58994e-05	5.74753e-05	4.57349e-05	8.60839e-05	6.63323e-05	-1.98759e-05
53.8	53.9	-3.11395e-05	-2.72567e-05	-2.43981e-05	-6.73999e-06	-7.19355e-06	-1.48547e-05	-1.02793e-05	-4.6677e-06	-2.21722e-05	-1.63415e-05	-1.60141e-05	8.08188e-05	8.02466e-05	9.23552e-05	3.57299e-05	7.91151e-05	9.08902e-05	5.76381e-05	6.48401e-05	5.7512e-05	4.95599e-05	8.61013e-05	6.62964e-05	-1.99205e-05
53.9	54	-3.05571e-05	-2.79498e-05	-2.44429e-05	-6.11302e-06	-6.74675e-06	-1.46522e-05	-1.01219e-05	-4.84723e-06	-2.23734e-05	-1.55105e-05	-1.56454e-05	8.09482e-05	8.04039e-05	9.24385e-05	3.58028e-05	7.92262e-05	9.10523e-05	5.77117e-05	6.53743e-05	5.75852e-05	4.85972e-05	8.43333e-05	6.62964e-05	-1.99562e-05
54	54.1	-3.01987e-05	-2.7212e-05	-2.39285e-05	-6.20259e-06	-6.50101e-06	-1.41795e-05	-1.02793e-05	-4.57794e-06	-2.19264e-05	-1.5926e-05	-1.51846e-05	8.11146e-05	8.05334e-05	9.25589e-05	3.58756e-05	7.91984e-05	9.12144e-05	5.77578e-05	6.65784e-05	5.76677e-05	4.78408e-05	8.39414e-05	6.62695e-05	-1.97152e-05
54.1	54.2	-3.02659e-05	-2.70107e-05	-2.35707e-05	-6.47129e-06	-6.45633e-06	-1.40895e-05	-1.00994e-05	-4.57794e-06	-2.13229e-05	-1.53028e-05	-1.44012e-05	8.11885e-05	8.05797e-05	9.27162e-05	3.58301e-05	7.92354e-05	9.1309e-05	5.78591e-05	6.67505e-05	5.7741e-05	5.21988e-05	7.80452e-05	6.66102e-05	-1.96616e-05
54.2	54.3	-2.98626e-05	-2.70778e-05	-2.36825e-05	-5.44126e-06	-5.87549e-06	-1.36393e-05	-8.65982e-06	-4.28621e-06	-2.11441e-05	-1.52797e-05	-1.51155e-05	8.13179e-05	8.06814e-05	9.28921e-05	3.59302e-05	7.93557e-05	9.14441e-05	5.79972e-05	6.70492e-05	5.78234e-05	5.64623e-05	7.92122e-05	6.67985e-05	-1.9233e-05
54.3	54.4	-2.93026e-05	-2.6966e-05	-2.39285e-05	-5.3517e-06	-5.58507e-06	-1.36393e-05	-8.97472e-06	-3.65787e-06	-2.02724e-05	-1.48643e-05	-1.4263e-05	8.15397e-05	8.09313e-05	9.3068e-05	3.60395e-05	7.94298e-05	9.15927e-05	5.81906e-05	6.62434e-05	5.79609e-05	5.38664e-05	8.3532e-05	6.66192e-05	-1.90276e-05
54.4	54.5	-2.9213e-05	-2.63176e-05	-2.30564e-05	-5.3517e-06	-5.18294e-06	-1.30092e-05	-8.18747e-06	-3.77007e-06	-2.03171e-05	-1.53028e-05	-1.41477e-05	8.17338e-05	8.11163e-05	9.3281e-05	3.60759e-05	7.97074e-05	9.18359e-05	5.8301e-05	6.60171e-05	5.81258e-05	4.82276e-05	8.5509e-05	6.67358e-05	-1.88937e-05
54.5	54.6	-2.86977e-05	-2.60046e-05	-2.27657e-05	-4.85907e-06	-5.24996e-06	-1.2604e-05	-8.4124e-06	-3.38858e-06	-2.01383e-05	-1.42873e-05	-1.33413e-05	8.20388e-05	8.12736e-05	9.34569e-05	3.61305e-05	7.99295e-05	9.21736e-05	5.84576e-05	6.73842e-05	5.82357e-05	4.56403e-05	8.44378e-05	6.69509e-05	-1.86794e-05
54.6	54.7	-2.86081e-05	-2.53562e-05	-2.24079e-05	-4.92625e-06	-4.57976e-06	-1.26715e-05	-7.96254e-06	-3.09685e-06	-1.95796e-05	-1.38718e-05	-1.23966e-05	8.22052e-05	8.14401e-05	9.37994e-05	3.62488e-05	8.00035e-05	9.23358e-05	5.86786e-05	6.81719e-05	5.83365e-05	4.47378e-05	8.10934e-05	6.71123e-05	-1.83848e-05
54.7	54.8	-2.77793e-05	-2.4976e-05	-2.25868e-05	-3.69469e-06	-4.42338e-06	-1.20864e-05	-7.35524e-06	-2.3563e-06	-1.91773e-05	-1.32025e-05	-1.19357e-05	8.2427e-05	8.17177e-05	9.40956e-05	3.63308e-05	8.02349e-05	9.25789e-05	5.88719e-05	6.78913e-05	5.84373e-05	4.48581e-05	8.06493e-05	6.76682e-05	-1.83133e-05
54.8	54.9	-2.73984e-05	-2.45736e-05	-2.22066e-05	-3.89622e-06	-3.88721e-06	-1.14562e-05	-6.45552e-06	-2.51338e-06	-1.89314e-05	-1.26024e-05	-1.18436e-05	8.25841e-05	8.18657e-05	9.4179e-05	3.64036e-05	8.02997e-05	9.27141e-05	5.89456e-05	6.79456e-05	5.86663e-05	4.31648e-05	8.21298e-05	6.78206e-05	-1.78401e-05
54.9	55	-2.72192e-05	-2.47972e-05	-2.16028e-05	-3.26924e-06	-3.21701e-06	-1.06009e-05	-6.14062e-06	-1.57087e-06	-1.83056e-05	-1.15868e-05	-1.1521e-05	8.28337e-05	8.2023e-05	9.43919e-05	3.64673e-05	8.042e-05	9.29572e-05	5.90653e-05	6.78369e-05	5.88404e-05	4.48839e-05	8.46381e-05	6.75337e-05	-1.72597e-05
55	55.1	-2.61663e-05	-2.40593e-05	-2.10661e-05	-2.70944e-06	-2.8819e-06	-1.00832e-05	-6.5005e-06	-1.63819e-06	-1.85738e-05	-1.14252e-05	-1.08067e-05	8.3037e-05	8.22543e-05	9.46511e-05	3.6531e-05	8.05588e-05	9.31869e-05	5.93047e-05	6.74023e-05	5.89503e-05	4.25975e-05	8.38543e-05	6.74889e-05	-1.68133e-05
55.1	55.2	-2.61439e-05	-2.3232e-05	-2.11108e-05	-2.37356e-06	-2.59148e-06	-9.63311e-06	-5.71325e-06	-7.62993e-07	-1.77692e-05	-1.12867e-05	-1.02767e-05	8.31387e-05	8.24301e-05	9.48733e-05	3.65402e-05	8.06421e-05	9.33625e-05	5.95165e-05	6.6334e-05	5.90144e-05	4.0397e-05	8.64148e-05	6.7444e-05	-1.63133e-05
55.2	55.3	-2.58527e-05	-2.36792e-05	-2.14463e-05	-1.45549e-06	-2.68084e-06	-9.94821e-06	-4.88101e-06	-1.59331e-06	-1.75457e-05	-1.06636e-05	-9.72374e-06	8.33698e-05	8.25966e-05	9.50121e-05	3.66403e-05	8.07438e-05	9.35247e-05	5.95994e-05	6.68048e-05	5.91519e-05	3.8953e-05	8.71464e-05	6.77399e-05	-1.58579e-05
55.3	55.4	-2.52702e-05	-2.3478e-05	-2.06412e-05	-1.76898e-06	-2.30106e-06	-9.63311e-06	-5.17342e-06	-1.61575e-06	-1.7188e-05	-1.05943e-05	-9.74678e-06	8.35731e-05	8.27354e-05	9.50955e-05	3.66858e-05	8.08179e-05	9.37949e-05	5.96914e-05	6.70221e-05	5.93626e-05	3.97781e-05	8.88447e-05	6.77758e-05	-1.54115e-05
55.4	55.5	-2.51582e-05	-2.34109e-05	-2.03729e-05	-1.76898e-06	-1.92127e-06	-8.75533e-06	-5.2184e-06	-1.23425e-06	-1.65399e-05	-9.8788e-06	-1.0415e-05	8.37395e-05	8.2902e-05	9.53362e-05	3.68042e-05	8.09752e-05	9.39435e-05	5.98664e-05	6.76468e-05	5.95275e-05	3.72769e-05	8.81654e-05	6.80896e-05	-1.53936e-05
55.5	55.6	-2.58975e-05	-2.28966e-05	-2.03729e-05	-1.7018e-06	-2.09999e-06	-9.00291e-06	-5.06095e-06	-1.12205e-06	-1.66516e-05	-1.02019e-05	-1.02076e-05	8.39058e-05	8.305e-05	9.55584e-05	3.69225e-05	8.11048e-05	9.40786e-05	6.00966e-05	6.69496e-05	5.95824e-05	3.57297e-05	9.05779e-05	6.86186e-05	-1.53311e-05
55.6	55.7	-2.51806e-05	-2.2919e-05	-2.06636e-05	-1.09721e-06	-1.65319e-06	-8.9579e-06	-4.70107e-06	-6.05906e-07	-1.67634e-05	-9.71723e-06	-9.7007e-06	8.40907e-05	8.32165e-05	9.57065e-05	3.69225e-05	8.11973e-05	9.42002e-05	6.01518e-05	6.69949e-05	5.96924e-05	4.25287e-05	8.84876e-05	6.8493e-05	-1.50722e-05
55.7	55.8	-2.50014e-05	-2.30531e-05	-2.06189e-05	-8.95685e-07	-1.65319e-06	-8.75533e-06	-4.43115e-06	-1.12205e-07	-1.61152e-05	-9.74031e-06	-9.56245e-06	8.43125e-05	8.33183e-05	9.58546e-05	3.69498e-05	8.13454e-05	9.44028e-05	6.01518e-05	6.70945e-05	5.98664e-05	4.75743e-05	8.84354e-05	6.90758e-05	-1.51079e-05
55.8	55.9	-2.49118e-05	-2.29861e-05	-2.06189e-05	-6.94156e-07	-1.89893e-06	-9.02542e-06	-4.31868e-06	-2.46851e-07	-1.64058e-05	-1.02019e-05	-9.07857e-06	8.43864e-05	8.34293e-05	9.6012e-05	3.70135e-05	8.15027e-05	9.4646e-05	6.03636e-05	6.76106e-05	5.98756e-05	3.8592e-05	8.70767e-05	6.89772e-05	-1.50275e-05
55.9	56	-2.56511e-05	-2.34332e-05	-2.05294e-05	-1.56745e-06	-1.63085e-06	-9.6106e-06	-4.76854e-06	-9.64961e-07	-1.65175e-05	-1.05943e-05	-9.9772e-06	8.45343e-05	8.35959e-05	9.63082e-05	3.71501e-05	8.16878e-05	9.48216e-05	6.05386e-05	6.77645e-05	5.99397e-05	3.99844e-05	8.21472e-05	6.93089e-05	-1.509e-05
56	56.1	-2.59647e-05	-2.37239e-05	-2.06189e-05	-1.67941e-06	-2.8819e-06	-1.00382e-05	-5.69076e-06	-7.62993e-07	-1.72327e-05	-1.09636e-05	-1.02076e-05	8.46175e-05	8.37532e-05	9.64193e-05	3.72411e-05	8.17803e-05	9.49567e-05	6.06399e-05	6.82987e-05	6.0068e-05	4.12222e-05	8.30008e-05	6.96138e-05	-1.53936e-05
56.1	56.2	-2.74208e-05	-2.51326e-05	-2.17594e-05	-2.73184e-06	-3.12765e-06	-1.00832e-05	-6.41053e-06	-1.39134e-06	-1.82385e-05	-1.19792e-05	-1.16132e-05	8.47284e-05	8.38364e-05	9.64564e-05	3.72684e-05	8.18451e-05	9.49702e-05	6.05662e-05	6.87061e-05	6.01688e-05	4.09987e-05	8.22082e-05	6.94703e-05	-1.5724e-05
56.2	56.3	-2.84065e-05	-2.59151e-05	-2.26091e-05	-4.20971e-06	-4.62444e-06	-1.19738e-05	-7.51269e-06	-2.89488e-06	-2.03842e-05	-1.31794e-05	-1.29496e-05	8.47561e-05	8.38827e-05	9.64378e-05	3.72866e-05	8.19839e-05	9.49027e-05	6.05294e-05	6.81538e-05	6.01321e-05	4.34484e-05	8.48123e-05	6.97751e-05	-1.63133e-05
56.3	56.4	-2.97954e-05	-2.68766e-05	-2.31011e-05	-5.19495e-06	-5.40634e-06	-1.36393e-05	-8.52486e-06	-3.70275e-06	-2.11441e-05	-1.48412e-05	-1.4263e-05	8.47099e-05	8.39197e-05	9.65026e-05	3.73231e-05	8.21505e-05	9.50108e-05	6.05202e-05	6.80271e-05	6.01046e-05	4.67663e-05	8.44465e-05	6.94434e-05	-1.74115e-05
56.4	56.5	-3.00643e-05	-2.76592e-05	-2.4264e-05	-5.75475e-06	-6.12123e-06	-1.41795e-05	-9.44707e-06	-4.42085e-06	-2.13453e-05	-1.49335e-05	-1.47468e-05	8.46545e-05	8.4003e-05	9.66045e-05	3.7405e-05	8.2317e-05	9.51324e-05	6.04925e-05	6.83259e-05	6.01046e-05	5.32217e-05	8.63103e-05	6.91744e-05	-1.85723e-05
56.5	56.6	-3.05795e-05	-2.79051e-05	-2.47112e-05	-6.04584e-06	-6.88079e-06	-1.44496e-05	-1.03018e-05	-4.82479e-06	-2.17923e-05	-1.61799e-05	-1.58298e-05	8.47377e-05	8.41048e-05	9.66693e-05	3.74869e-05	8.24836e-05	9.51594e-05	6.04465e-05	6.87423e-05	6.01779e-05	5.16401e-05	8.79302e-05	6.92193e-05	-1.90901e-05
56.6	56.7	-3.10051e-05	-2.77262e-05	-2.44429e-05	-5.8891e-06	-6.72441e-06	-1.46747e-05	-1.01668e-05	-5.81218e-06	-2.16358e-05	-1.66877e-05	-1.57607e-05	8.48116e-05	8.41788e-05	9.66693e-05	3.74869e-05	8.25576e-05	9.51729e-05	6.04005e-05	6.84255e-05	6.02879e-05	5.31959e-05	8.78954e-05	6.92462e-05	-1.97509e-05
56.7	56.8	-3.16324e-05	-2.90231e-05	-2.54268e-05	-6.76238e-06	-7.26057e-06	-1.51698e-05	-1.04368e-05	-6.46296e-06	-2.25745e-05	-1.77725e-05	-1.67284e-05	8.48116e-05	8.42713e-05	9.67156e-05	3.75506e-05	8.27242e-05	9.53485e-05	6.04925e-05	6.93127e-05	6.03154e-05	5.74078e-05	9.27901e-05	6.94703e-05	-2.02598e-05
56.8	56.9	-3.21252e-05	-2.93361e-05	-2.54715e-05	-6.85195e-06	-7.30525e-06	-1.58225e-05	-1.14489e-05	-5.8795e-06	-2.25969e-05	-1.75647e-05	-1.73736e-05	8.48393e-05	8.4262e-05	9.69007e-05	3.76326e-05	8.28445e-05	9.54026e-05	6.05294e-05	6.93127e-05	6.0297e-05	5.26801e-05	8.8836e-05	6.94075e-05	-2.0858e-05
56.9	57	-3.30437e-05	-2.92243e-05	-2.59859e-05	-7.65806e-06	-7.90843e-06	-1.59801e-05	-1.13365e-05	-6.32831e-06	-2.32227e-05	-1.77955e-05	-1.77192e-05	8.48393e-05	8.43268e-05	9.68637e-05	3.76053e-05	8.29093e-05	9.54701e-05	6.04373e-05	6.82806e-05	6.03245e-05	5.40641e-05	8.65193e-05	6.97572e-05	-2.11795e-05
57	57.1	-3.29765e-05	-3.01187e-05	-2.65673e-05	-8.15068e-06	-8.55629e-06	-1.62951e-05	-1.21912e-05	-6.95665e-06	-2.38262e-05	-1.84649e-05	-1.78344e-05	8.49133e-05	8.43731e-05	9.68915e-05	3.76053e-05	8.29833e-05	9.54296e-05	6.04281e-05	6.78279e-05	6.03795e-05	5.94794e-05	8.79912e-05	6.92999e-05	-2.14741e-05
57.1	57.2	-3.27973e-05	-2.99174e-05	-2.64779e-05	-7.88197e-06	-8.17651e-06	-1.62726e-05	-1.1089e-05	-6.62004e-06	-2.36474e-05	-1.79802e-05	-1.80648e-05	8.49133e-05	8.43731e-05	9.69563e-05	3.76326e-05	8.30666e-05	9.54431e-05	6.04833e-05	6.78007e-05	6.0352e-05	5.75711e-05	8.65716e-05	6.91655e-05	-2.19206e-05
57.2	57.3	-3.26853e-05	-2.98504e-05	-2.58293e-05	-7.21022e-06	-7.72971e-06	-1.5755e-05	-1.14714e-05	-6.5976e-06	-2.39603e-05	-1.83956e-05	-1.79035e-05	8.49133e-05	8.43916e-05	9.70303e-05	3.76872e-05	8.31591e-05	9.55377e-05	6.05662e-05	6.79365e-05	6.03428e-05	5.32733e-05	8.55787e-05	6.98289e-05	-2.1992e-05
57.3	57.4	-3.24836e-05	-2.90901e-05	-2.60306e-05	-6.96391e-06	-7.61801e-06	-1.59575e-05	-1.06167e-05	-6.30587e-06	-2.34015e-05	-1.71724e-05	-1.79035e-05	8.49502e-05	8.44656e-05	9.71137e-05	3.7669e-05	8.32054e-05	9.55377e-05	6.0557e-05	6.82353e-05	6.04161e-05	5.03593e-05	8.63626e-05	6.98379e-05	-2.17598e-05
57.4	57.5	-3.21028e-05	-2.86653e-05	-2.57399e-05	-6.49368e-06	-7.05951e-06	-1.50348e-05	-1.08191e-05	-5.40825e-06	-2.24404e-05	-1.68723e-05	-1.68666e-05	8.50981e-05	8.45119e-05	9.71414e-05	3.77327e-05	8.31499e-05	9.55782e-05	6.05846e-05	6.82987e-05	6.05536e-05	5.39179e-05	8.72683e-05	6.95869e-05	-2.13938e-05
57.5	57.6	-3.14308e-05	-2.80616e-05	-2.52926e-05	-6.1578e-06	-6.90313e-06	-1.45846e-05	-9.76197e-06	-5.47557e-06	-2.1904e-05	-1.63184e-05	-1.58528e-05	8.51998e-05	8.46414e-05	9.72433e-05	3.77691e-05	8.32702e-05	9.56998e-05	6.07504e-05	6.86971e-05	6.06177e-05	5.31873e-05	8.7817e-05	6.94703e-05	-2.10902e-05
57.6	57.7	-3.09827e-05	-2.8084e-05	-2.48678e-05	-5.66518e-06	-6.21059e-06	-1.44496e-05	-9.51455e-06	-4.91455e-06	-2.16805e-05	-1.55567e-05	-1.52537e-05	8.53107e-05	8.46599e-05	9.74747e-05	3.77873e-05	8.32887e-05	9.58754e-05	6.09069e-05	6.87061e-05	6.06452e-05	4.95857e-05	9.31298e-05	6.96317e-05	-2.05902e-05
57.7	57.8	-3.03779e-05	-2.81511e-05	-2.40403e-05	-5.39648e-06	-6.03187e-06	-1.36393e-05	-8.83976e-06	-4.39841e-06	-2.08759e-05	-1.54644e-05	-1.50003e-05	8.54216e-05	8.47987e-05	9.76228e-05	3.776e-05	8.3335e-05	9.60511e-05	6.10911e-05	6.89234e-05	6.07093e-05	4.65858e-05	9.09089e-05	7.02682e-05	-2.03759e-05
57.8	57.9	-2.99746e-05	-2.73685e-05	-2.39733e-05	-4.85907e-06	-5.69677e-06	-1.30767e-05	-8.59234e-06	-3.79251e-06	-1.98478e-05	-1.48181e-05	-1.37791e-05	8.56249e-05	8.48819e-05	9.75858e-05	3.7842e-05	8.34553e-05	9.61862e-05	6.10634e-05	6.96749e-05	6.08376e-05	4.63451e-05	8.96112e-05	7.04476e-05	-1.98848e-05
57.9	58	-2.88994e-05	-2.64741e-05	-2.34142e-05	-3.85144e-06	-4.89252e-06	-1.21314e-05	-7.76011e-06	-3.38858e-06	-2.01607e-05	-1.38487e-05	-1.41017e-05	8.57728e-05	8.503e-05	9.77802e-05	3.78875e-05	8.34183e-05	9.63348e-05	6.12108e-05	6.95119e-05	6.10025e-05	4.96201e-05	8.87489e-05	7.03131e-05	-1.95455e-05
58	58.1	-2.84961e-05	-2.56915e-05	-2.28551e-05	-3.4036e-06	-4.35636e-06	-1.14337e-05	-7.10781e-06	-2.64803e-06	-1.91549e-05	-1.34794e-05	-1.33413e-05	8.58652e-05	8.52243e-05	9.80765e-05	3.79603e-05	8.35201e-05	9.64834e-05	6.1441e-05	6.92222e-05	6.10483e-05	5.02476e-05	9.07434e-05	7.06089e-05	-1.88223e-05
58.1	58.2	-2.83841e-05	-2.53338e-05	-2.22961e-05	-2.44074e-06	-3.73083e-06	-1.0871e-05	-6.70294e-06	-2.31142e-06	-1.90878e-05	-1.25793e-05	-1.27192e-05	8.61148e-05	8.53723e-05	9.83449e-05	3.79967e-05	8.36774e-05	9.67806e-05	6.15975e-05	6.95119e-05	6.11582e-05	4.94482e-05	9.14489e-05	7.06538e-05	-1.8233e-05
58.2	58.3	-2.81825e-05	-2.52891e-05	-2.25197e-05	-2.70944e-06	-3.50743e-06	-1.03533e-05	-5.96067e-06	-2.33386e-06	-1.87973e-05	-1.25331e-05	-1.19127e-05	8.64013e-05	8.56036e-05	9.84746e-05	3.80787e-05	8.37699e-05	9.70373e-05	6.16988e-05	7.03811e-05	6.13506e-05	5.42961e-05	9.1954e-05	7.05372e-05	-1.76883e-05
58.3	58.4	-2.77793e-05	-2.50431e-05	-2.24526e-05	-2.48552e-06	-2.63616e-06	-1.05559e-05	-6.32056e-06	-2.08701e-06	-1.81938e-05	-1.26716e-05	-1.19818e-05	8.65862e-05	8.56961e-05	9.85301e-05	3.8106e-05	8.38254e-05	9.71994e-05	6.17448e-05	6.98922e-05	6.15155e-05	5.47345e-05	9.38091e-05	7.12545e-05	-1.7233e-05
58.4	58.5	-2.78913e-05	-2.52444e-05	-2.29222e-05	-2.73184e-06	-2.7702e-06	-1.08485e-05	-6.56798e-06	-1.27913e-06	-1.83056e-05	-1.25562e-05	-1.13827e-05	8.67156e-05	8.58904e-05	9.88078e-05	3.8288e-05	8.3955e-05	9.74291e-05	6.20026e-05	6.98198e-05	6.15796e-05	5.24824e-05	9.06215e-05	7.12097e-05	-1.69294e-05
58.5	58.6	-2.81601e-05	-2.53338e-05	-2.25421e-05	-2.39595e-06	-3.30637e-06	-1.10961e-05	-5.96067e-06	-1.75039e-06	-1.83726e-05	-1.251e-05	-1.20279e-05	8.68265e-05	8.61032e-05	9.8993e-05	3.83153e-05	8.41308e-05	9.76047e-05	6.21316e-05	7.02634e-05	6.16713e-05	5.27747e-05	8.96112e-05	7.10662e-05	-1.69204e-05
58.6	58.7	-2.90562e-05	-2.54456e-05	-2.25868e-05	-2.8214e-06	-3.44041e-06	-1.10961e-05	-6.25308e-06	-2.26653e-06	-1.84397e-05	-1.29255e-05	-1.24196e-05	8.69928e-05	8.61403e-05	9.90393e-05	3.83791e-05	8.42326e-05	9.76723e-05	6.21131e-05	6.99284e-05	6.17904e-05	5.75368e-05	9.24069e-05	7.15145e-05	-1.72955e-05
58.7	58.8	-2.90562e-05	-2.62952e-05	-2.328e-05	-2.95576e-06	-3.82019e-06	-1.19063e-05	-6.81541e-06	-2.71535e-06	-1.87526e-05	-1.31101e-05	-1.27883e-05	8.7076e-05	8.62883e-05	9.91411e-05	3.84428e-05	8.43807e-05	9.78209e-05	6.215e-05	6.9684e-05	6.18453e-05	5.37202e-05	9.17014e-05	7.15324e-05	-1.75365e-05
58.8	58.9	-2.97954e-05	-2.65412e-05	-2.4018e-05	-3.89622e-06	-4.06593e-06	-1.2469e-05	-7.44521e-06	-3.02952e-06	-1.92667e-05	-1.3941e-05	-1.32491e-05	8.71592e-05	8.64918e-05	9.94466e-05	3.84883e-05	8.46213e-05	9.7983e-05	6.23157e-05	7.00099e-05	6.19369e-05	5.04195e-05	9.33214e-05	7.13441e-05	-1.79651e-05
58.9	59	-3.02659e-05	-2.70778e-05	-2.40851e-05	-4.09775e-06	-4.40104e-06	-1.28966e-05	-8.18747e-06	-3.32125e-06	-2.00936e-05	-1.47258e-05	-1.4309e-05	8.72701e-05	8.66121e-05	9.97058e-05	3.86249e-05	8.48341e-05	9.81992e-05	6.25459e-05	6.96477e-05	6.20194e-05	4.97318e-05	9.63436e-05	7.09586e-05	-1.87241e-05
59	59.1	-3.08035e-05	-2.73238e-05	-2.4577e-05	-4.56798e-06	-4.84784e-06	-1.32792e-05	-8.65982e-06	-3.20905e-06	-2.03618e-05	-1.48874e-05	-1.46777e-05	8.74365e-05	8.66954e-05	9.97614e-05	3.86431e-05	8.49267e-05	9.81992e-05	6.25643e-05	6.95572e-05	6.2166e-05	5.31529e-05	9.84687e-05	7.1631e-05	-1.88937e-05
59.1	59.2	-3.05571e-05	-2.78827e-05	-2.46218e-05	-4.56798e-06	-5.40634e-06	-1.38644e-05	-8.38991e-06	-3.83739e-06	-2.0116e-05	-1.48181e-05	-1.45395e-05	8.75659e-05	8.68064e-05	9.98169e-05	3.8725e-05	8.5047e-05	9.83613e-05	6.25091e-05	6.90321e-05	6.22759e-05	5.29294e-05	9.78852e-05	7.22586e-05	-1.9233e-05
59.2	59.3	-3.04003e-05	-2.7838e-05	-2.42863e-05	-4.36645e-06	-5.2723e-06	-1.37969e-05	-8.34492e-06	-4.26377e-06	-2.04065e-05	-1.53721e-05	-1.4862e-05	8.76491e-05	8.69452e-05	9.99928e-05	3.8816e-05	8.5195e-05	9.8618e-05	6.26748e-05	6.97926e-05	6.22576e-05	4.92333e-05	9.65091e-05	7.17566e-05	-1.95544e-05
59.3	59.4	-3.01539e-05	-2.73014e-05	-2.4018e-05	-4.34406e-06	-5.22762e-06	-1.33693e-05	-8.70481e-06	-3.43346e-06	-2.00266e-05	-1.47027e-05	-1.44934e-05	8.7723e-05	8.7047e-05	0.000100243	3.88889e-05	8.53801e-05	9.87531e-05	6.27761e-05	6.95753e-05	6.23309e-05	5.08922e-05	9.72494e-05	7.17476e-05	-1.93402e-05
59.4	59.5	-3.05571e-05	-2.79275e-05	-2.451e-05	-4.61276e-06	-5.07124e-06	-1.33242e-05	-8.7273e-06	-4.60038e-06	-2.09876e-05	-1.54644e-05	-1.47699e-05	8.78524e-05	8.71488e-05	0.000100308	3.89071e-05	8.54727e-05	9.88477e-05	6.2813e-05	6.94395e-05	6.245e-05	5.47173e-05	9.48543e-05	7.15414e-05	-1.90009e-05
59.5	59.6	-3.10051e-05	-2.8643e-05	-2.55386e-05	-6.09063e-06	-6.47867e-06	-1.45396e-05	-9.0422e-06	-4.71258e-06	-2.15017e-05	-1.55567e-05	-1.5945e-05	8.80188e-05	8.72875e-05	0.000100326	3.8989e-05	8.55004e-05	9.88612e-05	6.2859e-05	7.03992e-05	6.25782e-05	5.08493e-05	9.61955e-05	7.20793e-05	-1.94027e-05
59.6	59.7	-3.19684e-05	-2.88442e-05	-2.55386e-05	-6.1802e-06	-6.54569e-06	-1.53274e-05	-9.672e-06	-5.2736e-06	-2.17029e-05	-1.66877e-05	-1.61524e-05	8.8065e-05	8.73616e-05	0.000100567	3.89981e-05	8.5741e-05	9.89963e-05	6.29419e-05	7.05441e-05	6.26607e-05	5.07977e-05	9.38875e-05	7.23035e-05	-1.9867e-05
59.7	59.8	-3.21028e-05	-2.86206e-05	-2.59635e-05	-6.04584e-06	-6.25527e-06	-1.55749e-05	-9.82945e-06	-5.40825e-06	-2.19934e-05	-1.69646e-05	-1.70049e-05	8.81112e-05	8.74726e-05	0.000100696	3.90163e-05	8.58984e-05	9.89558e-05	6.29879e-05	7.06618e-05	6.26241e-05	5.30584e-05	9.18146e-05	7.23304e-05	-2.05098e-05
59.8	59.9	-3.25061e-05	-2.93361e-05	-2.59412e-05	-6.24737e-06	-7.10419e-06	-1.54174e-05	-1.01893e-05	-5.56533e-06	-2.23957e-05	-1.75878e-05	-1.73275e-05	8.82129e-05	8.75744e-05	0.000100854	3.91347e-05	8.60464e-05	9.9253e-05	6.30524e-05	7.06709e-05	6.26882e-05	5.07375e-05	9.29295e-05	7.20345e-05	-2.11706e-05
59.9	60	-3.2282e-05	-2.9269e-05	-2.59635e-05	-6.42651e-06	-6.56803e-06	-1.53724e-05	-1.02118e-05	-4.71258e-06	-2.26416e-05	-1.74262e-05	-1.63828e-05	8.83515e-05	8.77594e-05	0.000100974	3.92348e-05	8.61945e-05	9.93746e-05	6.31076e-05	7.00099e-05	6.28164e-05	5.24051e-05	9.00466e-05	7.17386e-05	-2.13045e-05
60	60.1	-3.22372e-05	-2.90678e-05	-2.56728e-05	-6.33694e-06	-6.67973e-06	-1.52823e-05	-1.00319e-05	-5.18384e-06	-2.26192e-05	-1.67569e-05	-1.61754e-05	8.85179e-05	8.79537e-05	0.000101132	3.92075e-05	8.6287e-05	9.95907e-05	6.32181e-05	6.98832e-05	6.29447e-05	5.0643e-05	9.08914e-05	7.24828e-05	-2.12063e-05
60.1	60.2	-3.18788e-05	-2.88442e-05	-2.53597e-05	-6.04584e-06	-6.36697e-06	-1.41345e-05	-9.64951e-06	-5.22872e-06	-2.24628e-05	-1.62491e-05	-1.56224e-05	8.86473e-05	8.8111e-05	0.000101382	3.92894e-05	8.64536e-05	9.97394e-05	6.3347e-05	6.87604e-05	6.29814e-05	5.07805e-05	9.09611e-05	7.28683e-05	-2.11081e-05
60.2	60.3	-3.19012e-05	-2.8397e-05	-2.46218e-05	-5.26213e-06	-6.03187e-06	-1.39319e-05	-9.22214e-06	-4.5555e-06	-2.21052e-05	-1.58798e-05	-1.53229e-05	8.87674e-05	8.8259e-05	0.000101502	3.93349e-05	8.65832e-05	9.9915e-05	6.34943e-05	6.97202e-05	6.30821e-05	5.49666e-05	9.21282e-05	7.26711e-05	-2.07777e-05
60.3	60.4	-3.12291e-05	-2.82405e-05	-2.45323e-05	-5.15017e-06	-5.83081e-06	-1.4157e-05	-9.44707e-06	-5.11652e-06	-2.19487e-05	-1.5926e-05	-1.55763e-05	8.89338e-05	8.83793e-05	0.000101622	3.94351e-05	8.66942e-05	0.000100091	6.35864e-05	7.02815e-05	6.32196e-05	6.05797e-05	9.44885e-05	7.3209e-05	-2.05634e-05
60.4	60.5	-3.14308e-05	-2.7771e-05	-2.45994e-05	-4.92625e-06	-5.24996e-06	-1.37294e-05	-8.77229e-06	-4.174e-06	-2.13229e-05	-1.54413e-05	-1.46086e-05	8.91371e-05	8.85273e-05	0.000101761	3.95079e-05	8.68423e-05	0.000100293	6.37522e-05	7.0354e-05	6.3302e-05	5.31529e-05	9.16492e-05	7.38277e-05	-2.04741e-05
60.5	60.6	-3.01539e-05	-2.75921e-05	-2.38167e-05	-4.2321e-06	-4.7138e-06	-1.33242e-05	-8.65982e-06	-3.38858e-06	-2.08312e-05	-1.49335e-05	-1.45164e-05	8.9248e-05	8.86384e-05	0.000101872	3.95352e-05	8.68608e-05	0.000100455	6.38903e-05	7.08519e-05	6.33936e-05	5.29638e-05	8.9437e-05	7.37021e-05	-2.02062e-05
60.6	60.7	-3.03555e-05	-2.71896e-05	-2.37049e-05	-4.14253e-06	-4.46806e-06	-1.35268e-05	-8.00753e-06	-3.05196e-06	-2.06077e-05	-1.44257e-05	-1.38482e-05	8.94329e-05	8.87864e-05	0.000102159	3.96354e-05	8.70274e-05	0.000100658	6.40468e-05	7.06437e-05	6.3586e-05	5.11329e-05	9.00205e-05	7.34152e-05	-1.96705e-05
60.7	60.8	-2.9661e-05	-2.73685e-05	-2.36602e-05	-3.91861e-06	-4.73614e-06	-1.2469e-05	-7.87257e-06	-4.01692e-06	-2.00713e-05	-1.46104e-05	-1.41247e-05	8.96455e-05	8.89437e-05	0.000102381	3.97173e-05	8.70921e-05	0.000100942	6.41573e-05	7.13046e-05	6.36593e-05	5.51729e-05	8.65106e-05	7.37111e-05	-1.92509e-05
60.8	60.9	-2.98178e-05	-2.73238e-05	-2.4018e-05	-3.80665e-06	-4.57976e-06	-1.2559e-05	-8.14249e-06	-3.18661e-06	-2.03842e-05	-1.41257e-05	-1.41938e-05	8.98396e-05	8.90825e-05	0.000102529	3.97537e-05	8.72865e-05	0.000101185	6.4277e-05	7.15672e-05	6.37784e-05	5.88949e-05	8.97853e-05	7.38725e-05	-1.92866e-05
60.9	61	-2.98626e-05	-2.71002e-05	-2.3526e-05	-3.91861e-06	-3.55211e-06	-1.2469e-05	-7.40022e-06	-3.14173e-06	-1.98031e-05	-1.38256e-05	-1.37791e-05	8.9895e-05	8.92583e-05	0.000102687	3.97992e-05	8.74345e-05	0.000101266	6.44612e-05	7.05532e-05	6.39342e-05	5.53534e-05	8.93934e-05	7.37021e-05	-1.91437e-05
61	61.1	-2.91682e-05	-2.63847e-05	-2.27657e-05	-3.44838e-06	-3.82019e-06	-1.15687e-05	-7.26526e-06	-2.49094e-06	-1.91325e-05	-1.34563e-05	-1.32952e-05	9.00984e-05	8.94618e-05	0.000102909	3.99358e-05	8.75734e-05	0.000101442	6.46454e-05	7.01638e-05	6.40441e-05	5.84307e-05	8.81218e-05	7.37649e-05	-1.89116e-05
61.1	61.2	-2.78017e-05	-2.55574e-05	-2.22513e-05	-1.85855e-06	-2.90424e-06	-1.04659e-05	-6.07314e-06	-6.28347e-07	-1.85067e-05	-1.20022e-05	-1.28805e-05	9.03756e-05	8.96746e-05	0.000103076	3.9954e-05	8.77307e-05	0.00010182	6.48203e-05	7.09787e-05	6.42182e-05	5.96341e-05	9.12747e-05	7.35946e-05	-1.85723e-05
61.2	61.3	-2.80929e-05	-2.5222e-05	-2.19159e-05	-8.50901e-07	-2.72552e-06	-1.04434e-05	-5.30838e-06	-4.26378e-07	-1.76798e-05	-1.1656e-05	-1.19127e-05	9.06622e-05	8.99245e-05	0.000103418	4.00905e-05	8.78417e-05	0.000102077	6.50781e-05	6.95934e-05	6.44564e-05	6.12158e-05	9.37394e-05	7.40877e-05	-1.78312e-05
61.3	61.4	-2.76672e-05	-2.48866e-05	-2.21619e-05	-1.50027e-06	-2.21169e-06	-9.5881e-06	-5.60079e-06	-2.46851e-07	-1.74339e-05	-1.1079e-05	-1.13367e-05	9.09025e-05	9.01002e-05	0.000103807	4.01816e-05	8.79528e-05	0.000102428	6.53452e-05	7.06165e-05	6.46488e-05	6.02187e-05	9.27988e-05	7.48229e-05	-1.71883e-05
61.4	61.5	-2.73536e-05	-2.50878e-05	-2.14686e-05	-1.03004e-06	-1.94361e-06	-9.99322e-06	-5.19591e-06	-5.16142e-07	-1.77915e-05	-1.13329e-05	-1.10602e-05	9.1189e-05	9.03871e-05	0.000104066	4.02453e-05	8.82119e-05	0.000102698	6.55017e-05	7.24364e-05	6.48503e-05	6.27888e-05	9.50981e-05	7.51277e-05	-1.70812e-05
61.5	61.6	-2.87201e-05	-2.55574e-05	-2.26091e-05	-2.28399e-06	-2.63616e-06	-1.11636e-05	-5.78073e-06	-9.64961e-07	-1.82832e-05	-1.25793e-05	-1.21431e-05	9.14293e-05	9.06276e-05	0.000104279	4.03728e-05	8.84155e-05	0.000102914	6.56767e-05	7.13499e-05	6.49602e-05	6.64249e-05	9.52114e-05	7.52981e-05	-1.66704e-05
61.6	61.7	-2.88546e-05	-2.62282e-05	-2.30564e-05	-2.57509e-06	-2.5468e-06	-1.14112e-05	-6.41053e-06	-2.4685e-06	-1.92667e-05	-1.31101e-05	-1.21431e-05	9.15957e-05	9.07849e-05	0.000104483	4.04638e-05	8.87486e-05	0.000103184	6.57871e-05	7.19022e-05	6.50702e-05	6.41126e-05	9.48891e-05	7.54146e-05	-1.71526e-05
61.7	61.8	-2.96386e-05	-2.65636e-05	-2.33695e-05	-3.00054e-06	-3.77551e-06	-1.17713e-05	-6.70294e-06	-2.44606e-06	-1.94231e-05	-1.34794e-05	-1.33874e-05	9.16974e-05	9.09885e-05	0.000104687	4.05821e-05	8.89337e-05	0.000103333	6.57687e-05	7.29525e-05	6.52259e-05	6.53676e-05	9.42969e-05	7.5576e-05	-1.79026e-05
61.8	61.9	-3.03107e-05	-2.76592e-05	-2.38614e-05	-3.3812e-06	-4.55742e-06	-1.28516e-05	-7.53518e-06	-2.85e-06	-2.03395e-05	-1.38256e-05	-1.40556e-05	9.1836e-05	9.10995e-05	0.000104825	4.06914e-05	8.9054e-05	0.000103414	6.58884e-05	7.32332e-05	6.52992e-05	6.02445e-05	9.82597e-05	7.57912e-05	-1.82955e-05
61.9	62	-3.03779e-05	-2.79498e-05	-2.42416e-05	-3.91861e-06	-4.7138e-06	-1.25815e-05	-8.18747e-06	-3.99448e-06	-2.0183e-05	-1.45642e-05	-1.40325e-05	9.19007e-05	9.1192e-05	0.00010489	4.07369e-05	8.92113e-05	0.000103522	6.58056e-05	7.24998e-05	6.53542e-05	6.81183e-05	9.64133e-05	7.57195e-05	-1.87866e-05
62	62.1	-3.11843e-05	-2.80169e-05	-2.4264e-05	-4.09775e-06	-4.55742e-06	-1.31442e-05	-8.0975e-06	-4.174e-06	-2.1457e-05	-1.47489e-05	-1.53459e-05	9.19377e-05	9.13493e-05	0.000105066	4.07915e-05	8.94149e-05	0.000103657	6.58792e-05	7.14767e-05	6.54458e-05	7.019e-05	9.33475e-05	7.5845e-05	-1.92866e-05
62.1	62.2	-3.17444e-05	-2.92243e-05	-2.53821e-05	-5.23974e-06	-5.02656e-06	-1.41795e-05	-8.34492e-06	-4.6677e-06	-2.19711e-05	-1.53259e-05	-1.58989e-05	9.21502e-05	9.14974e-05	0.000105335	4.08917e-05	8.96185e-05	0.000103792	6.60542e-05	7.22915e-05	6.5629e-05	6.88834e-05	9.18843e-05	7.61229e-05	-1.98045e-05
62.2	62.3	-3.23268e-05	-2.93361e-05	-2.58517e-05	-6.13541e-06	-5.45103e-06	-1.45621e-05	-9.15466e-06	-5.07163e-06	-2.24181e-05	-1.61568e-05	-1.5945e-05	9.22519e-05	9.16269e-05	0.000105436	4.10282e-05	8.98406e-05	0.000103968	6.61186e-05	7.35863e-05	6.56749e-05	7.01212e-05	9.28859e-05	7.59077e-05	-2.02152e-05
62.3	62.4	-3.34693e-05	-3.00516e-05	-2.59635e-05	-6.58325e-06	-6.67973e-06	-1.5755e-05	-1.05717e-05	-5.45313e-06	-2.34909e-05	-1.74032e-05	-1.74196e-05	9.23721e-05	9.18304e-05	0.000105474	4.10737e-05	8.99794e-05	0.000104117	6.61739e-05	7.25088e-05	6.5739e-05	7.1978e-05	9.21021e-05	7.61767e-05	-2.07866e-05
62.4	62.5	-3.40518e-05	-3.08789e-05	-2.70146e-05	-7.50131e-06	-7.26057e-06	-1.63402e-05	-1.11565e-05	-6.50784e-06	-2.40944e-05	-1.81417e-05	-1.78574e-05	9.23998e-05	9.19415e-05	0.000105659	4.11192e-05	9.01183e-05	0.000104157	6.61647e-05	7.17755e-05	6.58672e-05	6.47487e-05	9.29382e-05	7.61946e-05	-2.14741e-05
62.5	62.6	-3.42086e-05	-3.17956e-05	-2.67686e-05	-8.0835e-06	-7.79673e-06	-1.73079e-05	-1.14264e-05	-6.82201e-06	-2.44743e-05	-1.86495e-05	-1.89173e-05	9.252e-05	9.20247e-05	0.000105844	4.11648e-05	9.03681e-05	0.000104306	6.61555e-05	7.19656e-05	6.58672e-05	6.34593e-05	9.36611e-05	7.62664e-05	-2.21706e-05
62.6	62.7	-3.4791e-05	-3.17509e-05	-2.73724e-05	-7.90437e-06	-7.39461e-06	-1.69703e-05	-1.13365e-05	-6.66492e-06	-2.43626e-05	-1.86034e-05	-1.91938e-05	9.25477e-05	9.2145e-05	0.000105983	4.1183e-05	9.05902e-05	0.000104522	6.62383e-05	7.27895e-05	6.59131e-05	6.25997e-05	9.38788e-05	7.61588e-05	-2.28045e-05
62.7	62.8	-3.46566e-05	-3.15944e-05	-2.74171e-05	-7.5461e-06	-6.97015e-06	-1.71504e-05	-1.16064e-05	-6.88933e-06	-2.49213e-05	-1.88111e-05	-1.94703e-05	9.26678e-05	9.22468e-05	0.000106057	4.11739e-05	9.0655e-05	0.000104509	6.62476e-05	7.26809e-05	6.59955e-05	6.83161e-05	9.33388e-05	7.63202e-05	-2.30277e-05
62.8	62.9	-3.44102e-05	-3.20192e-05	-2.65449e-05	-7.45653e-06	-6.92547e-06	-1.67678e-05	-1.11115e-05	-6.46296e-06	-2.45414e-05	-1.8211e-05	-1.84565e-05	9.27603e-05	9.22931e-05	0.000106149	4.13013e-05	9.0655e-05	0.000104657	6.63028e-05	7.27171e-05	6.60871e-05	7.27258e-05	9.21282e-05	7.65981e-05	-2.27956e-05
62.9	63	-3.44102e-05	-3.17285e-05	-2.67686e-05	-7.79241e-06	-6.99249e-06	-1.68128e-05	-1.13814e-05	-6.5976e-06	-2.49213e-05	-1.83726e-05	-1.85026e-05	9.28434e-05	9.24318e-05	0.000106334	4.13195e-05	9.07105e-05	0.000104819	6.63949e-05	7.3034e-05	6.61696e-05	6.46713e-05	9.35391e-05	7.62664e-05	-2.28849e-05
63	63.1	-3.47014e-05	-3.17062e-05	-2.70146e-05	-7.45653e-06	-7.95311e-06	-1.68128e-05	-1.20787e-05	-7.0913e-06	-2.46084e-05	-1.87188e-05	-1.83183e-05	9.29359e-05	9.25614e-05	0.000106455	4.1365e-05	9.08401e-05	0.0001049	6.65238e-05	7.26809e-05	6.62795e-05	6.81097e-05	9.58471e-05	7.64278e-05	-2.27777e-05
63.1	63.2	-3.4903e-05	-3.22204e-05	-2.69922e-05	-7.56849e-06	-7.88609e-06	-1.65877e-05	-1.17863e-05	-7.04642e-06	-2.44743e-05	-1.86726e-05	-1.87791e-05	9.30283e-05	9.26632e-05	0.000106538	4.14015e-05	9.10159e-05	0.000105062	6.66159e-05	7.19384e-05	6.6307e-05	7.08003e-05	0.000100907	7.66967e-05	-2.28849e-05
63.2	63.3	-3.53287e-05	-3.22875e-05	-2.70816e-05	-7.79241e-06	-7.88609e-06	-1.68353e-05	-1.19663e-05	-6.39564e-06	-2.45637e-05	-1.88572e-05	-1.8733e-05	9.31485e-05	9.27834e-05	0.000106659	4.14834e-05	9.11085e-05	0.000105211	6.66803e-05	7.17845e-05	6.64078e-05	7.08347e-05	9.71187e-05	7.6616e-05	-2.29742e-05
63.3	63.4	-3.46566e-05	-3.25111e-05	-2.76407e-05	-7.8148e-06	-7.81907e-06	-1.68128e-05	-1.18538e-05	-6.97909e-06	-2.51225e-05	-1.8211e-05	-1.84565e-05	9.33056e-05	9.29315e-05	0.000106844	4.16564e-05	9.12103e-05	0.000105373	6.68e-05	7.12684e-05	6.64719e-05	6.43275e-05	9.56381e-05	7.69836e-05	-2.32867e-05
63.4	63.5	-3.45446e-05	-3.13037e-05	-2.70146e-05	-7.03109e-06	-7.21589e-06	-1.60251e-05	-1.06617e-05	-5.9917e-06	-2.42285e-05	-1.73801e-05	-1.8157e-05	9.34442e-05	9.3061e-05	0.000107084	4.17201e-05	9.14509e-05	0.000105603	6.68461e-05	7.12594e-05	6.65544e-05	6.07e-05	9.85645e-05	7.70643e-05	-2.3492e-05
63.5	63.6	-3.33573e-05	-3.03646e-05	-2.61648e-05	-6.11302e-06	-6.54569e-06	-1.52373e-05	-9.80695e-06	-5.2736e-06	-2.31333e-05	-1.67107e-05	-1.63597e-05	9.36845e-05	9.32923e-05	0.000107242	4.17565e-05	9.15712e-05	0.000105873	6.71131e-05	7.25088e-05	6.6701e-05	6.17831e-05	0.000100637	7.72078e-05	-2.26259e-05
63.6	63.7	-3.2394e-05	-2.96044e-05	-2.48007e-05	-4.29927e-06	-5.62975e-06	-1.35718e-05	-8.65982e-06	-3.97204e-06	-2.20828e-05	-1.54644e-05	-1.50233e-05	9.39341e-05	9.34681e-05	0.00010752	4.18475e-05	9.16822e-05	0.000105995	6.73249e-05	7.23278e-05	6.69392e-05	6.40009e-05	9.81813e-05	7.7405e-05	-2.18938e-05
63.7	63.8	-3.1274e-05	-2.84641e-05	-2.43087e-05	-3.73948e-06	-4.1553e-06	-1.27391e-05	-7.87257e-06	-2.55826e-06	-2.12559e-05	-1.44257e-05	-1.4309e-05	9.42946e-05	9.37087e-05	0.000107769	4.19386e-05	9.17933e-05	0.00010644	6.74999e-05	7.30521e-05	6.71682e-05	6.82301e-05	9.66746e-05	7.75126e-05	-2.05545e-05
63.8	63.9	-3.08035e-05	-2.75474e-05	-2.41298e-05	-3.17968e-06	-3.88721e-06	-1.17938e-05	-7.49019e-06	-1.52598e-06	-2.06077e-05	-1.34794e-05	-1.34795e-05	9.46458e-05	9.39862e-05	0.000108038	4.20569e-05	9.19506e-05	0.000106697	6.77485e-05	7.36768e-05	6.7443e-05	7.04479e-05	9.46714e-05	7.73333e-05	-1.97598e-05
63.9	64	-3.10499e-05	-2.81958e-05	-2.37273e-05	-3.31403e-06	-3.50743e-06	-1.19738e-05	-7.71512e-06	-2.31142e-06	-2.07865e-05	-1.34102e-05	-1.41708e-05	9.49046e-05	9.42361e-05	0.000108362	4.20933e-05	9.20801e-05	0.000106994	6.80339e-05	7.30792e-05	6.75255e-05	6.34507e-05	9.43752e-05	7.74678e-05	-1.92509e-05
64	64.1	-3.15204e-05	-2.8397e-05	-2.38838e-05	-3.89622e-06	-3.75317e-06	-1.19738e-05	-7.22028e-06	-1.88504e-06	-2.06077e-05	-1.42642e-05	-1.35256e-05	9.50802e-05	9.44766e-05	0.000108612	4.21662e-05	9.22375e-05	0.000107251	6.82089e-05	7.25813e-05	6.76446e-05	6.14393e-05	9.64394e-05	7.75844e-05	-1.89116e-05
64.1	64.2	-3.16324e-05	-2.81511e-05	-2.40403e-05	-3.09011e-06	-3.61913e-06	-1.21539e-05	-7.40022e-06	-2.37874e-06	-2.02724e-05	-1.35025e-05	-1.371e-05	9.52743e-05	9.45969e-05	0.000108816	4.22481e-05	9.24133e-05	0.000107454	6.82549e-05	7.34324e-05	6.78187e-05	5.96513e-05	0.000100263	7.79968e-05	-1.89473e-05
64.2	64.3	-3.06467e-05	-2.76368e-05	-2.39733e-05	-3.22446e-06	-3.84253e-06	-1.17938e-05	-6.95036e-06	-1.57087e-06	-2.03618e-05	-1.31794e-05	-1.33182e-05	9.54869e-05	9.48282e-05	0.000109038	4.23664e-05	9.26169e-05	0.00010767	6.84483e-05	7.42925e-05	6.79927e-05	6.28748e-05	0.000100437	7.85616e-05	-1.89741e-05
64.3	64.4	-3.00195e-05	-2.69213e-05	-2.36155e-05	-2.23921e-06	-3.48509e-06	-1.12536e-05	-6.45552e-06	-1.45866e-06	-1.90431e-05	-1.26485e-05	-1.22353e-05	9.55793e-05	9.50688e-05	0.000109353	4.25667e-05	9.2802e-05	0.000107954	6.86509e-05	7.48267e-05	6.80294e-05	6.63476e-05	9.93048e-05	7.86154e-05	-1.88401e-05
64.4	64.5	-2.89666e-05	-2.66083e-05	-2.25421e-05	-1.4107e-06	-1.98829e-06	-1.08485e-05	-5.46583e-06	-6.28347e-07	-1.86632e-05	-1.11944e-05	-1.10602e-05	9.59305e-05	9.54111e-05	0.000109695	4.26304e-05	9.295e-05	0.000108372	6.89547e-05	7.44826e-05	6.82676e-05	5.95654e-05	9.68052e-05	7.83465e-05	-1.81348e-05
64.5	64.6	-2.83169e-05	-2.62505e-05	-2.20277e-05	-6.71764e-07	-1.80957e-06	-9.36302e-06	-5.2184e-06	4.26379e-07	-1.82385e-05	-1.04097e-05	-1.04611e-05	9.63187e-05	9.55869e-05	0.000109936	4.27215e-05	9.31444e-05	0.000108629	6.91389e-05	7.46003e-05	6.86615e-05	5.73047e-05	9.65265e-05	7.82568e-05	-1.73847e-05
64.6	64.7	-2.84737e-05	-2.57363e-05	-2.15581e-05	-2.68706e-07	-1.05e-06	-9.49807e-06	-4.9035e-06	7.18112e-07	-1.77915e-05	-1.0225e-05	-1.01846e-05	9.66884e-05	9.59015e-05	0.000110315	4.27761e-05	9.34035e-05	0.00010898	6.93507e-05	7.57412e-05	6.88997e-05	5.89465e-05	9.45146e-05	7.83554e-05	-1.68401e-05
64.7	64.8	-2.87649e-05	-2.61387e-05	-2.22961e-05	-1.27635e-06	-1.58617e-06	-1.03758e-05	-5.64577e-06	-3.36615e-07	-1.83279e-05	-1.08944e-05	-1.07606e-05	9.69472e-05	9.61698e-05	0.000110704	4.29855e-05	9.35886e-05	0.000109278	6.96914e-05	7.59313e-05	6.89822e-05	6.00725e-05	9.61259e-05	7.87589e-05	-1.6474e-05
64.8	64.9	-2.95042e-05	-2.69437e-05	-2.31235e-05	-1.47788e-06	-2.83722e-06	-1.13661e-05	-6.38804e-06	-9.20079e-07	-2.00266e-05	-1.19561e-05	-1.22583e-05	9.71598e-05	9.64659e-05	0.000111038	4.30583e-05	9.38292e-05	0.000109534	6.99124e-05	7.58951e-05	6.91105e-05	5.80095e-05	9.54813e-05	7.89203e-05	-1.69383e-05
64.9	65	-3.07363e-05	-2.81287e-05	-2.39285e-05	-3.09011e-06	-4.267e-06	-1.2604e-05	-7.67014e-06	-1.95236e-06	-2.06077e-05	-1.32255e-05	-1.32491e-05	9.72985e-05	9.66232e-05	0.000111093	4.31129e-05	9.40235e-05	0.00010971	6.98019e-05	7.60309e-05	6.92296e-05	6.15596e-05	9.83729e-05	7.8741e-05	-1.76258e-05
65	65.1	-3.22148e-05	-2.93808e-05	-2.52703e-05	-4.32167e-06	-4.11062e-06	-1.31442e-05	-8.23246e-06	-3.61298e-06	-2.18593e-05	-1.47258e-05	-1.46777e-05	9.728e-05	9.66324e-05	0.000111047	4.32222e-05	9.41624e-05	0.000109818	6.97006e-05	7.59041e-05	6.93029e-05	6.46112e-05	9.81639e-05	7.91175e-05	-1.86705e-05
65.1	65.2	-3.33349e-05	-2.99174e-05	-2.50467e-05	-4.65755e-06	-5.24996e-06	-1.41795e-05	-8.63733e-06	-3.0744e-06	-2.26863e-05	-1.55336e-05	-1.50924e-05	9.73354e-05	9.6725e-05	0.000111278	4.32859e-05	9.44492e-05	0.000109926	6.97743e-05	7.60037e-05	6.93029e-05	6.02874e-05	9.73452e-05	7.92072e-05	-1.98134e-05
65.2	65.3	-3.36709e-05	-3.02975e-05	-2.58517e-05	-5.73236e-06	-5.74145e-06	-1.44946e-05	-9.49206e-06	-4.33109e-06	-2.34462e-05	-1.59722e-05	-1.60832e-05	9.73169e-05	9.67897e-05	0.000111482	4.33769e-05	9.46436e-05	0.000109994	6.99216e-05	7.59313e-05	6.93212e-05	6.59092e-05	9.95836e-05	7.96106e-05	-2.04652e-05
65.3	65.4	-3.42758e-05	-3.07671e-05	-2.68357e-05	-5.93388e-06	-6.83611e-06	-1.52598e-05	-9.82945e-06	-4.73502e-06	-2.36921e-05	-1.72878e-05	-1.72814e-05	9.73816e-05	9.68545e-05	0.000111528	4.34043e-05	9.48194e-05	0.000110075	6.98755e-05	7.7045e-05	6.93395e-05	6.56943e-05	0.000101343	8.01038e-05	-2.11259e-05
65.4	65.5	-3.49478e-05	-3.17956e-05	-2.70816e-05	-6.26976e-06	-6.72441e-06	-1.60476e-05	-1.02568e-05	-4.98187e-06	-2.41614e-05	-1.74032e-05	-1.71201e-05	9.74371e-05	9.69655e-05	0.000111334	4.33769e-05	9.48749e-05	0.000110102	6.97282e-05	7.64021e-05	6.94769e-05	6.98204e-05	9.95052e-05	8.01934e-05	-2.17152e-05
65.5	65.6	-3.57767e-05	-3.23322e-05	-2.78867e-05	-7.29979e-06	-6.85845e-06	-1.66102e-05	-1.14489e-05	-6.14879e-06	-2.46755e-05	-1.80033e-05	-1.77883e-05	9.74833e-05	9.70118e-05	0.000111482	4.35408e-05	9.4949e-05	0.000110223	6.97835e-05	7.6556e-05	6.95594e-05	7.13677e-05	9.85384e-05	8.02024e-05	-2.21974e-05
65.6	65.7	-3.51719e-05	-3.23322e-05	-2.83787e-05	-7.74762e-06	-7.50631e-06	-1.69478e-05	-1.18538e-05	-5.8795e-06	-2.48543e-05	-1.84418e-05	-1.85256e-05	9.7548e-05	9.71691e-05	0.000111797	4.36319e-05	9.52544e-05	0.000110331	6.99124e-05	7.73166e-05	6.95502e-05	7.7385e-05	9.76587e-05	8.01755e-05	-2.25902e-05
65.7	65.8	-3.59111e-05	-3.29806e-05	-2.86023e-05	-7.70284e-06	-7.52865e-06	-1.7398e-05	-1.17638e-05	-6.14879e-06	-2.52789e-05	-1.88803e-05	-1.91938e-05	9.7585e-05	9.72616e-05	0.000111991	4.3641e-05	9.54117e-05	0.000110413	6.99492e-05	7.62029e-05	6.9596e-05	7.71872e-05	9.73539e-05	8.03996e-05	-2.29117e-05
65.8	65.9	-3.60007e-05	-3.3003e-05	-2.80432e-05	-7.18783e-06	-7.37227e-06	-1.78706e-05	-1.14264e-05	-6.66492e-06	-2.59047e-05	-1.88111e-05	-1.88943e-05	9.77791e-05	9.73819e-05	0.000111954	4.36865e-05	9.55135e-05	0.000110534	6.99953e-05	7.74252e-05	6.97151e-05	7.49264e-05	0.000100141	8.04714e-05	-2.35635e-05
65.9	66	-3.60903e-05	-3.36961e-05	-2.79985e-05	-7.8148e-06	-8.06481e-06	-1.71054e-05	-1.23486e-05	-6.77713e-06	-2.58824e-05	-1.93189e-05	-1.94012e-05	9.79362e-05	9.75484e-05	0.000112121	4.38048e-05	9.56245e-05	0.000110642	7.00505e-05	7.80862e-05	6.98892e-05	7.58892e-05	0.000102815	8.06238e-05	-2.35367e-05
66	66.1	-3.64263e-05	-3.36514e-05	-2.8401e-05	-7.70284e-06	-8.51161e-06	-1.74655e-05	-1.22137e-05	-7.06886e-06	-2.58153e-05	-1.8511e-05	-1.96086e-05	9.79917e-05	9.76872e-05	0.000112287	4.38868e-05	9.58096e-05	0.000110764	7.01794e-05	7.81224e-05	6.9935e-05	7.38777e-05	0.000102789	8.07224e-05	-2.39117e-05
66.1	66.2	-3.66504e-05	-3.31818e-05	-2.88706e-05	-7.79241e-06	-8.19885e-06	-1.76005e-05	-1.21912e-05	-6.57516e-06	-2.59047e-05	-1.84418e-05	-1.95164e-05	9.80471e-05	9.78353e-05	0.000112436	4.3905e-05	9.59392e-05	0.000110899	7.02715e-05	7.72894e-05	6.999e-05	7.70927e-05	0.000104069	8.06417e-05	-2.40992e-05
66.2	66.3	-3.63143e-05	-3.33384e-05	-2.88035e-05	-7.65806e-06	-8.26587e-06	-1.72404e-05	-1.22137e-05	-6.86689e-06	-2.59047e-05	-1.91342e-05	-1.9839e-05	9.8158e-05	9.78908e-05	0.000112463	4.39505e-05	9.6041e-05	0.000111088	7.0336e-05	7.7045e-05	7.01182e-05	7.11184e-05	9.99058e-05	8.09645e-05	-2.39831e-05
66.3	66.4	-3.63143e-05	-3.35172e-05	-2.87588e-05	-7.16544e-06	-8.26587e-06	-1.73305e-05	-1.17638e-05	-6.75469e-06	-2.60612e-05	-1.80033e-05	-1.95625e-05	9.83152e-05	9.81036e-05	0.000112621	4.40688e-05	9.6115e-05	0.00011121	7.02439e-05	7.65923e-05	7.0219e-05	7.13762e-05	9.40443e-05	8.06866e-05	-2.36885e-05
66.4	66.5	-3.57991e-05	-3.32266e-05	-2.86917e-05	-6.85195e-06	-7.86375e-06	-1.67903e-05	-1.18763e-05	-5.96926e-06	-2.55024e-05	-1.80033e-05	-1.8756e-05	9.83984e-05	9.82239e-05	0.000112861	4.4087e-05	9.62446e-05	0.000111358	7.0428e-05	7.66828e-05	7.03106e-05	7.15052e-05	9.28772e-05	8.04803e-05	-2.37599e-05
66.5	66.6	-3.59783e-05	-3.23769e-05	-2.7596e-05	-6.51607e-06	-7.43929e-06	-1.5935e-05	-1.09991e-05	-5.56533e-06	-2.51672e-05	-1.76801e-05	-1.82491e-05	9.86109e-05	9.83812e-05	0.00011301	4.40688e-05	9.63464e-05	0.000111601	7.06122e-05	7.6882e-05	7.04022e-05	7.49093e-05	9.48891e-05	8.06417e-05	-2.35277e-05
66.6	66.7	-3.52391e-05	-3.21533e-05	-2.75513e-05	-6.1578e-06	-6.45633e-06	-1.53949e-05	-1.01668e-05	-5.04919e-06	-2.43626e-05	-1.81879e-05	-1.818e-05	9.87866e-05	9.84829e-05	0.000113204	4.41781e-05	9.64482e-05	0.000111764	7.07227e-05	7.66375e-05	7.05122e-05	7.4531e-05	9.52114e-05	8.10811e-05	-2.30367e-05
66.7	66.8	-3.52391e-05	-3.17956e-05	-2.71264e-05	-5.30691e-06	-6.00953e-06	-1.49447e-05	-1.03018e-05	-4.57794e-06	-2.38932e-05	-1.65723e-05	-1.73044e-05	9.89991e-05	9.86125e-05	0.000113324	4.42054e-05	9.65129e-05	0.000111912	7.08148e-05	7.6547e-05	7.06221e-05	7.2021e-05	9.38178e-05	8.17535e-05	-2.26527e-05
66.8	66.9	-3.41414e-05	-3.14602e-05	-2.68133e-05	-5.39648e-06	-5.47337e-06	-1.45396e-05	-9.49206e-06	-3.97204e-06	-2.3178e-05	-1.6226e-05	-1.65671e-05	9.92487e-05	9.8779e-05	0.000113584	4.43784e-05	9.66055e-05	0.000112128	7.10082e-05	7.74071e-05	7.07779e-05	7.23562e-05	9.62217e-05	8.15652e-05	-2.20813e-05
66.9	67	-3.43206e-05	-3.0387e-05	-2.66791e-05	-4.76951e-06	-5.11592e-06	-1.35493e-05	-9.40208e-06	-3.52322e-06	-2.31109e-05	-1.50489e-05	-1.58528e-05	9.94982e-05	9.90288e-05	0.000114019	4.45422e-05	9.68646e-05	0.000112561	7.13673e-05	7.67552e-05	7.09153e-05	6.94937e-05	0.00010055	8.15473e-05	-2.17777e-05
67	67.1	-3.41414e-05	-3.02752e-05	-2.63884e-05	-3.941e-06	-4.91486e-06	-1.37744e-05	-8.79478e-06	-3.5681e-06	-2.21946e-05	-1.51182e-05	-1.55994e-05	9.97293e-05	9.93157e-05	0.000114287	4.45968e-05	9.70775e-05	0.00011279	7.15054e-05	7.69454e-05	7.11627e-05	6.73619e-05	0.000103712	8.21032e-05	-2.13134e-05
67.1	67.2	-3.38053e-05	-3.07894e-05	-2.61201e-05	-4.29927e-06	-4.78082e-06	-1.33693e-05	-8.65982e-06	-3.25393e-06	-2.20381e-05	-1.50028e-05	-1.56685e-05	9.99789e-05	9.96025e-05	0.000114463	4.46059e-05	9.71422e-05	0.00011302	7.16067e-05	7.68729e-05	7.13917e-05	6.82129e-05	0.000101029	8.20584e-05	-2.0992e-05
67.2	67.3	-3.40518e-05	-3.10577e-05	-2.6612e-05	-4.81429e-06	-5.02656e-06	-1.37519e-05	-9.08719e-06	-3.16417e-06	-2.23957e-05	-1.53028e-05	-1.62445e-05	0.000100275	9.97876e-05	0.000114676	4.47334e-05	9.73921e-05	0.000113331	7.18093e-05	7.66194e-05	7.15017e-05	6.8849e-05	0.000100881	8.23363e-05	-2.10188e-05
67.3	67.4	-3.41862e-05	-3.10577e-05	-2.70369e-05	-4.34406e-06	-5.33932e-06	-1.4157e-05	-9.37959e-06	-3.38858e-06	-2.26639e-05	-1.53721e-05	-1.6521e-05	0.00010046	9.98893e-05	0.000115065	4.48062e-05	9.76235e-05	0.000113547	7.20118e-05	7.6049e-05	7.16116e-05	7.31556e-05	0.000104949	8.22108e-05	-2.10902e-05
67.4	67.5	-3.44326e-05	-3.10577e-05	-2.63437e-05	-4.25449e-06	-5.00422e-06	-1.4112e-05	-9.37959e-06	-3.52322e-06	-2.30215e-05	-1.52567e-05	-1.59911e-05	0.000100543	0.000100028	0.000115194	4.487e-05	9.77993e-05	0.00011375	7.20671e-05	7.52703e-05	7.1694e-05	7.3147e-05	0.00010271	8.22108e-05	-2.14384e-05
67.5	67.6	-3.37829e-05	-3.06106e-05	-2.61871e-05	-4.34406e-06	-4.69146e-06	-1.37519e-05	-8.95223e-06	-3.00708e-06	-2.27757e-05	-1.5072e-05	-1.5968e-05	0.000100728	0.00010013	0.000115269	4.49155e-05	9.79844e-05	0.00011379	7.21131e-05	7.60762e-05	7.18681e-05	7.44966e-05	9.78329e-05	8.27039e-05	-2.15456e-05
67.6	67.7	-3.29541e-05	-3.05658e-05	-2.5561e-05	-4.00818e-06	-4.57976e-06	-1.34818e-05	-7.91756e-06	-2.67047e-06	-2.20381e-05	-1.43334e-05	-1.53229e-05	0.000100875	0.000100306	0.000115472	4.49883e-05	9.79936e-05	0.000113912	7.22052e-05	7.671e-05	7.20239e-05	7.04479e-05	0.00010001	8.27039e-05	-2.13134e-05
67.7	67.8	-3.27525e-05	-2.99845e-05	-2.54045e-05	-3.49316e-06	-3.88721e-06	-1.35043e-05	-7.62515e-06	-2.15433e-06	-2.17476e-05	-1.38487e-05	-1.45164e-05	0.000101042	0.000100528	0.000115787	4.50884e-05	9.8151e-05	0.000114304	7.25367e-05	7.74434e-05	7.21155e-05	7.04651e-05	0.000103982	8.30356e-05	-2.08045e-05
67.8	67.9	-3.29317e-05	-3.0141e-05	-2.5561e-05	-3.24685e-06	-4.42338e-06	-1.27616e-05	-7.82759e-06	-2.26653e-06	-2.17252e-05	-1.35718e-05	-1.4816e-05	0.000101264	0.000100778	0.000116148	4.53069e-05	9.83638e-05	0.000114547	7.27485e-05	7.78055e-05	7.22346e-05	7.13848e-05	0.000101674	8.29101e-05	-2.04384e-05
67.9	68	-3.26181e-05	-3.02305e-05	-2.54492e-05	-3.35881e-06	-4.08827e-06	-1.30992e-05	-7.71512e-06	-2.17677e-06	-2.15017e-05	-1.41026e-05	-1.47007e-05	0.000101624	0.000100981	0.000116333	4.53798e-05	9.85211e-05	0.000114885	7.28774e-05	7.72079e-05	7.25094e-05	7.57001e-05	0.000100829	8.29281e-05	-2.0242e-05
68	68.1	-3.32453e-05	-3.10801e-05	-2.60082e-05	-4.09775e-06	-5.07124e-06	-1.4157e-05	-8.20996e-06	-2.40118e-06	-2.19711e-05	-1.46566e-05	-1.54381e-05	0.000101855	0.000101203	0.000116463	4.54799e-05	9.87432e-05	0.000115006	7.2905e-05	7.72079e-05	7.27293e-05	7.72216e-05	0.000101221	8.35915e-05	-2.02062e-05
68.1	68.2	-3.42086e-05	-3.1326e-05	-2.65226e-05	-4.32167e-06	-5.36166e-06	-1.47647e-05	-9.06469e-06	-3.52322e-06	-2.27086e-05	-1.55798e-05	-1.55763e-05	0.000101957	0.000101407	0.000116713	4.56347e-05	9.89746e-05	0.000115236	7.30984e-05	7.84484e-05	7.28118e-05	8.011e-05	0.000104356	8.40757e-05	-2.09295e-05
68.2	68.3	-3.50598e-05	-3.18627e-05	-2.73053e-05	-5.01582e-06	-5.89783e-06	-1.48097e-05	-9.19965e-06	-4.39841e-06	-2.29768e-05	-1.61799e-05	-1.65901e-05	0.000101985	0.000101499	0.000117018	4.56711e-05	9.91597e-05	0.000115425	7.33194e-05	7.87562e-05	7.26927e-05	8.27662e-05	0.000103451	8.37619e-05	-2.13848e-05
68.3	68.4	-3.51719e-05	-3.25782e-05	-2.73724e-05	-5.44126e-06	-5.83081e-06	-1.53724e-05	-1.01443e-05	-4.62282e-06	-2.38262e-05	-1.61337e-05	-1.69358e-05	0.000102059	0.00010161	0.00011712	4.57166e-05	9.9391e-05	0.000115601	7.32918e-05	7.81224e-05	7.28209e-05	8.01787e-05	0.000104539	8.35198e-05	-2.1867e-05
68.4	68.5	-3.54407e-05	-3.25558e-05	-2.77525e-05	-5.97867e-06	-6.05421e-06	-1.53724e-05	-1.04817e-05	-4.44329e-06	-2.3625e-05	-1.66415e-05	-1.80187e-05	0.000102197	0.000101657	0.000117074	4.57621e-05	9.94188e-05	0.000115641	7.31997e-05	7.85389e-05	7.30042e-05	7.72732e-05	0.000105558	8.39771e-05	-2.20366e-05
68.5	68.6	-3.57543e-05	-3.30924e-05	-2.80432e-05	-6.06824e-06	-6.29995e-06	-1.59801e-05	-1.04592e-05	-5.04919e-06	-2.38038e-05	-1.66646e-05	-1.88943e-05	0.00010229	0.000101795	0.000117203	4.58076e-05	9.95946e-05	0.000115817	7.33194e-05	7.90369e-05	7.31141e-05	7.52531e-05	0.000106795	8.41923e-05	-2.21974e-05
68.6	68.7	-3.58887e-05	-3.38526e-05	-2.76183e-05	-6.29215e-06	-6.56803e-06	-1.63852e-05	-1.05267e-05	-5.36336e-06	-2.42955e-05	-1.73108e-05	-1.83413e-05	0.000102401	0.000101879	0.0001175	4.58531e-05	9.97242e-05	0.000115925	7.34759e-05	7.81677e-05	7.30591e-05	7.75913e-05	0.00010798	8.41833e-05	-2.26438e-05
68.7	68.8	-3.62247e-05	-3.35396e-05	-2.83563e-05	-6.09063e-06	-7.26057e-06	-1.64302e-05	-1.01893e-05	-5.96926e-06	-2.41838e-05	-1.74724e-05	-1.85026e-05	0.000102474	0.000102054	0.000117722	4.5926e-05	9.99e-05	0.000116033	7.35957e-05	7.89373e-05	7.30866e-05	8.1941e-05	0.000107858	8.46316e-05	-2.28492e-05
68.8	68.9	-3.59559e-05	-3.38973e-05	-2.84457e-05	-6.51607e-06	-6.79143e-06	-1.69478e-05	-1.1179e-05	-5.8795e-06	-2.51001e-05	-1.79109e-05	-1.85948e-05	0.000102613	0.000102073	0.000117629	4.5926e-05	9.99371e-05	0.000116114	7.35404e-05	7.91818e-05	7.31966e-05	7.96372e-05	0.000104505	8.43805e-05	-2.30634e-05
68.9	69	-3.62247e-05	-3.45905e-05	-2.86694e-05	-6.73999e-06	-7.70737e-06	-1.70379e-05	-1.13365e-05	-5.7673e-06	-2.55695e-05	-1.83033e-05	-1.91247e-05	0.000102696	0.000102202	0.000117703	4.59624e-05	0.000100085	0.000116182	7.35128e-05	7.93538e-05	7.33523e-05	7.36886e-05	0.000108424	8.4784e-05	-2.34117e-05
69	69.1	-3.67848e-05	-3.47023e-05	-2.92284e-05	-6.65042e-06	-7.97545e-06	-1.7578e-05	-1.13365e-05	-6.50784e-06	-2.56365e-05	-1.89034e-05	-1.99081e-05	0.000102789	0.000102415	0.000118018	4.60443e-05	0.000100354	0.000116465	7.36601e-05	7.90731e-05	7.33798e-05	7.36198e-05	0.000108537	8.47033e-05	-2.37688e-05
69.1	69.2	-3.75688e-05	-3.53283e-05	-2.95415e-05	-7.255e-06	-7.86375e-06	-1.76005e-05	-1.16963e-05	-6.26099e-06	-2.62177e-05	-1.87649e-05	-1.9839e-05	0.000102853	0.000102526	0.000118342	4.61627e-05	0.000100576	0.00011679	7.39271e-05	7.8222e-05	7.35081e-05	7.67059e-05	0.000108807	8.46854e-05	-2.40456e-05
69.2	69.3	-3.83529e-05	-3.58426e-05	-2.94297e-05	-7.09826e-06	-8.13183e-06	-1.79381e-05	-1.24386e-05	-7.04642e-06	-2.64188e-05	-1.92496e-05	-2.05302e-05	0.000102983	0.000102647	0.000118426	4.62446e-05	0.000100622	0.000116871	7.39179e-05	7.82673e-05	7.3618e-05	6.99235e-05	0.000106403	8.46047e-05	-2.43045e-05
69.3	69.4	-4.39532e-05	-4.13204e-05	-3.50649e-05	-1.31888e-05	-1.25998e-05	-2.39249e-05	-1.76119e-05	-1.21404e-05	-3.19169e-05	-2.55506e-05	-2.659e-05	0.000103223	0.000102869	0.000118407	4.62992e-05	0.000100844	0.000117114	7.38719e-05	7.71355e-05	7.38196e-05	7.53906e-05	0.000105288	8.4784e-05	-2.42688e-05
69.4	69.5	-5.41904e-05	-5.1091e-05	-4.36295e-05	-2.37575e-05	-2.16697e-05	-3.49303e-05	-2.83182e-05	-2.24404e-05	-4.32036e-05	-3.73906e-05	-3.89399e-05	0.000102909	0.000102795	0.00011825	4.63994e-05	0.000101112	0.000116871	7.35957e-05	7.79323e-05	7.36363e-05	7.17029e-05	0.00010501	8.47481e-05	-2.78046e-05
69.5	69.6	-6.15378e-05	-5.88269e-05	-5.0338e-05	-3.08106e-05	-2.92203e-05	-4.34375e-05	-3.63477e-05	-2.94641e-05	-5.14952e-05	-4.64609e-05	-4.73495e-05	0.000101338	0.000101879	0.000117213	4.63083e-05	0.00010139	0.00011583	7.24262e-05	7.72623e-05	7.26835e-05	6.61585e-05	0.000106612	8.39233e-05	-3.67331e-05
69.6	69.7	-6.39794e-05	-6.1085e-05	-5.2507e-05	-3.33631e-05	-3.20127e-05	-4.64757e-05	-3.84169e-05	-3.26505e-05	-5.45793e-05	-4.96458e-05	-5.06673e-05	9.96554e-05	0.000100768	0.000115815	4.59897e-05	0.000101399	0.000114479	7.09437e-05	7.59222e-05	7.16757e-05	6.65109e-05	0.000107205	8.36543e-05	-4.52151e-05
69.7	69.8	-6.52339e-05	-6.21134e-05	-5.29989e-05	-3.48633e-05	-3.3085e-05	-4.79835e-05	-4.02612e-05	-3.35032e-05	-5.57862e-05	-5.10767e-05	-5.25105e-05	9.88328e-05	0.000100111	0.000115019	4.57894e-05	0.00010126	0.000113669	7.00873e-05	7.49716e-05	7.11718e-05	6.50238e-05	0.000102885	8.34212e-05	-4.85453e-05
69.8	69.9	-6.57715e-05	-6.22252e-05	-5.36474e-05	-3.52887e-05	-3.41125e-05	-4.82536e-05	-4.04636e-05	-3.36603e-05	-5.68589e-05	-5.1723e-05	-5.2833e-05	9.84631e-05	9.98431e-05	0.000114639	4.57075e-05	0.000101112	0.000113371	6.97282e-05	7.38398e-05	7.08878e-05	6.83848e-05	0.000105881	8.31522e-05	-5.00542e-05
69.9	70	-6.57043e-05	-6.26947e-05	-5.37145e-05	-3.52439e-05	-3.36211e-05	-4.80285e-05	-4.00588e-05	-3.38622e-05	-5.59203e-05	-5.12152e-05	-5.26717e-05	9.81488e-05	9.97598e-05	0.000114574	4.56893e-05	0.000101122	0.000113196	6.96546e-05	7.42744e-05	7.06496e-05	6.78175e-05	0.000108668	8.27308e-05	-5.06077e-05
70	70.1	-6.50323e-05	-6.14874e-05	-5.28648e-05	-3.43931e-05	-3.21691e-05	-4.70383e-05	-3.94065e-05	-3.30095e-05	-5.5585e-05	-4.99459e-05	-5.15889e-05	9.80286e-05	9.96488e-05	0.000114546	4.56347e-05	0.000101038	0.000113101	6.97558e-05	7.59947e-05	7.05397e-05	6.83934e-05	0.000103869	8.2417e-05	-5.06881e-05
70.1	70.2	-6.40018e-05	-6.08838e-05	-5.23057e-05	-3.28481e-05	-3.13872e-05	-4.5778e-05	-3.83044e-05	-3.20446e-05	-5.42888e-05	-4.89304e-05	-5.00222e-05	9.80841e-05	9.9584e-05	0.00011437	4.5662e-05	0.00010089	0.000113007	6.96822e-05	7.50621e-05	7.05672e-05	6.7551e-05	0.000105942	8.2426e-05	-5.01435e-05
70.2	70.3	-6.29266e-05	-5.98106e-05	-5.13442e-05	-3.26242e-05	-3.11862e-05	-4.50579e-05	-3.74948e-05	-3.11695e-05	-5.30149e-05	-4.80072e-05	-4.88241e-05	9.81396e-05	9.95562e-05	0.000114287	4.55618e-05	0.000100751	0.000113088	6.9673e-05	7.54605e-05	7.06313e-05	6.47229e-05	0.000109826	8.23184e-05	-4.91078e-05
70.3	70.4	-6.18514e-05	-5.91175e-05	-5.01367e-05	-3.15271e-05	-3.00692e-05	-4.46528e-05	-3.72249e-05	-3.06309e-05	-5.23891e-05	-4.77072e-05	-4.80638e-05	9.82043e-05	9.96118e-05	0.000114472	4.55709e-05	0.000100705	0.000113331	6.98111e-05	7.64927e-05	7.06038e-05	6.93476e-05	0.000105428	8.20673e-05	-4.81078e-05
70.4	70.5	-6.1717e-05	-5.82903e-05	-4.98907e-05	-3.13032e-05	-2.95778e-05	-4.37075e-05	-3.63027e-05	-2.98231e-05	-5.17857e-05	-4.65301e-05	-4.71652e-05	9.82505e-05	9.95562e-05	0.000114546	4.56438e-05	0.000100677	0.000113304	6.99676e-05	7.59675e-05	7.05946e-05	6.77917e-05	0.000101691	8.19508e-05	-4.71614e-05
70.5	70.6	-6.13362e-05	-5.81338e-05	-4.95329e-05	-3.11241e-05	-2.94214e-05	-4.32349e-05	-3.64377e-05	-2.99353e-05	-5.12717e-05	-4.61147e-05	-4.74187e-05	9.82874e-05	9.96025e-05	0.000114491	4.55709e-05	0.000100613	0.00011325	7.00413e-05	7.60309e-05	7.06588e-05	6.64507e-05	0.000103886	8.22556e-05	-4.67775e-05
70.6	70.7	-6.1493e-05	-5.82903e-05	-4.98684e-05	-3.1236e-05	-2.93767e-05	-4.38426e-05	-3.65276e-05	-2.95987e-05	-5.1294e-05	-4.70148e-05	-4.72113e-05	9.83152e-05	9.96118e-05	0.000114417	4.55072e-05	0.000100474	0.000113128	6.99216e-05	7.61848e-05	7.07229e-05	7.31299e-05	0.000103616	8.22556e-05	-4.65097e-05
70.7	70.8	-6.23218e-05	-5.88269e-05	-5.02709e-05	-3.19301e-05	-3.00245e-05	-4.42702e-05	-3.73598e-05	-2.99129e-05	-5.20763e-05	-4.77072e-05	-4.77643e-05	9.83706e-05	9.9584e-05	0.000114537	4.54617e-05	0.000100465	0.000113182	6.98663e-05	7.54695e-05	7.07046e-05	7.34049e-05	0.000105471	8.19866e-05	-4.6465e-05
70.8	70.9	-6.26802e-05	-5.87821e-05	-5.08075e-05	-3.22436e-05	-3.0583e-05	-4.52829e-05	-3.71799e-05	-3.05636e-05	-5.23668e-05	-4.86534e-05	-4.83403e-05	9.8232e-05	9.94822e-05	0.000114519	4.54526e-05	0.000100529	0.000113223	6.98848e-05	7.57774e-05	7.05946e-05	7.55454e-05	0.000106612	8.19418e-05	-4.67597e-05
70.9	71	-6.3061e-05	-5.98777e-05	-5.12548e-05	-3.22436e-05	-3.05383e-05	-4.50804e-05	-3.70899e-05	-3.02719e-05	-5.30149e-05	-4.83303e-05	-4.90545e-05	9.81026e-05	9.94545e-05	0.000114408	4.54617e-05	0.000100492	0.000113169	6.98295e-05	7.51617e-05	7.05122e-05	7.99724e-05	0.000104705	8.19508e-05	-4.70543e-05
71	71.1	-6.3173e-05	-6.04142e-05	-5.13219e-05	-3.26914e-05	-3.0583e-05	-4.57105e-05	-3.81245e-05	-3.11919e-05	-5.32384e-05	-4.81688e-05	-4.94923e-05	9.80841e-05	9.93527e-05	0.000114278	4.54526e-05	0.0001004	0.00011302	6.9673e-05	7.53428e-05	7.05855e-05	8.05054e-05	0.000103634	8.19328e-05	-4.74293e-05
71.1	71.2	-6.39122e-05	-6.09508e-05	-5.16796e-05	-3.32288e-05	-3.10074e-05	-4.58455e-05	-3.83719e-05	-3.15285e-05	-5.40653e-05	-4.87457e-05	-4.98609e-05	9.79917e-05	9.92509e-05	0.000114158	4.53889e-05	0.000100391	0.000112993	6.95717e-05	7.56687e-05	7.05763e-05	7.62159e-05	0.000104905	8.19418e-05	-4.77775e-05
71.2	71.3	-6.36434e-05	-6.08614e-05	-5.22163e-05	-3.29825e-05	-3.18787e-05	-4.67457e-05	-3.93391e-05	-3.23588e-05	-5.42441e-05	-5.00151e-05	-5.09898e-05	9.78992e-05	9.92046e-05	0.000114121	4.54162e-05	0.000100354	0.000112926	6.94704e-05	7.70088e-05	7.05122e-05	7.66113e-05	0.000105323	8.18521e-05	-4.8081e-05
71.3	71.4	-6.39346e-05	-6.14651e-05	-5.23952e-05	-3.35423e-05	-3.14542e-05	-4.68358e-05	-3.97664e-05	-3.21119e-05	-5.42665e-05	-4.98766e-05	-5.12433e-05	9.7853e-05	9.92417e-05	0.000114111	4.54617e-05	0.000100455	0.000112885	6.95256e-05	7.63659e-05	7.04114e-05	7.43333e-05	0.00010474	8.15025e-05	-4.84828e-05
71.4	71.5	-6.46514e-05	-6.08838e-05	-5.23281e-05	-3.39005e-05	-3.18787e-05	-4.67683e-05	-3.9564e-05	-3.25607e-05	-5.46911e-05	-5.01997e-05	-5.07594e-05	9.77606e-05	9.91861e-05	0.000114111	4.5398e-05	0.000100511	0.000112871	6.9452e-05	7.45189e-05	7.03931e-05	7.42388e-05	0.000104452	8.18432e-05	-4.86971e-05
71.5	71.6	-6.4181e-05	-6.12862e-05	-5.23505e-05	-3.36094e-05	-3.21914e-05	-4.67683e-05	-3.97664e-05	-3.21119e-05	-5.44676e-05	-5.01074e-05	-5.12894e-05	9.77791e-05	9.90936e-05	0.000114028	4.53889e-05	0.000100446	0.000112709	6.93139e-05	7.38488e-05	7.04206e-05	7.42989e-05	0.000106351	8.20763e-05	-4.88042e-05
71.6	71.7	-6.34642e-05	-6.0839e-05	-5.19927e-05	-3.36766e-05	-3.16553e-05	-4.73309e-05	-3.90916e-05	-3.25607e-05	-5.44229e-05	-5.00843e-05	-5.09668e-05	9.77791e-05	9.91491e-05	0.000113982	4.54253e-05	0.000100344	0.000112682	6.93139e-05	7.36044e-05	7.04389e-05	8.14596e-05	0.000108015	8.17535e-05	-4.88042e-05
71.7	71.8	-6.37554e-05	-5.99895e-05	-5.17914e-05	-3.30273e-05	-3.20797e-05	-4.68133e-05	-3.90467e-05	-3.2471e-05	-5.42218e-05	-4.95535e-05	-4.97227e-05	9.77329e-05	9.90844e-05	0.000114	4.54253e-05	0.000100418	0.000112709	6.93599e-05	7.45189e-05	7.03564e-05	8.24653e-05	0.000106055	8.14128e-05	-4.86346e-05
71.8	71.9	-6.29714e-05	-6.03248e-05	-5.15678e-05	-3.2781e-05	-3.18116e-05	-4.65432e-05	-3.88217e-05	-3.19773e-05	-5.37971e-05	-4.95535e-05	-4.98148e-05	9.76867e-05	9.90288e-05	0.000114056	4.53251e-05	0.000100446	0.000112777	6.94059e-05	7.41114e-05	7.03381e-05	7.70841e-05	0.000107614	8.2157e-05	-4.85096e-05
71.9	72	-6.29714e-05	-5.99447e-05	-5.19256e-05	-3.28034e-05	-3.09404e-05	-4.63407e-05	-3.84619e-05	-3.16183e-05	-5.38418e-05	-4.92304e-05	-4.96535e-05	9.76959e-05	9.90011e-05	0.000113889	4.53251e-05	0.000100279	0.000112709	6.93599e-05	7.46547e-05	7.04206e-05	7.79265e-05	0.000106064	8.25515e-05	-4.80007e-05
72	72.1	-6.32402e-05	-5.98777e-05	-5.14784e-05	-3.26466e-05	-3.07617e-05	-4.54855e-05	-3.8282e-05	-3.17529e-05	-5.31714e-05	-4.93227e-05	-4.9331e-05	9.77698e-05	9.89826e-05	0.000113861	4.52705e-05	0.000100224	0.000112628	6.93323e-05	7.41024e-05	7.04572e-05	7.75827e-05	0.000104896	8.23094e-05	-4.78489e-05
72.1	72.2	-6.35314e-05	-5.96988e-05	-5.18138e-05	-3.29153e-05	-3.12979e-05	-4.55755e-05	-3.89117e-05	-3.1551e-05	-5.32384e-05	-4.9115e-05	-4.94462e-05	9.77514e-05	9.89641e-05	0.000113889	4.5316e-05	0.000100187	0.000112628	6.93231e-05	7.47905e-05	7.04297e-05	7.24508e-05	0.000107361	8.19508e-05	-4.7715e-05
72.2	72.3	-6.34642e-05	-5.96094e-05	-5.1948e-05	-3.37214e-05	-3.10968e-05	-4.63181e-05	-3.86193e-05	-3.16407e-05	-5.41771e-05	-4.92304e-05	-4.93771e-05	9.76959e-05	9.90011e-05	0.000113935	4.52705e-05	0.000100261	0.000112669	6.94059e-05	7.65017e-05	7.03748e-05	7.27774e-05	0.000107083	8.22377e-05	-4.784e-05
72.3	72.4	-6.3509e-05	-6.0213e-05	-5.24623e-05	-3.34975e-05	-3.11638e-05	-4.58905e-05	-3.88217e-05	-3.16183e-05	-5.40653e-05	-4.9115e-05	-4.9354e-05	9.77606e-05	9.89456e-05	0.000113945	4.52887e-05	0.000100298	0.000112655	6.93231e-05	7.57231e-05	7.04114e-05	7.25711e-05	0.000107483	8.2408e-05	-4.78578e-05
72.4	72.5	-6.41362e-05	-6.0213e-05	-5.21492e-05	-3.29377e-05	-3.12532e-05	-4.61606e-05	-3.90916e-05	-3.19773e-05	-5.41771e-05	-4.90919e-05	-4.96075e-05	9.77329e-05	9.90103e-05	0.000113861	4.53069e-05	0.000100279	0.000112669	6.92586e-05	7.43559e-05	7.05122e-05	7.79093e-05	0.000111577	8.22377e-05	-4.8081e-05
72.5	72.6	-6.35538e-05	-6.01683e-05	-5.21716e-05	-3.33184e-05	-3.13872e-05	-4.59131e-05	-3.85743e-05	-3.21793e-05	-5.41771e-05	-4.91381e-05	-5.02065e-05	9.77698e-05	9.90381e-05	0.000113926	4.53251e-05	0.000100261	0.000112601	6.93507e-05	7.40752e-05	7.05214e-05	8.09438e-05	0.000108607	8.20135e-05	-4.8215e-05
72.6	72.7	-6.45842e-05	-6.07049e-05	-5.22387e-05	-3.35423e-05	-3.12755e-05	-4.60256e-05	-3.88667e-05	-3.1708e-05	-5.47358e-05	-4.9115e-05	-5.00683e-05	9.77051e-05	9.90381e-05	0.000114019	4.52887e-05	0.000100289	0.000112601	6.93599e-05	7.42925e-05	7.0503e-05	8.1279e-05	0.000107048	8.19239e-05	-4.81525e-05
72.7	72.8	-6.39346e-05	-6.0526e-05	-5.25964e-05	-3.41468e-05	-3.1767e-05	-4.72409e-05	-3.92716e-05	-3.26505e-05	-5.44229e-05	-4.97151e-05	-5.00452e-05	9.77144e-05	9.90566e-05	0.000113982	4.53433e-05	0.000100335	0.000112763	6.93691e-05	7.38036e-05	7.05122e-05	7.76858e-05	0.000105889	8.14845e-05	-4.83132e-05
72.8	72.9	-6.4181e-05	-6.09285e-05	-5.24175e-05	-3.3699e-05	-3.17893e-05	-4.66782e-05	-3.90242e-05	-3.29422e-05	-5.44006e-05	-4.90227e-05	-4.94692e-05	9.77329e-05	9.90196e-05	0.000113852	4.53615e-05	0.00010027	0.000112696	6.93231e-05	7.4718e-05	7.05214e-05	8.05742e-05	0.000108102	8.18611e-05	-4.8465e-05
72.9	73	-6.41138e-05	-6.05931e-05	-5.21716e-05	-3.34527e-05	-3.22808e-05	-4.65657e-05	-3.85968e-05	-3.26281e-05	-5.46464e-05	-4.9115e-05	-5.00913e-05	9.77698e-05	9.90381e-05	0.000113861	4.53798e-05	0.000100261	0.000112669	6.9277e-05	7.46547e-05	7.05214e-05	8.25599e-05	0.000106577	8.19777e-05	-4.86167e-05
73	73.1	-6.44498e-05	-6.0772e-05	-5.20598e-05	-3.37886e-05	-3.18563e-05	-4.65207e-05	-3.86418e-05	-3.25383e-05	-5.42888e-05	-4.89996e-05	-5.02986e-05	9.77698e-05	9.90936e-05	0.000114065	4.53433e-05	0.000100298	0.000112669	6.93415e-05	7.36859e-05	7.04847e-05	8.44683e-05	0.00010582	8.1879e-05	-4.84739e-05
73.1	73.2	-6.40466e-05	-6.05931e-05	-5.22387e-05	-3.33631e-05	-3.16553e-05	-4.64082e-05	-3.89792e-05	-3.2471e-05	-5.44006e-05	-4.92535e-05	-4.98839e-05	9.77514e-05	9.91121e-05	0.000114102	4.53524e-05	0.000100307	0.000112709	6.93783e-05	7.39213e-05	7.0503e-05	8.06773e-05	0.000108685	8.22287e-05	-4.84471e-05
73.2	73.3	-6.44274e-05	-6.07496e-05	-5.22834e-05	-3.31168e-05	-3.14095e-05	-4.66107e-05	-3.90242e-05	-3.22017e-05	-5.411e-05	-4.97381e-05	-5.04138e-05	9.78345e-05	9.91121e-05	0.000114083	4.53889e-05	0.000100261	0.000112777	6.93967e-05	7.46003e-05	7.05672e-05	8.07633e-05	0.00011108	8.26322e-05	-4.85632e-05
73.3	73.4	-6.41362e-05	-6.0526e-05	-5.15678e-05	-3.3296e-05	-3.17223e-05	-4.67232e-05	-3.83494e-05	-3.22017e-05	-5.39983e-05	-4.89765e-05	-5.01374e-05	9.78345e-05	9.91121e-05	0.000114083	4.53524e-05	0.000100252	0.000112763	6.93691e-05	7.51617e-05	7.05855e-05	8.07203e-05	0.000108346	8.23722e-05	-4.84203e-05
73.4	73.5	-6.41138e-05	-6.06602e-05	-5.18138e-05	-3.32064e-05	-3.17893e-05	-4.64082e-05	-3.88442e-05	-3.28524e-05	-5.45793e-05	-4.90458e-05	-5.02986e-05	9.78992e-05	9.91769e-05	0.000114167	4.53615e-05	0.000100261	0.000112817	6.94243e-05	7.54062e-05	7.06038e-05	8.27834e-05	0.000107109	8.27218e-05	-4.82507e-05
73.5	73.6	-6.48531e-05	-6.0526e-05	-5.20374e-05	-3.38781e-05	-3.25265e-05	-4.66782e-05	-3.91591e-05	-3.28973e-05	-5.46017e-05	-4.86765e-05	-5.03217e-05	9.78992e-05	9.91676e-05	0.000114232	4.54526e-05	0.000100316	0.000112777	6.94612e-05	7.43649e-05	7.05855e-05	8.4176e-05	0.000108102	8.28563e-05	-4.84471e-05
73.6	73.7	-6.48531e-05	-6.07273e-05	-5.25517e-05	-3.36766e-05	-3.21467e-05	-4.76685e-05	-3.85743e-05	-3.27178e-05	-5.4557e-05	-4.88381e-05	-5.02756e-05	9.79547e-05	9.92046e-05	0.000114204	4.54071e-05	0.000100428	0.000112831	6.94704e-05	7.41567e-05	7.06313e-05	8.40728e-05	0.000108119	8.32329e-05	-4.84382e-05
73.7	73.8	-6.50323e-05	-6.12415e-05	-5.2261e-05	-3.38333e-05	-3.22808e-05	-4.72634e-05	-3.90916e-05	-3.24261e-05	-5.40206e-05	-4.89765e-05	-5.01834e-05	9.79362e-05	9.91676e-05	0.000114185	4.5489e-05	0.000100428	0.000112736	6.94059e-05	7.41839e-05	7.06588e-05	8.86633e-05	0.000104287	8.28653e-05	-4.87864e-05
73.8	73.9	-6.50323e-05	-6.03919e-05	-5.22163e-05	-3.39453e-05	-3.21021e-05	-4.72859e-05	-3.91141e-05	-3.25832e-05	-5.41547e-05	-4.88611e-05	-5.07134e-05	9.79824e-05	9.92787e-05	0.000114296	4.55345e-05	0.000100446	0.000112777	6.94059e-05	7.41205e-05	7.06679e-05	8.83796e-05	0.000100045	8.30446e-05	-4.89114e-05
73.9	74	-6.46738e-05	-6.0772e-05	-5.25517e-05	-3.37438e-05	-3.24148e-05	-4.7691e-05	-3.90242e-05	-3.27627e-05	-5.46464e-05	-4.92996e-05	-5.08977e-05	9.80564e-05	9.92879e-05	0.000114389	4.55891e-05	0.000100511	0.000112858	6.95533e-05	7.44917e-05	7.07412e-05	9.08124e-05	0.000101987	8.33943e-05	-4.88578e-05
74	74.1	-6.4629e-05	-5.99224e-05	-5.26635e-05	-3.31168e-05	-3.24595e-05	-4.71959e-05	-3.94515e-05	-3.25832e-05	-5.48699e-05	-4.92073e-05	-5.04369e-05	9.79824e-05	9.93249e-05	0.000114315	4.55891e-05	0.000100474	0.000112871	6.95256e-05	7.3713e-05	7.07229e-05	8.30241e-05	0.000103468	8.29549e-05	-4.88578e-05
74.1	74.2	-6.49427e-05	-6.03025e-05	-5.24846e-05	-3.36094e-05	-3.20127e-05	-4.71283e-05	-3.92716e-05	-3.25159e-05	-5.50934e-05	-4.87227e-05	-5.03678e-05	9.80194e-05	9.93434e-05	0.000114352	4.55254e-05	0.000100465	0.000112831	6.9498e-05	7.45007e-05	7.08787e-05	8.49153e-05	0.000104444	8.30267e-05	-4.86882e-05
74.2	74.3	-6.53235e-05	-6.04813e-05	-5.27753e-05	-3.30273e-05	-3.19904e-05	-4.73084e-05	-3.89567e-05	-3.22017e-05	-5.47134e-05	-4.96689e-05	-5.0529e-05	9.8195e-05	9.93804e-05	0.000114445	4.55163e-05	0.000100585	0.000112939	6.95533e-05	7.48901e-05	7.09611e-05	8.6136e-05	9.95487e-05	8.33226e-05	-4.87328e-05
74.3	74.4	-6.50323e-05	-6.0213e-05	-5.21716e-05	-3.34975e-05	-3.17223e-05	-4.68358e-05	-3.92491e-05	-3.22466e-05	-5.48252e-05	-4.9115e-05	-5.0506e-05	9.82412e-05	9.94267e-05	0.000114611	4.56256e-05	0.000100705	0.000113034	6.96546e-05	7.56778e-05	7.09428e-05	8.58953e-05	0.000100838	8.32419e-05	-4.86167e-05
74.4	74.5	-6.51443e-05	-6.0526e-05	-5.24175e-05	-3.31168e-05	-3.1834e-05	-4.73759e-05	-3.89567e-05	-3.19998e-05	-5.45793e-05	-4.92535e-05	-5.05751e-05	9.83429e-05	9.9547e-05	0.000114732	4.57075e-05	0.000100761	0.000113047	6.97006e-05	7.50621e-05	7.09794e-05	8.51646e-05	0.000104696	8.33315e-05	-4.88221e-05
74.5	74.6	-6.50771e-05	-6.1085e-05	-5.24399e-05	-3.30944e-05	-3.22808e-05	-4.71283e-05	-3.92716e-05	-3.18651e-05	-5.4557e-05	-4.90689e-05	-5.02065e-05	9.84353e-05	9.9621e-05	0.000114685	4.5753e-05	0.00010077	0.000113101	6.97006e-05	7.43468e-05	7.10985e-05	8.20183e-05	0.000104722	8.30715e-05	-4.86257e-05
74.6	74.7	-6.53907e-05	-6.0526e-05	-5.23057e-05	-3.31168e-05	-3.19457e-05	-4.68808e-05	-3.94515e-05	-3.15734e-05	-5.50263e-05	-4.89073e-05	-5.02295e-05	9.84908e-05	9.9695e-05	0.000114787	4.57712e-05	0.000100872	0.000113223	6.97374e-05	7.4383e-05	7.1181e-05	7.8193e-05	0.000103337	8.30984e-05	-4.84471e-05
74.7	74.8	-6.53907e-05	-6.0526e-05	-5.22387e-05	-3.32064e-05	-3.16329e-05	-4.67232e-05	-3.90017e-05	-3.19773e-05	-5.47805e-05	-4.86303e-05	-5.03217e-05	9.85925e-05	9.98431e-05	0.000114917	4.5844e-05	0.000100974	0.000113439	6.98663e-05	7.43287e-05	7.12726e-05	8.2878e-05	0.000105114	8.3475e-05	-4.86614e-05
74.8	74.9	-6.55251e-05	-6.07273e-05	-5.24623e-05	-3.35199e-05	-3.15883e-05	-4.70608e-05	-3.90242e-05	-3.19773e-05	-5.46017e-05	-4.84919e-05	-5.07825e-05	9.86849e-05	0.000100019	0.000115157	4.59078e-05	0.000101085	0.000113561	7.00137e-05	7.42744e-05	7.13551e-05	8.15455e-05	0.000105593	8.32239e-05	-4.86346e-05
74.9	75	-6.57715e-05	-6.1085e-05	-5.29319e-05	-3.30273e-05	-3.21244e-05	-4.73084e-05	-3.89567e-05	-3.17529e-05	-5.47134e-05	-4.90227e-05	-5.04599e-05	9.88328e-05	0.000100111	0.000115204	4.59624e-05	0.00010114	0.000113642	7.00321e-05	7.50802e-05	7.14925e-05	8.36258e-05	0.000103276	8.30984e-05	-4.8831e-05
75	75.1	-6.56371e-05	-6.03025e-05	-5.29542e-05	-3.37214e-05	-3.22584e-05	-4.73759e-05	-3.89342e-05	-3.1708e-05	-5.48028e-05	-4.90919e-05	-5.04369e-05	9.89344e-05	0.000100167	0.000115259	4.6017e-05	0.000101214	0.000113628	7.00597e-05	7.53066e-05	7.15841e-05	7.98091e-05	0.000108807	8.34929e-05	-4.85989e-05
75.1	75.2	-6.58611e-05	-6.01012e-05	-5.33344e-05	-3.30721e-05	-3.19904e-05	-4.75784e-05	-3.90467e-05	-3.26056e-05	-5.4557e-05	-4.89765e-05	-5.03678e-05	9.90638e-05	0.000100241	0.000115491	4.60352e-05	0.000101353	0.000113885	7.01886e-05	7.54786e-05	7.16482e-05	8.12619e-05	0.000107231	8.33495e-05	-4.87774e-05
75.2	75.3	-6.57043e-05	-6.06602e-05	-5.32673e-05	-3.29601e-05	-3.23031e-05	-4.80736e-05	-3.90242e-05	-3.20222e-05	-5.46017e-05	-4.94381e-05	-5.06903e-05	9.9147e-05	0.000100306	0.000115713	4.60352e-05	0.000101483	0.000114047	7.02623e-05	7.53881e-05	7.16757e-05	8.06859e-05	0.00010305	8.30805e-05	-4.84739e-05
75.3	75.4	-6.62195e-05	-6.06155e-05	-5.30213e-05	-3.36542e-05	-3.23031e-05	-4.7646e-05	-3.93166e-05	-3.26505e-05	-5.5004e-05	-4.90689e-05	-5.12202e-05	9.92395e-05	0.000100454	0.00011588	4.61263e-05	0.000101538	0.000113979	7.0336e-05	7.45913e-05	7.17215e-05	7.86314e-05	0.000104043	8.35019e-05	-4.86614e-05
75.4	75.5	-6.60403e-05	-6.11073e-05	-5.30213e-05	-3.26242e-05	-3.20574e-05	-4.75559e-05	-4.00588e-05	-3.22241e-05	-5.48922e-05	-4.90689e-05	-5.11972e-05	9.93504e-05	0.000100556	0.000115917	4.61263e-05	0.000101714	0.000114141	7.03728e-05	7.54333e-05	7.18773e-05	7.86056e-05	0.000102806	8.34481e-05	-4.88667e-05
75.5	75.6	-6.66675e-05	-6.11297e-05	-5.32673e-05	-3.30721e-05	-3.25042e-05	-4.68583e-05	-3.92041e-05	-3.18202e-05	-5.51381e-05	-4.90919e-05	-5.11972e-05	9.94151e-05	0.000100602	0.000115972	4.619e-05	0.000101751	0.00011429	7.04188e-05	7.58679e-05	7.18956e-05	7.56571e-05	0.000104896	8.3457e-05	-4.86257e-05
75.6	75.7	-6.62867e-05	-6.0839e-05	-5.29989e-05	-3.29825e-05	-3.17446e-05	-4.69258e-05	-3.92491e-05	-3.18876e-05	-5.48252e-05	-4.89996e-05	-5.07825e-05	9.95814e-05	0.000100768	0.000116148	4.62628e-05	0.000101936	0.000114493	7.04925e-05	7.5044e-05	7.19964e-05	8.22762e-05	0.000103468	8.35736e-05	-4.86614e-05
75.7	75.8	-6.58611e-05	-6.1085e-05	-5.37592e-05	-3.2781e-05	-3.23701e-05	-4.70608e-05	-3.91366e-05	-3.19773e-05	-5.52498e-05	-4.88611e-05	-5.0506e-05	9.97293e-05	0.000100815	0.000116315	4.62628e-05	0.000102019	0.000114641	7.0603e-05	7.55872e-05	7.21246e-05	8.27662e-05	9.78939e-05	8.31612e-05	-4.83132e-05
75.8	75.9	-6.63987e-05	-6.14651e-05	-5.29989e-05	-3.28481e-05	-3.19904e-05	-4.76009e-05	-3.88217e-05	-3.22915e-05	-5.49593e-05	-4.90689e-05	-5.02526e-05	9.9831e-05	0.000100953	0.000116417	4.63447e-05	0.00010214	0.000114817	7.0649e-05	7.60128e-05	7.22163e-05	7.70497e-05	9.85907e-05	8.35646e-05	-4.83667e-05
75.9	76	-6.64659e-05	-6.12415e-05	-5.3312e-05	-3.26019e-05	-3.19457e-05	-4.73984e-05	-3.91141e-05	-3.23363e-05	-5.49816e-05	-4.88611e-05	-5.08977e-05	0.000100025	0.00010112	0.000116574	4.64358e-05	0.000102204	0.000114925	7.07779e-05	7.63206e-05	7.2372e-05	7.6319e-05	0.000100202	8.36184e-05	-4.85096e-05
76	76.1	-6.64435e-05	-6.15768e-05	-5.30437e-05	-3.33407e-05	-3.2035e-05	-4.71508e-05	-3.92716e-05	-3.2471e-05	-5.4624e-05	-4.89996e-05	-5.08977e-05	0.00010021	0.000101379	0.000116824	4.65268e-05	0.000102491	0.000115074	7.09805e-05	7.70178e-05	7.24453e-05	7.95598e-05	0.000102266	8.36722e-05	-4.83846e-05
76.1	76.2	-6.62195e-05	-6.16663e-05	-5.34014e-05	-3.2781e-05	-3.15659e-05	-4.74659e-05	-3.92491e-05	-3.24261e-05	-5.47358e-05	-4.87688e-05	-5.07134e-05	0.000100312	0.000101472	0.000117018	4.65997e-05	0.000102667	0.000115317	7.10634e-05	7.72261e-05	7.25552e-05	7.87947e-05	0.00010528	8.42102e-05	-4.86792e-05
76.2	76.3	-6.55027e-05	-6.14203e-05	-5.34238e-05	-3.29601e-05	-3.20797e-05	-4.71959e-05	-3.94515e-05	-3.15285e-05	-5.50263e-05	-4.87457e-05	-5.05521e-05	0.000100515	0.000101573	0.00011725	4.66998e-05	0.000102713	0.000115398	7.11647e-05	7.65832e-05	7.26652e-05	7.58634e-05	0.000105062	8.42281e-05	-4.85899e-05
76.3	76.4	-6.60403e-05	-6.14874e-05	-5.34909e-05	-3.33631e-05	-3.24818e-05	-4.73759e-05	-3.88667e-05	-3.20671e-05	-5.53616e-05	-4.91381e-05	-5.0506e-05	0.000100607	0.000101731	0.000117324	4.67271e-05	0.000102769	0.000115547	7.12476e-05	7.65108e-05	7.28026e-05	7.53734e-05	0.000105027	8.42012e-05	-4.86257e-05
76.4	76.5	-6.58387e-05	-6.14427e-05	-5.33791e-05	-3.30049e-05	-3.1968e-05	-4.70383e-05	-3.92041e-05	-3.15061e-05	-5.47805e-05	-4.85842e-05	-5.03678e-05	0.000100783	0.000101888	0.000117426	4.67999e-05	0.000102889	0.000115736	7.13304e-05	7.75973e-05	7.28942e-05	7.44279e-05	0.000103851	8.40847e-05	-4.85185e-05
76.5	76.6	-6.61971e-05	-6.16216e-05	-5.33567e-05	-3.29377e-05	-3.16106e-05	-4.74659e-05	-3.91141e-05	-3.22017e-05	-5.51604e-05	-4.86765e-05	-5.09207e-05	0.000100894	0.00010199	0.000117694	4.68181e-05	0.000103074	0.000115992	7.15146e-05	7.85932e-05	7.29126e-05	7.12989e-05	0.000101665	8.46675e-05	-4.88667e-05
76.6	76.7	-6.64659e-05	-6.18004e-05	-5.38487e-05	-3.38109e-05	-3.20127e-05	-4.7781e-05	-3.91366e-05	-3.22017e-05	-5.56297e-05	-4.86534e-05	-5.02986e-05	0.000101033	0.000102138	0.000117787	4.69547e-05	0.000103241	0.000116114	7.15238e-05	7.86113e-05	7.29858e-05	7.12559e-05	0.000105515	8.48737e-05	-4.8831e-05
76.7	76.8	-6.62195e-05	-6.18004e-05	-5.37816e-05	-3.35423e-05	-3.20574e-05	-4.77585e-05	-3.94515e-05	-3.21793e-05	-5.56521e-05	-4.95074e-05	-5.13815e-05	0.000101088	0.000102249	0.000117898	4.69911e-05	0.000103269	0.000116168	7.15606e-05	7.79866e-05	7.31141e-05	7.24851e-05	0.000105245	8.49185e-05	-4.88489e-05
76.8	76.9	-6.61747e-05	-6.21134e-05	-5.38487e-05	-3.29601e-05	-3.23254e-05	-4.75109e-05	-3.96764e-05	-3.23588e-05	-5.57191e-05	-4.94612e-05	-5.13124e-05	0.000101208	0.000102304	0.000118009	4.70457e-05	0.000103389	0.000116236	7.16251e-05	7.76063e-05	7.32332e-05	7.68262e-05	0.000104139	8.5044e-05	-4.8706e-05
76.9	77	-6.67571e-05	-6.18451e-05	-5.37145e-05	-3.40572e-05	-3.26158e-05	-4.81636e-05	-3.88442e-05	-3.25383e-05	-5.54286e-05	-4.95535e-05	-5.11972e-05	0.00010131	0.000102443	0.000118203	4.70913e-05	0.000103472	0.000116479	7.17356e-05	7.75882e-05	7.32332e-05	8.14252e-05	0.000101996	8.55461e-05	-4.87774e-05
77	77.1	-6.64883e-05	-6.20016e-05	-5.39605e-05	-3.36766e-05	-3.23925e-05	-4.76235e-05	-3.90916e-05	-3.25607e-05	-5.53616e-05	-4.92766e-05	-5.11281e-05	0.000101467	0.0001026	0.000118416	4.71732e-05	0.000103713	0.000116654	7.19106e-05	7.78236e-05	7.33248e-05	7.57087e-05	0.000101709	8.58689e-05	-4.88757e-05
77.1	77.2	-6.65107e-05	-6.22923e-05	-5.3558e-05	-3.32064e-05	-3.24148e-05	-4.7646e-05	-3.92491e-05	-3.2269e-05	-5.5518e-05	-4.90689e-05	-5.10359e-05	0.000101652	0.000102748	0.000118546	4.72733e-05	0.000103944	0.000116925	7.1929e-05	7.74434e-05	7.35264e-05	7.55282e-05	0.000102109	8.57613e-05	-4.90185e-05
77.2	77.3	-6.61971e-05	-6.18004e-05	-5.3558e-05	-3.33631e-05	-3.16776e-05	-4.7736e-05	-3.92266e-05	-3.24485e-05	-5.49816e-05	-4.92766e-05	-5.07825e-05	0.000101818	0.000102915	0.000118722	4.72915e-05	0.000104037	0.000117141	7.20395e-05	7.79685e-05	7.37463e-05	7.80984e-05	0.000102919	8.61558e-05	-4.89114e-05
77.3	77.4	-6.70483e-05	-6.20464e-05	-5.40499e-05	-3.35423e-05	-3.23701e-05	-4.80511e-05	-3.93391e-05	-3.25383e-05	-5.5451e-05	-5.01767e-05	-5.12202e-05	0.000102022	0.000103109	0.000118944	4.73917e-05	0.000104213	0.000117276	7.22144e-05	7.86113e-05	7.37738e-05	8.05054e-05	0.000102031	8.66579e-05	-4.90989e-05
77.4	77.5	-6.71603e-05	-6.21134e-05	-5.39381e-05	-3.38781e-05	-3.28616e-05	-4.81636e-05	-4.00363e-05	-3.27178e-05	-5.56968e-05	-4.98766e-05	-5.20266e-05	0.000102086	0.000103202	0.000119046	4.74736e-05	0.000104407	0.000117452	7.22881e-05	7.80771e-05	7.38654e-05	7.96715e-05	0.000101892	8.67296e-05	-4.91256e-05
77.5	77.6	-6.74515e-05	-6.22252e-05	-5.41394e-05	-3.42811e-05	-3.25042e-05	-4.82536e-05	-4.00138e-05	-3.25607e-05	-5.54286e-05	-4.98766e-05	-5.17502e-05	0.000102197	0.000103378	0.000119277	4.75738e-05	0.000104564	0.000117627	7.2371e-05	7.7715e-05	7.40486e-05	8.34453e-05	0.000105053	8.64248e-05	-4.91614e-05
77.6	77.7	-6.69811e-05	-6.25159e-05	-5.40723e-05	-3.39677e-05	-3.27946e-05	-4.87262e-05	-4.01038e-05	-3.30095e-05	-5.57191e-05	-4.98305e-05	-5.18193e-05	0.000102364	0.00010347	0.000119453	4.75829e-05	0.000104703	0.000117789	7.25091e-05	7.74886e-05	7.41677e-05	7.92675e-05	0.000104025	8.64248e-05	-4.93846e-05
77.7	77.8	-6.74739e-05	-6.3276e-05	-5.39157e-05	-3.38333e-05	-3.30179e-05	-4.82311e-05	-3.99013e-05	-3.30768e-05	-5.58309e-05	-5.0292e-05	-5.17502e-05	0.000102474	0.000103544	0.000119629	4.77285e-05	0.000104851	0.000117924	7.26564e-05	7.85299e-05	7.42135e-05	7.47115e-05	0.000109382	8.66938e-05	-4.92953e-05
77.8	77.9	-6.70035e-05	-6.265e-05	-5.38487e-05	-3.35199e-05	-3.25712e-05	-4.80736e-05	-3.94515e-05	-3.20446e-05	-5.56968e-05	-5.00843e-05	-5.1681e-05	0.000102595	0.000103775	0.000119731	4.77831e-05	0.000104999	0.000118073	7.27669e-05	7.88377e-05	7.42868e-05	7.71872e-05	0.000112195	8.664e-05	-4.9581e-05
77.9	78	-6.66899e-05	-6.28289e-05	-5.34909e-05	-3.3587e-05	-3.24818e-05	-4.81636e-05	-3.97439e-05	-3.23363e-05	-5.57862e-05	-4.97843e-05	-5.17962e-05	0.000102724	0.000103896	0.000119944	4.78196e-05	0.000105157	0.000118289	7.28682e-05	7.9055e-05	7.44242e-05	7.82704e-05	0.000112108	8.69897e-05	-4.95363e-05
78	78.1	-6.71155e-05	-6.29407e-05	-5.40723e-05	-3.33631e-05	-3.26605e-05	-4.80285e-05	-3.94515e-05	-3.26505e-05	-5.52945e-05	-4.95766e-05	-5.14967e-05	0.000103048	0.000104071	0.000120212	4.7947e-05	0.000105295	0.000118573	7.30155e-05	7.83669e-05	7.45983e-05	7.58806e-05	0.000109896	8.71421e-05	-4.93399e-05
78.1	78.2	-6.69139e-05	-6.29183e-05	-5.38039e-05	-3.26242e-05	-3.27052e-05	-4.74884e-05	-3.96989e-05	-3.21793e-05	-5.60767e-05	-4.95304e-05	-5.15428e-05	0.000103251	0.00010434	0.000120499	4.81018e-05	0.000105545	0.000118843	7.32089e-05	7.82944e-05	7.47449e-05	7.5915e-05	0.000116489	8.73304e-05	-4.90274e-05
78.2	78.3	-6.77203e-05	-6.27842e-05	-5.41617e-05	-3.29825e-05	-3.20797e-05	-4.7871e-05	-3.97889e-05	-3.24261e-05	-5.54063e-05	-4.96689e-05	-5.19345e-05	0.000103473	0.000104571	0.000120805	4.82474e-05	0.000105721	0.000119086	7.33747e-05	7.87109e-05	7.49098e-05	7.55282e-05	0.000112761	8.66848e-05	-4.90453e-05
78.3	78.4	-6.75187e-05	-6.2963e-05	-5.38934e-05	-3.32736e-05	-3.25488e-05	-4.78485e-05	-3.99238e-05	-3.27851e-05	-5.58309e-05	-4.97612e-05	-5.13124e-05	0.000103667	0.000104756	0.000121046	4.83476e-05	0.00010586	0.000119316	7.36141e-05	7.95983e-05	7.50747e-05	7.74881e-05	0.00011324	8.64248e-05	-4.89828e-05
78.4	78.5	-6.74291e-05	-6.35443e-05	-5.44748e-05	-3.37438e-05	-3.24148e-05	-4.82311e-05	-4.02387e-05	-3.25383e-05	-5.61438e-05	-4.97381e-05	-5.21649e-05	0.000103907	0.000104895	0.000121305	4.84568e-05	0.000106101	0.000119519	7.3743e-05	7.89464e-05	7.52213e-05	7.82016e-05	0.000110175	8.68372e-05	-4.91524e-05
78.5	78.6	-6.83027e-05	-6.32984e-05	-5.49891e-05	-3.42364e-05	-3.30626e-05	-4.81186e-05	-4.05536e-05	-3.29646e-05	-5.60767e-05	-5.10767e-05	-5.21418e-05	0.000104055	0.000105108	0.000121471	4.84841e-05	0.000106267	0.000119735	7.37982e-05	7.85661e-05	7.53679e-05	7.78234e-05	0.000108676	8.74918e-05	-4.94024e-05
78.6	78.7	-6.82355e-05	-6.40138e-05	-5.49667e-05	-3.4729e-05	-3.32637e-05	-4.87262e-05	-4.04411e-05	-3.31217e-05	-5.66578e-05	-5.06152e-05	-5.30634e-05	0.000104203	0.000105237	0.000121592	4.86116e-05	0.000106461	0.000119897	7.38995e-05	7.90731e-05	7.55053e-05	8.00842e-05	0.000108058	8.73035e-05	-4.98756e-05
78.7	78.8	-6.84147e-05	-6.40362e-05	-5.54139e-05	-3.42364e-05	-3.33307e-05	-4.87487e-05	-4.07335e-05	-3.33237e-05	-5.63002e-05	-5.10306e-05	-5.35933e-05	0.000104277	0.000105358	0.000121814	4.86753e-05	0.000106674	0.000120032	7.40561e-05	7.9381e-05	7.55878e-05	8.04796e-05	0.000110218	8.78145e-05	-5.00988e-05
78.8	78.9	-6.84595e-05	-6.4461e-05	-5.57046e-05	-3.502e-05	-3.38668e-05	-4.88162e-05	-4.05986e-05	-3.30095e-05	-5.67025e-05	-5.10306e-05	-5.33399e-05	0.000104452	0.000105515	0.000122008	4.87208e-05	0.000106822	0.000120235	7.41297e-05	7.89554e-05	7.56794e-05	7.88807e-05	0.000109547	8.75994e-05	-5.02506e-05
78.9	79	-6.87955e-05	-6.4215e-05	-5.55034e-05	-3.43931e-05	-3.31073e-05	-4.89063e-05	-4.03287e-05	-3.34134e-05	-5.60991e-05	-5.09844e-05	-5.2833e-05	0.000104517	0.0001057	0.000122157	4.88574e-05	0.000106961	0.00012037	7.4185e-05	7.9055e-05	7.58077e-05	8.37806e-05	0.000109826	8.77876e-05	-5.03488e-05
79	79.1	-6.80339e-05	-6.37008e-05	-5.47655e-05	-3.38333e-05	-3.29956e-05	-4.88387e-05	-4.04636e-05	-3.33686e-05	-5.6412e-05	-5.09844e-05	-5.34781e-05	0.000104536	0.000105783	0.000122314	4.8912e-05	0.000107081	0.000120532	7.42771e-05	7.87472e-05	7.59543e-05	8.34109e-05	0.000111098	8.81104e-05	-5.02506e-05
79.1	79.2	-6.83475e-05	-6.41032e-05	-5.50338e-05	-3.41468e-05	-3.26605e-05	-4.87262e-05	-4.01937e-05	-3.3391e-05	-5.64343e-05	-5.0869e-05	-5.30404e-05	0.000104822	0.000105922	0.000122564	4.90759e-05	0.000107267	0.000120708	7.44796e-05	7.87019e-05	7.60459e-05	8.16831e-05	0.000107414	8.84153e-05	-5.00185e-05
79.2	79.3	-6.81235e-05	-6.40809e-05	-5.56152e-05	-3.37438e-05	-3.25935e-05	-4.90638e-05	-4.02612e-05	-3.33461e-05	-5.59203e-05	-5.01074e-05	-5.33169e-05	0.000105081	0.000106209	0.000122823	4.91669e-05	0.000107535	0.000120991	7.45993e-05	7.99514e-05	7.62566e-05	7.98693e-05	0.000107457	8.8478e-05	-4.9822e-05
79.3	79.4	-6.81011e-05	-6.4215e-05	-5.5481e-05	-3.38557e-05	-3.23031e-05	-4.83886e-05	-4.03062e-05	-3.28524e-05	-5.5965e-05	-5.06382e-05	-5.29713e-05	0.000105284	0.000106449	0.000123073	4.93035e-05	0.00010785	0.000121248	7.48203e-05	8.05127e-05	7.64307e-05	8.21645e-05	0.000109034	8.85408e-05	-4.95363e-05
79.4	79.5	-6.85715e-05	-6.41256e-05	-5.52574e-05	-3.36318e-05	-3.29062e-05	-4.86587e-05	-3.99238e-05	-3.28973e-05	-5.59873e-05	-5.10306e-05	-5.281e-05	0.000105589	0.000106653	0.000123388	4.944e-05	0.000107988	0.000121518	7.50045e-05	8.17351e-05	7.66597e-05	8.44511e-05	0.000107631	8.9007e-05	-4.96078e-05
79.5	79.6	-6.84595e-05	-6.43715e-05	-5.55928e-05	-3.38781e-05	-3.29509e-05	-4.89063e-05	-4.05086e-05	-3.35032e-05	-5.61438e-05	-5.13998e-05	-5.30634e-05	0.000105793	0.000106903	0.00012361	4.95311e-05	0.000108211	0.000121802	7.51242e-05	8.19071e-05	7.68063e-05	8.19324e-05	0.000108729	8.90429e-05	-4.98845e-05
79.6	79.7	-6.83699e-05	-6.42597e-05	-5.53916e-05	-3.39005e-05	-3.3085e-05	-4.90413e-05	-4.0846e-05	-3.3032e-05	-5.65684e-05	-5.21384e-05	-5.35012e-05	0.000105968	0.000107125	0.000123888	4.96403e-05	0.000108377	0.000122113	7.53084e-05	8.25318e-05	7.69346e-05	8.507e-05	0.000110871	8.89443e-05	-4.99381e-05
79.7	79.8	-6.88851e-05	-6.41703e-05	-5.5168e-05	-3.4102e-05	-3.342e-05	-4.96714e-05	-4.11608e-05	-3.3391e-05	-5.69483e-05	-5.12845e-05	-5.35242e-05	0.000106172	0.000107347	0.00012411	4.96949e-05	0.000108581	0.000122302	7.54281e-05	8.22693e-05	7.71086e-05	8.51904e-05	0.000109687	8.97781e-05	-5.01881e-05
79.8	79.9	-6.86387e-05	-6.41703e-05	-5.604e-05	-3.41692e-05	-3.36658e-05	-4.9919e-05	-4.10034e-05	-3.37725e-05	-5.6479e-05	-5.14229e-05	-5.32017e-05	0.000106329	0.000107495	0.000124305	4.97769e-05	0.000108729	0.000122505	7.5511e-05	8.19071e-05	7.71544e-05	8.52419e-05	0.00011	8.98319e-05	-5.0072e-05
79.9	80	-6.83699e-05	-6.40809e-05	-5.58164e-05	-3.47513e-05	-3.33307e-05	-4.97164e-05	-4.09134e-05	-3.33012e-05	-5.67248e-05	-5.15152e-05	-5.35012e-05	0.000106412	0.000107597	0.000124462	4.99225e-05	0.000108895	0.000122707	7.56491e-05	8.17622e-05	7.72277e-05	8.85945e-05	0.000111281	8.95271e-05	-5.01881e-05
80	80.1	-6.85043e-05	-6.4528e-05	-5.604e-05	-3.47737e-05	-3.34647e-05	-4.96939e-05	-4.09134e-05	-3.32339e-05	-5.71495e-05	-5.16076e-05	-5.34781e-05	0.000106569	0.000107726	0.000124647	4.99225e-05	0.00010909	0.000122775	7.57412e-05	8.19162e-05	7.73468e-05	8.80444e-05	0.000107997	8.98947e-05	-5.04381e-05
80.1	80.2	-6.86387e-05	-6.41703e-05	-5.60848e-05	-3.43035e-05	-3.35317e-05	-4.96714e-05	-4.05536e-05	-3.29871e-05	-5.67919e-05	-5.1723e-05	-5.35012e-05	0.000106698	0.000107958	0.000124971	5.00045e-05	0.000109275	0.000122991	7.59345e-05	8.29846e-05	7.74843e-05	8.78381e-05	0.000109356	9.0074e-05	-5.04024e-05
80.2	80.3	-6.82131e-05	-6.41032e-05	-5.54363e-05	-3.43707e-05	-3.37104e-05	-4.92438e-05	-4.03737e-05	-3.27851e-05	-5.67248e-05	-5.18614e-05	-5.35933e-05	0.000106837	0.00010817	0.000125129	5.00682e-05	0.000109404	0.000123194	7.60543e-05	8.33829e-05	7.75667e-05	8.94628e-05	0.000111629	9.02175e-05	-5.04202e-05
80.3	80.4	-6.86835e-05	-6.40362e-05	-5.53916e-05	-3.4505e-05	-3.36881e-05	-4.93564e-05	-4.0801e-05	-3.29871e-05	-5.6546e-05	-5.14691e-05	-5.32938e-05	0.000107031	0.000108272	0.000125341	5.01501e-05	0.000109562	0.000123369	7.6174e-05	8.32834e-05	7.76858e-05	8.55428e-05	0.000113145	9.00561e-05	-5.02595e-05
80.4	80.5	-6.80339e-05	-6.43045e-05	-5.55705e-05	-3.46842e-05	-3.35988e-05	-4.96039e-05	-4.09359e-05	-3.3593e-05	-5.63896e-05	-5.14922e-05	-5.29713e-05	0.000107281	0.000108429	0.000125573	5.02594e-05	0.000109756	0.000123666	7.63397e-05	8.34011e-05	7.77958e-05	8.26115e-05	0.000114739	9.06837e-05	-5.01881e-05
80.5	80.6	-6.89523e-05	-6.47293e-05	-5.59506e-05	-3.48633e-05	-3.34647e-05	-4.94239e-05	-4.06211e-05	-3.32339e-05	-5.71271e-05	-5.14229e-05	-5.31556e-05	0.000107493	0.000108679	0.000125786	5.03868e-05	0.000109987	0.000123923	7.65147e-05	8.34463e-05	7.7924e-05	8.5027e-05	0.000113746	9.07913e-05	-5.02327e-05
80.6	80.7	-6.90867e-05	-6.52435e-05	-5.54587e-05	-3.45498e-05	-3.40902e-05	-4.97614e-05	-4.04636e-05	-3.30768e-05	-5.69707e-05	-5.16076e-05	-5.39389e-05	0.00010766	0.000108846	0.000125953	5.04414e-05	0.0001102	0.00012418	7.66344e-05	8.37451e-05	7.80248e-05	8.15799e-05	0.000113711	9.12396e-05	-5.01881e-05
80.7	80.8	-6.85043e-05	-6.47069e-05	-5.59506e-05	-3.44379e-05	-3.35988e-05	-4.96489e-05	-4.10259e-05	-3.32564e-05	-5.68366e-05	-5.16537e-05	-5.36855e-05	0.000107872	0.000109068	0.000126258	5.05871e-05	0.000110441	0.000124464	7.67541e-05	8.34101e-05	7.82997e-05	8.26802e-05	0.000113101	9.15355e-05	-5.03399e-05
80.8	80.9	-6.88179e-05	-6.47516e-05	-5.57046e-05	-3.40796e-05	-3.34871e-05	-4.97164e-05	-4.13183e-05	-3.29198e-05	-5.70824e-05	-5.18845e-05	-5.41233e-05	0.000108076	0.000109271	0.000126489	5.07054e-05	0.00011058	0.000124653	7.6883e-05	8.33015e-05	7.84737e-05	8.48207e-05	0.000112326	9.16162e-05	-5.04381e-05
80.9	81	-6.87955e-05	-6.49528e-05	-5.604e-05	-3.42588e-05	-3.35988e-05	-4.9919e-05	-4.11608e-05	-3.37725e-05	-5.70824e-05	-5.15845e-05	-5.40541e-05	0.000108214	0.000109429	0.00012673	5.07874e-05	0.000110811	0.000124815	7.70764e-05	8.31113e-05	7.85837e-05	8.49325e-05	0.000111246	9.18045e-05	-5.05274e-05
81	81.1	-6.91763e-05	-6.51764e-05	-5.6286e-05	-3.39005e-05	-3.3219e-05	-4.91763e-05	-4.05986e-05	-3.33237e-05	-5.71048e-05	-5.18614e-05	-5.3962e-05	0.000108436	0.000109642	0.000126943	5.08784e-05	0.000110978	0.000125018	7.72053e-05	8.41163e-05	7.86936e-05	8.2302e-05	0.000113929	9.21541e-05	-5.0822e-05
81.1	81.2	-6.87283e-05	-6.54e-05	-5.56152e-05	-3.45498e-05	-3.40009e-05	-4.9919e-05	-4.08235e-05	-3.30095e-05	-5.6993e-05	-5.18845e-05	-5.35242e-05	0.000108593	0.000109882	0.000127193	5.09239e-05	0.000111154	0.000125328	7.7371e-05	8.27491e-05	7.88311e-05	8.33765e-05	0.000114512	9.24411e-05	-5.08845e-05
81.2	81.3	-6.89747e-05	-6.57353e-05	-5.62189e-05	-3.40125e-05	-3.42466e-05	-4.89063e-05	-4.05086e-05	-3.37276e-05	-5.7373e-05	-5.16999e-05	-5.27639e-05	0.000108695	0.000109984	0.000127369	5.10514e-05	0.000111376	0.000125477	7.74723e-05	8.19343e-05	7.8941e-05	8.64884e-05	0.000116463	9.29611e-05	-5.07506e-05
81.3	81.4	-6.92659e-05	-6.56235e-05	-5.59953e-05	-3.43707e-05	-3.41349e-05	-4.97164e-05	-4.13858e-05	-3.31666e-05	-5.7507e-05	-5.18153e-05	-5.3386e-05	0.000109009	0.000110169	0.00012761	5.11242e-05	0.000111598	0.00012572	7.76933e-05	8.23598e-05	7.91059e-05	8.30327e-05	0.000117055	9.32032e-05	-5.09024e-05
81.4	81.5	-6.91987e-05	-6.56906e-05	-5.64649e-05	-3.48185e-05	-3.342e-05	-4.96489e-05	-4.09809e-05	-3.33461e-05	-5.78646e-05	-5.20461e-05	-5.35012e-05	0.000109323	0.000110437	0.000127813	5.12608e-05	0.000111746	0.00012595	7.78867e-05	8.27582e-05	7.92433e-05	8.45542e-05	0.000116176	9.26652e-05	-5.0947e-05
81.5	81.6	-6.89971e-05	-6.55788e-05	-5.61966e-05	-3.47066e-05	-3.36881e-05	-4.95814e-05	-4.15432e-05	-3.37276e-05	-5.74624e-05	-5.22538e-05	-5.31786e-05	0.000109555	0.000110659	0.000128091	5.13427e-05	0.000111949	0.000126179	7.80524e-05	8.27129e-05	7.94357e-05	8.72707e-05	0.000116515	9.29073e-05	-5.0947e-05
81.6	81.7	-6.94675e-05	-6.57353e-05	-5.6532e-05	-3.40572e-05	-3.36211e-05	-4.96264e-05	-4.0756e-05	-3.37725e-05	-5.74847e-05	-5.18845e-05	-5.32708e-05	0.00010973	0.000110863	0.000128267	5.14246e-05	0.000112116	0.00012645	7.81814e-05	8.32471e-05	7.95274e-05	9.21363e-05	0.000117169	9.31135e-05	-5.07416e-05
81.7	81.8	-6.95571e-05	-6.56906e-05	-5.63978e-05	-3.44379e-05	-3.3085e-05	-4.9784e-05	-4.10484e-05	-3.35256e-05	-5.77752e-05	-5.21153e-05	-5.30865e-05	0.000109998	0.000111094	0.000128517	5.14793e-05	0.000112366	0.00012672	7.83563e-05	8.34101e-05	7.97198e-05	8.95659e-05	0.000116463	9.39115e-05	-5.0822e-05
81.8	81.9	-6.98483e-05	-6.60036e-05	-5.61295e-05	-3.41916e-05	-3.38668e-05	-4.97614e-05	-4.10709e-05	-3.37725e-05	-5.80211e-05	-5.19076e-05	-5.30173e-05	0.000110155	0.000111289	0.000128897	5.15885e-05	0.000112542	0.000126963	7.85865e-05	8.456e-05	7.98755e-05	8.66603e-05	0.00012222	9.41626e-05	-5.08756e-05
81.9	82	-6.97363e-05	-6.58248e-05	-5.63084e-05	-3.46618e-05	-3.42019e-05	-4.97614e-05	-4.10034e-05	-3.32115e-05	-5.73059e-05	-5.21384e-05	-5.29021e-05	0.000110322	0.000111437	0.000129045	5.16796e-05	0.000112736	0.000127152	7.87154e-05	8.31113e-05	8.00404e-05	8.79928e-05	0.000121855	9.42164e-05	-5.09738e-05
82	82.1	-6.99379e-05	-6.57353e-05	-5.58835e-05	-3.38333e-05	-3.32413e-05	-4.99865e-05	-4.10484e-05	-3.29646e-05	-5.744e-05	-5.19537e-05	-5.27869e-05	0.000110423	0.000111659	0.000129221	5.17888e-05	0.00011294	0.000127368	7.88259e-05	8.26858e-05	8.01778e-05	8.68839e-05	0.000120748	9.42881e-05	-5.10095e-05
82.1	82.2	-7.04755e-05	-6.60931e-05	-5.6286e-05	-3.40348e-05	-3.36881e-05	-5.03691e-05	-4.16332e-05	-3.33461e-05	-5.80658e-05	-5.1723e-05	-5.33169e-05	0.000110765	0.000111862	0.000129498	5.19618e-05	0.000113134	0.000127544	7.89549e-05	8.36727e-05	8.03153e-05	8.83538e-05	0.000121245	9.40908e-05	-5.10006e-05
82.2	82.3	-7.00723e-05	-6.60707e-05	-5.65991e-05	-3.39453e-05	-3.3353e-05	-4.97614e-05	-4.09809e-05	-3.35481e-05	-5.78646e-05	-5.15383e-05	-5.32708e-05	0.000110904	0.000112001	0.000129739	5.198e-05	0.000113328	0.000127801	7.91022e-05	8.26858e-05	8.04619e-05	9.16807e-05	0.000118806	9.47185e-05	-5.0947e-05
82.3	82.4	-6.99155e-05	-6.65402e-05	-5.63084e-05	-3.42811e-05	-3.38221e-05	-5.00765e-05	-4.12733e-05	-3.38398e-05	-5.81999e-05	-5.24384e-05	-5.3962e-05	0.000111089	0.000112214	0.000129989	5.2071e-05	0.000113476	0.00012799	7.92772e-05	8.27763e-05	8.05443e-05	8.81131e-05	0.000120269	9.52026e-05	-5.09559e-05
82.4	82.5	-7.02067e-05	-6.65849e-05	-5.64873e-05	-3.41468e-05	-3.42913e-05	-5.03691e-05	-4.17681e-05	-3.35032e-05	-5.8468e-05	-5.18845e-05	-5.35703e-05	0.000111172	0.000112408	0.000130184	5.21438e-05	0.000113699	0.000128287	7.93969e-05	8.38538e-05	8.06451e-05	8.95058e-05	0.0001206	9.56061e-05	-5.09291e-05
82.5	82.6	-7.06995e-05	-6.62496e-05	-5.70687e-05	-3.44827e-05	-3.42019e-05	-5.04591e-05	-4.17456e-05	-3.43559e-05	-5.83787e-05	-5.24153e-05	-5.36164e-05	0.000111449	0.00011263	0.000130415	5.23168e-05	0.000113902	0.000128463	7.95166e-05	8.45962e-05	8.08558e-05	8.72277e-05	0.000121985	9.60544e-05	-5.11077e-05
82.6	82.7	-7.04979e-05	-6.66967e-05	-5.68898e-05	-3.45722e-05	-3.44923e-05	-5.06616e-05	-4.17906e-05	-3.40642e-05	-5.85351e-05	-5.29461e-05	-5.35242e-05	0.00011168	0.000112815	0.000130684	5.24079e-05	0.000114069	0.000128733	7.97007e-05	8.38538e-05	8.09933e-05	8.91877e-05	0.000125696	9.63414e-05	-5.10988e-05
82.7	82.8	-7.13043e-05	-6.62943e-05	-5.64425e-05	-3.42588e-05	-3.42689e-05	-5.09317e-05	-4.16332e-05	-3.44681e-05	-5.80434e-05	-5.25076e-05	-5.36855e-05	0.000111912	0.000113065	0.00013098	5.25171e-05	0.000114402	0.000128895	7.99309e-05	8.37723e-05	8.11857e-05	9.2738e-05	0.000126837	9.63503e-05	-5.13845e-05
82.8	82.9	-7.09459e-05	-6.65402e-05	-5.68003e-05	-3.41468e-05	-3.42689e-05	-5.07517e-05	-4.16332e-05	-3.36827e-05	-5.82893e-05	-5.29231e-05	-5.34321e-05	0.000112069	0.000113269	0.000131211	5.25626e-05	0.000114504	0.000129273	8.00967e-05	8.43789e-05	8.13048e-05	8.70558e-05	0.000124711	9.618e-05	-5.1563e-05
82.9	83	-7.10131e-05	-6.64731e-05	-5.71134e-05	-3.42588e-05	-3.36881e-05	-5.0099e-05	-4.17681e-05	-3.30993e-05	-5.79987e-05	-5.22538e-05	-5.40311e-05	0.000112263	0.000113472	0.000131406	5.26901e-05	0.000114744	0.000129476	8.02348e-05	8.47773e-05	8.14422e-05	9.32624e-05	0.000124407	9.62965e-05	-5.14291e-05
83	83.1	-7.11475e-05	-6.63166e-05	-5.73146e-05	-3.38109e-05	-3.38445e-05	-5.07517e-05	-4.17681e-05	-3.34808e-05	-5.78423e-05	-5.19307e-05	-5.35703e-05	0.000112438	0.000113676	0.000131582	5.28084e-05	0.000115013	0.000129665	8.03085e-05	8.54836e-05	8.16071e-05	9.52138e-05	0.000124607	9.68973e-05	-5.12506e-05
83.1	83.2	-7.12147e-05	-6.59142e-05	-5.69792e-05	-3.37662e-05	-3.35094e-05	-5.05491e-05	-4.15432e-05	-3.38398e-05	-5.8334e-05	-5.22999e-05	-5.37316e-05	0.000112651	0.000113805	0.000131841	5.28904e-05	0.000115161	0.000129962	8.05663e-05	8.63256e-05	8.17445e-05	8.88438e-05	0.000129223	9.74532e-05	-5.12952e-05
83.2	83.3	-7.11699e-05	-6.63613e-05	-5.66885e-05	-3.39453e-05	-3.41125e-05	-5.06166e-05	-4.15207e-05	-3.34808e-05	-5.79764e-05	-5.22538e-05	-5.35933e-05	0.000112873	0.00011399	0.000132091	5.29359e-05	0.000115244	0.000130125	8.07413e-05	8.61083e-05	8.1882e-05	9.01075e-05	0.000128108	9.75428e-05	-5.11791e-05
83.3	83.4	-7.14611e-05	-6.65402e-05	-5.74264e-05	-3.39229e-05	-3.43136e-05	-5.04591e-05	-4.18356e-05	-3.37051e-05	-5.89374e-05	-5.24153e-05	-5.38468e-05	0.000113021	0.000114157	0.000132295	5.30633e-05	0.000115448	0.000130368	8.08886e-05	8.59272e-05	8.19461e-05	8.78552e-05	0.000122647	9.71932e-05	-5.13488e-05
83.4	83.5	-7.10803e-05	-6.68532e-05	-5.80302e-05	-3.31392e-05	-3.41796e-05	-5.09542e-05	-4.18356e-05	-3.34583e-05	-5.86692e-05	-5.32692e-05	-5.35242e-05	0.000113159	0.000114361	0.00013248	5.31453e-05	0.000115577	0.000130557	8.09807e-05	8.66244e-05	8.20835e-05	9.3804e-05	0.000121193	9.72559e-05	-5.13577e-05
83.5	83.6	-7.18419e-05	-6.69203e-05	-5.78513e-05	-3.48857e-05	-3.40009e-05	-5.10892e-05	-4.23304e-05	-3.36154e-05	-5.91162e-05	-5.26923e-05	-5.41693e-05	0.00011327	0.000114509	0.000132628	5.32181e-05	0.000115744	0.000130679	8.11096e-05	8.63166e-05	8.22851e-05	9.50161e-05	0.000125913	9.76146e-05	-5.14291e-05
83.6	83.7	-7.14611e-05	-6.71439e-05	-5.82314e-05	-3.41916e-05	-3.47827e-05	-5.17869e-05	-4.27352e-05	-3.43334e-05	-5.91162e-05	-5.31308e-05	-5.39159e-05	0.000113353	0.000114675	0.000132831	5.33456e-05	0.000115864	0.000130773	8.11649e-05	8.64795e-05	8.23584e-05	8.78209e-05	0.000128805	9.79732e-05	-5.16702e-05
83.7	83.8	-7.20883e-05	-6.72333e-05	-5.79855e-05	-3.44379e-05	-3.44029e-05	-5.15619e-05	-4.20605e-05	-3.48047e-05	-5.97196e-05	-5.32692e-05	-5.44458e-05	0.000113464	0.00011486	0.000133044	5.34366e-05	0.000116068	0.000130935	8.12754e-05	8.70952e-05	8.245e-05	8.81991e-05	0.00012749	9.80718e-05	-5.1947e-05
83.8	83.9	-7.20435e-05	-6.7591e-05	-5.80302e-05	-3.47066e-05	-3.49838e-05	-5.17869e-05	-4.26003e-05	-3.45803e-05	-5.99654e-05	-5.38231e-05	-5.42615e-05	0.000113603	0.000114906	0.000133156	5.34366e-05	0.000116216	0.000131178	8.1349e-05	8.66425e-05	8.25233e-05	9.03052e-05	0.000127037	9.78656e-05	-5.19112e-05
83.9	84	-7.23571e-05	-6.7591e-05	-5.765e-05	-3.48857e-05	-3.48721e-05	-5.13818e-05	-4.27127e-05	-3.4872e-05	-5.91162e-05	-5.38231e-05	-5.44919e-05	0.000113705	0.000115045	0.000133276	5.35003e-05	0.00011629	0.00013126	8.14319e-05	8.55198e-05	8.26057e-05	9.15689e-05	0.000126401	9.75339e-05	-5.20184e-05
84	84.1	-7.24467e-05	-6.72556e-05	-5.75382e-05	-3.41916e-05	-3.50954e-05	-5.11118e-05	-4.25103e-05	-3.48271e-05	-5.96302e-05	-5.33385e-05	-5.41463e-05	0.000113797	0.000115156	0.000133415	5.36278e-05	0.000116382	0.000131341	8.1524e-05	8.6063e-05	8.26882e-05	8.79068e-05	0.000126044	9.7767e-05	-5.20541e-05
84.1	84.2	-7.17971e-05	-6.74792e-05	-5.79407e-05	-3.40572e-05	-3.45146e-05	-5.08642e-05	-4.22404e-05	-3.41539e-05	-5.91609e-05	-5.31769e-05	-5.44688e-05	0.000113927	0.000115156	0.000133535	5.36278e-05	0.000116512	0.000131435	8.16069e-05	8.54564e-05	8.27523e-05	9.09586e-05	0.000127734	9.80001e-05	-5.18487e-05
84.2	84.3	-7.21107e-05	-6.71886e-05	-5.83656e-05	-3.40348e-05	-3.42913e-05	-5.12243e-05	-4.23079e-05	-3.42213e-05	-5.93843e-05	-5.28538e-05	-5.43076e-05	0.000114037	0.000115295	0.000133665	5.37006e-05	0.000116558	0.000131638	8.16529e-05	8.56013e-05	8.2844e-05	9.28498e-05	0.000130417	9.77401e-05	-5.18309e-05
84.3	84.4	-7.23347e-05	-6.66296e-05	-5.79184e-05	-3.41244e-05	-3.45146e-05	-5.04591e-05	-4.17456e-05	-3.38622e-05	-5.89374e-05	-5.29923e-05	-5.37546e-05	0.000114111	0.000115443	0.000133776	5.37188e-05	0.000116688	0.000131786	8.17818e-05	8.59725e-05	8.28348e-05	9.47668e-05	0.000134502	9.76863e-05	-5.17952e-05
84.4	84.5	-7.21779e-05	-6.70768e-05	-5.82985e-05	-3.41916e-05	-3.40902e-05	-5.06842e-05	-4.1993e-05	-3.36603e-05	-5.86915e-05	-5.27615e-05	-5.42615e-05	0.000114269	0.000115536	0.00013385	5.37552e-05	0.000116808	0.000131786	8.18279e-05	8.57642e-05	8.29081e-05	9.25145e-05	0.000135651	9.79194e-05	-5.1322e-05
84.5	84.6	-7.20211e-05	-6.77028e-05	-5.81196e-05	-3.39229e-05	-3.49614e-05	-5.04366e-05	-4.25328e-05	-3.44905e-05	-5.88927e-05	-5.27615e-05	-5.47684e-05	0.000114333	0.000115582	0.00013398	5.37643e-05	0.000116901	0.000132057	8.19292e-05	8.57823e-05	8.29814e-05	9.35633e-05	0.000134606	9.90581e-05	-5.1572e-05
84.6	84.7	-7.28051e-05	-6.75686e-05	-5.84327e-05	-3.45722e-05	-3.49838e-05	-5.07517e-05	-4.24429e-05	-3.3952e-05	-5.90715e-05	-5.32e-05	-5.48836e-05	0.000114416	0.000115721	0.000134155	5.38372e-05	0.000116965	0.000132259	8.20212e-05	8.66787e-05	8.30272e-05	9.56351e-05	0.00013708	9.91568e-05	-5.16612e-05
84.7	84.8	-7.30291e-05	-6.72556e-05	-5.86116e-05	-3.43707e-05	-3.51178e-05	-5.13368e-05	-4.27127e-05	-3.49169e-05	-5.92056e-05	-5.3777e-05	-5.43997e-05	0.000114435	0.000115739	0.000134248	5.391e-05	0.000117049	0.000132273	8.20673e-05	8.62532e-05	8.30638e-05	9.5807e-05	0.000136409	9.93989e-05	-5.18666e-05
84.8	84.9	-7.27155e-05	-6.79264e-05	-5.83209e-05	-3.44603e-05	-3.47157e-05	-5.12693e-05	-4.28927e-05	-3.4311e-05	-5.95184e-05	-5.36616e-05	-5.50679e-05	0.00011449	0.000115859	0.000134267	5.38827e-05	0.000117104	0.00013234	8.20673e-05	8.6398e-05	8.3128e-05	9.4827e-05	0.000134676	9.97665e-05	-5.20541e-05
84.9	85	-7.29395e-05	-6.74792e-05	-5.81643e-05	-3.45498e-05	-3.48497e-05	-5.13368e-05	-4.26903e-05	-3.47822e-05	-5.90268e-05	-5.41924e-05	-5.52061e-05	0.000114601	0.000115971	0.000134433	5.39464e-05	0.000117234	0.000132435	8.21686e-05	8.66335e-05	8.31921e-05	9.36493e-05	0.000135442	9.94885e-05	-5.21434e-05
85	85.1	-7.32083e-05	-6.76804e-05	-5.81196e-05	-3.47737e-05	-3.53635e-05	-5.15844e-05	-4.29152e-05	-3.48496e-05	-5.89821e-05	-5.39385e-05	-5.52061e-05	0.000114703	0.000116035	0.000134637	5.40192e-05	0.000117373	0.000132624	8.23435e-05	8.71224e-05	8.3302e-05	9.52138e-05	0.000135111	9.90671e-05	-5.22148e-05
85.1	85.2	-7.29395e-05	-6.77475e-05	-5.85445e-05	-3.43931e-05	-3.4738e-05	-5.13818e-05	-4.31401e-05	-3.48271e-05	-5.94067e-05	-5.39847e-05	-5.49527e-05	0.000114814	0.000116165	0.000134776	5.40557e-05	0.000117493	0.000132759	8.23712e-05	8.77562e-05	8.34212e-05	9.52052e-05	0.000135077	9.86995e-05	-5.21702e-05
85.2	85.3	-7.31187e-05	-6.78593e-05	-5.84998e-05	-3.43931e-05	-3.51401e-05	-5.17419e-05	-4.24878e-05	-3.47822e-05	-5.93843e-05	-5.40309e-05	-5.48144e-05	0.000114943	0.000116276	0.000134794	5.41194e-05	0.000117669	0.000132773	8.23988e-05	8.69775e-05	8.35219e-05	9.3228e-05	0.000135381	9.88429e-05	-5.22594e-05
85.3	85.4	-7.29619e-05	-6.84853e-05	-5.83879e-05	-3.49081e-05	-3.49614e-05	-5.18769e-05	-4.26453e-05	-3.52086e-05	-5.91832e-05	-5.40539e-05	-5.43306e-05	0.000115045	0.000116396	0.000134998	5.41376e-05	0.000117706	0.000133002	8.25369e-05	8.6552e-05	8.36044e-05	9.28842e-05	0.000135294	9.94078e-05	-5.21166e-05
85.4	85.5	-7.32531e-05	-6.77251e-05	-5.84998e-05	-3.46618e-05	-3.53635e-05	-5.14268e-05	-4.26003e-05	-3.47149e-05	-5.9362e-05	-5.40539e-05	-5.54596e-05	0.000115137	0.000116572	0.000135128	5.42013e-05	0.000117761	0.000133151	8.26474e-05	8.74393e-05	8.37601e-05	9.23168e-05	0.000133561	9.92554e-05	-5.21523e-05
85.5	85.6	-7.37458e-05	-6.77475e-05	-5.79631e-05	-3.47961e-05	-3.53188e-05	-5.19444e-05	-4.26903e-05	-3.46027e-05	-5.9362e-05	-5.4354e-05	-5.49066e-05	0.000115184	0.000116664	0.000135266	5.43379e-05	0.000117891	0.000133259	8.27211e-05	8.79645e-05	8.37693e-05	9.1225e-05	0.000136662	9.92106e-05	-5.21791e-05
85.6	85.7	-7.29395e-05	-6.80829e-05	-5.88352e-05	-3.51768e-05	-3.56763e-05	-5.13818e-05	-4.26678e-05	-3.41764e-05	-5.93396e-05	-5.39385e-05	-5.48375e-05	0.000115359	0.000116822	0.000135341	5.44198e-05	0.00011803	0.000133327	8.28224e-05	8.85439e-05	8.39159e-05	9.45003e-05	0.000132228	9.93899e-05	-5.21612e-05
85.7	85.8	-7.36786e-05	-6.74569e-05	-5.87234e-05	-3.52439e-05	-3.53859e-05	-5.18994e-05	-4.24653e-05	-3.47598e-05	-5.91609e-05	-5.47694e-05	-5.45149e-05	0.000115526	0.000116933	0.000135553	5.44653e-05	0.000118215	0.000133394	8.29052e-05	8.79282e-05	8.39892e-05	9.27638e-05	0.000128788	9.94347e-05	-5.22237e-05
85.8	85.9	-7.31635e-05	-6.84182e-05	-5.87457e-05	-3.49081e-05	-3.54975e-05	-5.17869e-05	-4.26228e-05	-3.42213e-05	-5.90715e-05	-5.41693e-05	-5.49527e-05	0.000115572	0.00011697	0.000135683	5.44289e-05	0.000118289	0.000133448	8.3025e-05	8.70409e-05	8.4035e-05	9.70277e-05	0.000130321	9.99727e-05	-5.23041e-05
85.9	86	-7.36338e-05	-6.83511e-05	-5.87234e-05	-3.45946e-05	-3.51178e-05	-5.24621e-05	-4.37024e-05	-3.48271e-05	-5.93173e-05	-5.42386e-05	-5.56669e-05	0.000115637	0.000117044	0.000135748	5.45017e-05	0.000118363	0.000133637	8.3071e-05	8.772e-05	8.40442e-05	9.60305e-05	0.000129789	0.000100071	-5.23398e-05
86	86.1	-7.3813e-05	-6.82841e-05	-5.8142e-05	-3.48409e-05	-3.48497e-05	-5.20345e-05	-4.28927e-05	-3.55227e-05	-5.95631e-05	-5.42386e-05	-5.46992e-05	0.000115766	0.000117192	0.000135831	5.45746e-05	0.000118465	0.000133867	8.31262e-05	8.86345e-05	8.41266e-05	9.05803e-05	0.000133909	9.96858e-05	-5.2313e-05
86.1	86.2	-7.3589e-05	-6.84853e-05	-5.87681e-05	-3.51544e-05	-3.50284e-05	-5.19219e-05	-4.25103e-05	-3.5231e-05	-5.99654e-05	-5.40309e-05	-5.50679e-05	0.000115831	0.000117266	0.000135952	5.46383e-05	0.000118557	0.000133948	8.31907e-05	8.83176e-05	8.42274e-05	9.193e-05	0.000134162	9.95244e-05	-5.26523e-05
86.2	86.3	-7.3589e-05	-6.89324e-05	-5.88575e-05	-3.4617e-05	-3.55199e-05	-5.25296e-05	-4.29152e-05	-3.49842e-05	-5.96749e-05	-5.38231e-05	-5.53444e-05	0.000115969	0.000117423	0.000136183	5.46565e-05	0.00011877	0.000134043	8.33104e-05	8.83719e-05	8.4319e-05	9.38212e-05	0.000134484	0.000100295	-5.27683e-05
86.3	86.4	-7.35442e-05	-6.83288e-05	-5.89917e-05	-3.42364e-05	-3.53412e-05	-5.26646e-05	-4.341e-05	-3.50964e-05	-5.96749e-05	-5.43078e-05	-5.52292e-05	0.000116052	0.000117553	0.000136313	5.47111e-05	0.000118844	0.000134164	8.34025e-05	8.8055e-05	8.44748e-05	9.81882e-05	0.000130434	0.000100188	-5.25898e-05
86.4	86.5	-7.36338e-05	-6.82841e-05	-5.90588e-05	-3.42811e-05	-3.53635e-05	-5.25971e-05	-4.3275e-05	-3.47822e-05	-5.95184e-05	-5.44694e-05	-5.52752e-05	0.0001162	0.000117636	0.00013647	5.48022e-05	0.000118992	0.000134394	8.34762e-05	8.79826e-05	8.4603e-05	9.43198e-05	0.000129241	0.000100152	-5.26523e-05
86.5	86.6	-7.32307e-05	-6.76804e-05	-5.87234e-05	-3.40348e-05	-3.54305e-05	-5.25971e-05	-4.323e-05	-3.47374e-05	-5.92056e-05	-5.4077e-05	-5.52983e-05	0.000116367	0.000117803	0.000136627	5.48841e-05	0.00011914	0.000134556	8.3559e-05	8.8227e-05	8.47038e-05	9.44745e-05	0.000133727	0.000100582	-5.27505e-05
86.6	86.7	-7.29843e-05	-6.87312e-05	-5.91259e-05	-3.4102e-05	-3.53635e-05	-5.2237e-05	-4.33425e-05	-3.47822e-05	-5.96749e-05	-5.42386e-05	-5.52522e-05	0.000116524	0.000117932	0.000136757	5.50025e-05	0.000119177	0.000134759	8.3734e-05	8.83085e-05	8.47588e-05	9.4208e-05	0.000135965	0.000100699	-5.26255e-05
86.7	86.8	-7.3925e-05	-6.88206e-05	-5.87457e-05	-3.39005e-05	-3.49167e-05	-5.25521e-05	-4.341e-05	-3.48496e-05	-5.97643e-05	-5.45155e-05	-5.50679e-05	0.000116598	0.000118034	0.000136877	5.50389e-05	0.000119233	0.000134799	8.37985e-05	8.70047e-05	8.48413e-05	9.75263e-05	0.000131923	0.000100735	-5.24737e-05
86.8	86.9	-7.40818e-05	-6.88877e-05	-5.91482e-05	-3.46842e-05	-3.56539e-05	-5.19894e-05	-4.3275e-05	-3.45803e-05	-5.96525e-05	-5.53233e-05	-5.47914e-05	0.000116672	0.000118145	0.000137007	5.50753e-05	0.000119436	0.000134894	8.38998e-05	8.75027e-05	8.49787e-05	9.65119e-05	0.00012472	0.000100663	-5.26255e-05
86.9	87	-7.36338e-05	-6.82394e-05	-5.926e-05	-3.44603e-05	-3.54752e-05	-5.2282e-05	-4.38373e-05	-3.44232e-05	-6.09041e-05	-5.47463e-05	-5.49988e-05	0.000116746	0.00011821	0.0001371	5.50662e-05	0.000119483	0.000134975	8.38721e-05	8.90419e-05	8.49787e-05	9.74919e-05	0.000127368	0.00010043	-5.26791e-05
87	87.1	-7.38578e-05	-6.88877e-05	-5.8947e-05	-3.47961e-05	-3.51401e-05	-5.27546e-05	-4.31626e-05	-3.49393e-05	-6.03006e-05	-5.47001e-05	-5.54596e-05	0.000116838	0.000118247	0.000137211	5.51481e-05	0.00011951	0.000135016	8.39182e-05	8.82089e-05	8.5052e-05	9.48012e-05	0.000131157	0.000100564	-5.27326e-05
87.1	87.2	-7.4037e-05	-6.85076e-05	-5.91482e-05	-3.4214e-05	-3.55646e-05	-5.25296e-05	-4.24204e-05	-3.4872e-05	-6.00772e-05	-5.48617e-05	-5.53213e-05	0.000116875	0.000118385	0.000137359	5.52756e-05	0.000119566	0.000135205	8.40103e-05	8.7394e-05	8.50886e-05	9.49129e-05	0.000130974	0.000100672	-5.27773e-05
87.2	87.3	-7.40146e-05	-6.853e-05	-5.91929e-05	-3.39005e-05	-3.51848e-05	-5.2327e-05	-4.30501e-05	-3.467e-05	-6.00772e-05	-5.50232e-05	-5.55748e-05	0.000117078	0.000118626	0.00013759	5.53029e-05	0.000119779	0.00013538	8.41484e-05	8.83628e-05	8.51986e-05	0.000100329	0.000133335	0.00010078	-5.27594e-05
87.3	87.4	-7.34322e-05	-6.8843e-05	-5.87457e-05	-3.3699e-05	-3.54752e-05	-5.24395e-05	-4.332e-05	-3.47598e-05	-6.02783e-05	-5.49771e-05	-5.54826e-05	0.000117162	0.000118709	0.000137748	5.53393e-05	0.000119899	0.000135448	8.42497e-05	8.86526e-05	8.52902e-05	0.000103363	0.000134929	0.000100717	-5.28576e-05
87.4	87.5	-7.4149e-05	-6.92678e-05	-5.89917e-05	-3.40125e-05	-3.55646e-05	-5.29797e-05	-4.3365e-05	-3.42886e-05	-5.96302e-05	-5.44694e-05	-5.56208e-05	0.000117337	0.000118867	0.000137896	5.54212e-05	0.000120094	0.000135705	8.43878e-05	8.91053e-05	8.54368e-05	0.000104421	0.000137376	0.000100851	-5.27773e-05
87.5	87.6	-7.38578e-05	-6.84182e-05	-5.926e-05	-3.38781e-05	-3.54752e-05	-5.28221e-05	-4.31401e-05	-3.53657e-05	-6.03677e-05	-5.53925e-05	-5.53444e-05	0.000117467	0.000118968	0.000138035	5.55214e-05	0.000120195	0.000135759	8.44799e-05	8.84624e-05	8.55009e-05	0.000106948	0.000138378	0.00010112	-5.28666e-05
87.6	87.7	-7.39922e-05	-6.88206e-05	-5.91259e-05	-3.45274e-05	-3.62347e-05	-5.25296e-05	-4.30051e-05	-3.4872e-05	-6.05465e-05	-5.5231e-05	-5.58743e-05	0.00011755	0.000119126	0.000138248	5.56306e-05	0.000120316	0.000135826	8.46088e-05	8.83357e-05	8.55925e-05	0.000113834	0.000134014	0.00010121	-5.27326e-05
87.7	87.8	-7.4149e-05	-6.87536e-05	-5.95507e-05	-3.46618e-05	-3.63017e-05	-5.25296e-05	-4.28927e-05	-3.51637e-05	-6.0837e-05	-5.51156e-05	-5.58512e-05	0.000117624	0.000119274	0.000138377	5.56397e-05	0.000120445	0.00013611	8.46641e-05	8.84987e-05	8.56475e-05	0.000105513	0.000136453	0.000101246	-5.28219e-05
87.8	87.9	-7.44626e-05	-6.85524e-05	-5.90588e-05	-3.40796e-05	-3.6056e-05	-5.29122e-05	-4.32975e-05	-3.57696e-05	-6.05912e-05	-5.48386e-05	-5.59895e-05	0.000117735	0.000119357	0.000138424	5.56397e-05	0.000120556	0.000136178	8.4793e-05	8.86616e-05	8.573e-05	9.74575e-05	0.000136557	0.000101336	-5.32415e-05
87.9	88	-7.5045e-05	-6.88654e-05	-5.94165e-05	-3.46618e-05	-3.61454e-05	-5.25971e-05	-4.36799e-05	-3.51637e-05	-6.07029e-05	-5.48386e-05	-5.58743e-05	0.000117827	0.000119394	0.000138544	5.57308e-05	0.000120649	0.000136326	8.48666e-05	8.9721e-05	8.57758e-05	9.76638e-05	0.000134972	0.00010147	-5.30451e-05
88	88.1	-7.45298e-05	-6.84853e-05	-5.96178e-05	-3.45722e-05	-3.63464e-05	-5.24846e-05	-4.35449e-05	-3.46925e-05	-6.08817e-05	-5.45155e-05	-5.58051e-05	0.000117975	0.000119561	0.000138701	5.57672e-05	0.000120704	0.000136353	8.49956e-05	9.06898e-05	8.58674e-05	9.92628e-05	0.000136723	0.000101784	-5.2938e-05
88.1	88.2	-7.44178e-05	-6.87759e-05	-5.82985e-05	-3.42364e-05	-3.56763e-05	-5.23945e-05	-4.33425e-05	-3.50515e-05	-6.03453e-05	-5.50232e-05	-5.59203e-05	0.000118021	0.000119625	0.000138859	5.584e-05	0.000120778	0.000136556	8.50508e-05	8.96214e-05	8.5904e-05	0.000100234	0.000137315	0.00010182	-5.2938e-05
88.2	88.3	-7.3589e-05	-6.90442e-05	-5.9506e-05	-3.38557e-05	-3.53412e-05	-5.23045e-05	-4.28927e-05	-3.53208e-05	-5.98313e-05	-5.5254e-05	-5.52752e-05	0.00011816	0.00011981	0.000138998	5.59037e-05	0.000120862	0.000136664	8.51153e-05	9.08166e-05	8.59957e-05	9.78358e-05	0.000135155	0.000102134	-5.29737e-05
88.3	88.4	-7.39922e-05	-6.88206e-05	-5.90811e-05	-3.36542e-05	-3.53188e-05	-5.18994e-05	-4.28702e-05	-3.43783e-05	-6.01889e-05	-5.48386e-05	-5.54826e-05	0.000118336	0.000120014	0.000139183	5.59766e-05	0.00012101	0.00013684	8.52534e-05	9.1043e-05	8.61697e-05	0.000100561	0.000137559	0.000102456	-5.25808e-05
88.4	88.5	-7.43954e-05	-6.87536e-05	-5.90141e-05	-3.4214e-05	-3.52518e-05	-5.21695e-05	-4.30726e-05	-3.44232e-05	-6.01442e-05	-5.4654e-05	-5.56208e-05	0.000118567	0.000120116	0.000139442	5.59402e-05	0.000121149	0.000137042	8.54376e-05	9.09162e-05	8.63072e-05	0.000104997	0.000136566	0.00010251	-5.26612e-05
88.5	88.6	-7.4261e-05	-6.84629e-05	-5.91259e-05	-3.37886e-05	-3.56763e-05	-5.19219e-05	-4.27802e-05	-3.467e-05	-6.02336e-05	-5.48617e-05	-5.58512e-05	0.000118668	0.00012031	0.000139674	5.60949e-05	0.000121352	0.000137231	8.56125e-05	9.06898e-05	8.63805e-05	0.000106183	0.000136017	0.000102376	-5.25362e-05
88.6	88.7	-7.4373e-05	-6.89324e-05	-5.92377e-05	-3.40348e-05	-3.55199e-05	-5.2237e-05	-4.3455e-05	-3.52759e-05	-6.03453e-05	-5.50002e-05	-5.58282e-05	0.000118844	0.000120504	0.00013984	5.62042e-05	0.000121584	0.00013765	8.56954e-05	9.11426e-05	8.64996e-05	9.69331e-05	0.000136104	0.000102205	-5.26523e-05
88.7	88.8	-7.4597e-05	-6.90666e-05	-5.95954e-05	-3.4214e-05	-3.57656e-05	-5.25296e-05	-4.34999e-05	-3.48047e-05	-6.09041e-05	-5.53464e-05	-5.58512e-05	0.000118992	0.000120569	0.000139988	5.62315e-05	0.000121667	0.000137731	8.57599e-05	9.19031e-05	8.66278e-05	9.86009e-05	0.000135686	0.00010251	-5.26523e-05
88.8	88.9	-7.48434e-05	-6.95808e-05	-5.92824e-05	-3.46842e-05	-3.60337e-05	-5.26421e-05	-4.32525e-05	-3.49393e-05	-6.04794e-05	-5.48155e-05	-5.58051e-05	0.000119066	0.000120726	0.000140118	5.63407e-05	0.000121787	0.000137866	8.57875e-05	9.30531e-05	8.67653e-05	0.000101489	0.00014073	0.000102905	-5.27683e-05
88.9	89	-7.44178e-05	-6.90889e-05	-5.94613e-05	-3.42588e-05	-3.6056e-05	-5.27771e-05	-4.32975e-05	-3.50739e-05	-6.06582e-05	-5.53925e-05	-5.60586e-05	0.000119177	0.000120875	0.000140294	5.64045e-05	0.000121954	0.000137988	8.59348e-05	9.22382e-05	8.68019e-05	0.000104094	0.000137411	0.00010286	-5.29648e-05
89	89.1	-7.4149e-05	-6.94466e-05	-5.95731e-05	-3.38109e-05	-3.63464e-05	-5.26421e-05	-4.323e-05	-3.53881e-05	-6.09264e-05	-5.52079e-05	-5.60125e-05	0.000119325	0.000121004	0.00014047	5.64773e-05	0.000122037	0.000138096	8.60729e-05	9.04725e-05	8.69485e-05	0.000102452	0.000136435	0.000103523	-5.30898e-05
89.1	89.2	-7.46642e-05	-6.95361e-05	-5.96402e-05	-3.42364e-05	-3.61007e-05	-5.27321e-05	-4.31401e-05	-3.55901e-05	-6.1351e-05	-5.53694e-05	-5.60816e-05	0.000119408	0.000121115	0.00014059	5.65228e-05	0.000122194	0.000138231	8.61927e-05	9.06174e-05	8.70401e-05	0.000106527	0.000142332	0.000103496	-5.30719e-05
89.2	89.3	-7.4597e-05	-6.95584e-05	-5.98861e-05	-3.38109e-05	-3.62124e-05	-5.25521e-05	-4.34325e-05	-3.49842e-05	-6.04794e-05	-5.44232e-05	-5.61738e-05	0.000119528	0.000121208	0.000140748	5.66138e-05	0.000122305	0.000138326	8.62847e-05	9.04001e-05	8.70951e-05	0.000112304	0.000139615	0.000103353	-5.28308e-05
89.3	89.4	-7.46418e-05	-6.96479e-05	-5.98861e-05	-3.44827e-05	-3.62124e-05	-5.25746e-05	-4.33875e-05	-3.49842e-05	-6.09711e-05	-5.53694e-05	-5.58512e-05	0.000119639	0.000121291	0.000140849	5.66412e-05	0.000122389	0.00013842	8.6386e-05	9.02552e-05	8.71684e-05	0.000109097	0.000136331	0.000103219	-5.30451e-05
89.4	89.5	-7.49778e-05	-6.93572e-05	-5.97967e-05	-3.48633e-05	-3.57433e-05	-5.25971e-05	-4.36574e-05	-3.57471e-05	-6.06135e-05	-5.56002e-05	-5.58743e-05	0.000119731	0.00012142	0.000141007	5.6714e-05	0.000122453	0.000138596	8.64505e-05	9.13418e-05	8.73058e-05	0.00010571	0.00013836	0.000103138	-5.29558e-05
89.5	89.6	-7.48434e-05	-6.94914e-05	-5.95284e-05	-3.44603e-05	-3.57209e-05	-5.30472e-05	-4.35224e-05	-3.47598e-05	-6.09711e-05	-5.51848e-05	-5.53444e-05	0.000119907	0.000121606	0.000141146	5.67595e-05	0.000122583	0.000138664	8.65334e-05	9.10158e-05	8.74249e-05	0.000102229	0.000139641	0.000103963	-5.28398e-05
89.6	89.7	-7.48658e-05	-6.93796e-05	-5.92824e-05	-3.42588e-05	-3.58326e-05	-5.27546e-05	-4.33875e-05	-3.46925e-05	-6.09488e-05	-5.51848e-05	-5.60586e-05	0.000120119	0.000121781	0.000141359	5.68414e-05	0.000122759	0.000138907	8.67083e-05	9.06536e-05	8.7599e-05	0.000101704	0.000138726	0.000103837	-5.26791e-05
89.7	89.8	-7.52242e-05	-7.00279e-05	-5.96625e-05	-3.46618e-05	-3.61454e-05	-5.27546e-05	-4.35449e-05	-3.57022e-05	-6.11722e-05	-5.47925e-05	-5.61047e-05	0.000120277	0.000121874	0.000141664	5.69325e-05	0.000122944	0.000139204	8.67728e-05	9.06083e-05	8.77639e-05	9.99334e-05	0.000139676	0.000103694	-5.31165e-05
89.8	89.9	-7.5381e-05	-7.06316e-05	-5.96402e-05	-3.4729e-05	-3.62794e-05	-5.25746e-05	-4.341e-05	-3.59491e-05	-6.10828e-05	-5.48155e-05	-5.61738e-05	0.000120369	0.000122105	0.000141905	5.7069e-05	0.000123212	0.00013942	8.69754e-05	9.06355e-05	8.78555e-05	9.9323e-05	0.000140634	0.000103981	-5.32326e-05
89.9	90	-7.52466e-05	-7.02739e-05	-5.94613e-05	-3.43707e-05	-3.61677e-05	-5.27321e-05	-4.36799e-05	-3.50291e-05	-6.09935e-05	-5.50002e-05	-5.59664e-05	0.000120535	0.000122272	0.000142016	5.71601e-05	0.000123296	0.000139515	8.70767e-05	9.10067e-05	8.7938e-05	9.48958e-05	0.000141514	0.000103783	-5.30005e-05
90	90.1	-7.54482e-05	-6.95808e-05	-5.92377e-05	-3.4729e-05	-3.55869e-05	-5.25521e-05	-4.41747e-05	-3.5433e-05	-6.11499e-05	-5.54387e-05	-5.61738e-05	0.000120739	0.000122438	0.00014222	5.72056e-05	0.000123444	0.000139798	8.72056e-05	9.06898e-05	8.80754e-05	9.60219e-05	0.000141845	0.000104034	-5.31255e-05
90.1	90.2	-7.5493e-05	-6.99385e-05	-5.99979e-05	-3.48857e-05	-3.61454e-05	-5.30697e-05	-4.32525e-05	-3.52983e-05	-6.06582e-05	-5.51156e-05	-5.59664e-05	0.000120877	0.000122512	0.000142312	5.73057e-05	0.000123638	0.000139893	8.73621e-05	9.09977e-05	8.81762e-05	9.7724e-05	0.000145729	0.000104115	-5.32058e-05
90.2	90.3	-7.56722e-05	-7.05198e-05	-6.01097e-05	-3.47066e-05	-3.61677e-05	-5.29572e-05	-4.35899e-05	-3.56349e-05	-6.11499e-05	-5.49309e-05	-5.60816e-05	0.000120998	0.000122697	0.000142433	5.72966e-05	0.000123768	0.000139974	8.73805e-05	9.08438e-05	8.83411e-05	0.000101472	0.000143639	0.000104456	-5.31612e-05
90.3	90.4	-7.55826e-05	-6.98938e-05	-6.0065e-05	-3.4729e-05	-3.63688e-05	-5.35423e-05	-4.28252e-05	-3.54554e-05	-6.1351e-05	-5.53464e-05	-5.60355e-05	0.000121053	0.000122818	0.000142544	5.73877e-05	0.000123869	0.000140136	8.75463e-05	9.17492e-05	8.83778e-05	0.000103699	0.000142019	0.000103999	-5.3188e-05
90.4	90.5	-7.5269e-05	-7.01397e-05	-5.93047e-05	-3.43483e-05	-3.5989e-05	-5.32047e-05	-4.35674e-05	-3.49618e-05	-6.16416e-05	-5.51848e-05	-5.65424e-05	0.000121072	0.000122919	0.000142701	5.74332e-05	0.000123953	0.000140298	8.7666e-05	9.25822e-05	8.84327e-05	9.74747e-05	0.000146174	0.00010433	-5.33397e-05
90.5	90.6	-7.5829e-05	-6.98267e-05	-6.02439e-05	-3.44379e-05	-3.62124e-05	-5.34298e-05	-4.36799e-05	-3.57022e-05	-6.15298e-05	-5.50463e-05	-5.64733e-05	0.00012121	0.000123104	0.000142803	5.74696e-05	0.000124092	0.000140393	8.77028e-05	9.28539e-05	8.84877e-05	9.4698e-05	0.000147001	0.000104546	-5.3188e-05
90.6	90.7	-7.58514e-05	-7.04751e-05	-6.03557e-05	-3.43707e-05	-3.63911e-05	-5.36773e-05	-4.34325e-05	-3.58593e-05	-6.11275e-05	-5.53694e-05	-5.65655e-05	0.000121478	0.000123345	0.00014309	5.76062e-05	0.000124267	0.000140542	8.79054e-05	9.25822e-05	8.87168e-05	0.000100097	0.000147323	0.000104438	-5.32862e-05
90.7	90.8	-7.60082e-05	-7.0408e-05	-6.01545e-05	-3.43035e-05	-3.68379e-05	-5.31147e-05	-4.40397e-05	-3.51413e-05	-6.1351e-05	-5.57156e-05	-5.67267e-05	0.000121645	0.000123521	0.000143294	5.76335e-05	0.000124462	0.00014092	8.79515e-05	9.21476e-05	8.8845e-05	0.000103097	0.000146731	0.000104716	-5.31612e-05
90.8	90.9	-7.6053e-05	-7.08328e-05	-6.02663e-05	-3.4505e-05	-3.68155e-05	-5.39474e-05	-4.40622e-05	-3.56125e-05	-6.13063e-05	-5.57849e-05	-5.70954e-05	0.0001217	0.000123641	0.000143525	5.76699e-05	0.000124656	0.000141041	8.80528e-05	9.07894e-05	8.88908e-05	9.78444e-05	0.000144162	0.000104949	-5.3188e-05
90.9	91	-7.53362e-05	-7.04974e-05	-6.06464e-05	-3.42364e-05	-3.63688e-05	-5.38349e-05	-4.40172e-05	-3.52983e-05	-6.10605e-05	-5.65234e-05	-5.71645e-05	0.000121913	0.000123808	0.000143812	5.77883e-05	0.000124758	0.000141244	8.82093e-05	9.18579e-05	8.90283e-05	0.00010026	0.00014255	0.00010555	-5.34022e-05
91	91.1	-7.61202e-05	-7.09222e-05	-6.06017e-05	-3.43931e-05	-3.724e-05	-5.38349e-05	-4.38373e-05	-3.61062e-05	-6.20438e-05	-5.54617e-05	-5.69341e-05	0.00012207	0.000123965	0.000143914	5.77791e-05	0.000124897	0.000141339	8.83014e-05	9.22834e-05	8.91199e-05	0.0001043	0.00014316	0.000105801	-5.35897e-05
91.1	91.2	-7.59186e-05	-7.12352e-05	-6.02663e-05	-3.48857e-05	-3.70389e-05	-5.39024e-05	-4.38373e-05	-3.5792e-05	-6.20885e-05	-5.59002e-05	-5.6865e-05	0.00012207	0.000124067	0.000144062	5.78429e-05	0.000124999	0.000141393	8.84303e-05	9.31617e-05	8.92024e-05	0.000108083	0.000143134	0.000105406	-5.37504e-05
91.2	91.3	-7.56498e-05	-7.11011e-05	-6.03333e-05	-3.43035e-05	-3.63017e-05	-5.35648e-05	-4.41972e-05	-3.63081e-05	-6.16416e-05	-5.63849e-05	-5.69341e-05	0.000122245	0.000124215	0.000144266	5.79703e-05	0.000125128	0.000141595	8.85224e-05	9.36959e-05	8.93489e-05	0.000105771	0.000140921	0.000105317	-5.37058e-05
91.3	91.4	-7.56946e-05	-7.09222e-05	-6.02215e-05	-3.45498e-05	-3.64358e-05	-5.35198e-05	-4.34774e-05	-3.5994e-05	-6.19097e-05	-5.59233e-05	-5.67728e-05	0.00012243	0.000124354	0.00014447	5.80705e-05	0.000125248	0.000141798	8.86513e-05	9.41305e-05	8.94681e-05	0.000104619	0.000138935	0.000105496	-5.35897e-05
91.4	91.5	-7.50226e-05	-7.08552e-05	-6.02439e-05	-3.4214e-05	-3.61454e-05	-5.38349e-05	-4.3365e-05	-3.55227e-05	-6.19321e-05	-5.55541e-05	-5.65885e-05	0.000122624	0.000124418	0.000144636	5.81251e-05	0.000125332	0.000141987	8.87894e-05	9.40853e-05	8.95597e-05	0.000110868	0.000142132	0.000106258	-5.32594e-05
91.5	91.6	-7.60082e-05	-7.10564e-05	-5.95507e-05	-3.38109e-05	-3.70389e-05	-5.39024e-05	-4.341e-05	-3.55452e-05	-6.14181e-05	-5.5531e-05	-5.70954e-05	0.000122772	0.000124613	0.000144812	5.81797e-05	0.000125545	0.000142095	8.89184e-05	9.32885e-05	8.96421e-05	0.000108169	0.00014181	0.000106061	-5.32147e-05
91.6	91.7	-7.58066e-05	-7.16153e-05	-6.02439e-05	-3.47961e-05	-3.69719e-05	-5.42174e-05	-4.35674e-05	-3.53432e-05	-6.1284e-05	-5.55541e-05	-5.6911e-05	0.000122902	0.000124789	0.000144942	5.81888e-05	0.000125637	0.000142271	8.8992e-05	9.38136e-05	8.97612e-05	0.000108092	0.000142428	0.000106151	-5.33933e-05
91.7	91.8	-7.55154e-05	-7.15482e-05	-5.99085e-05	-3.48409e-05	-3.65921e-05	-5.4285e-05	-4.39723e-05	-3.62184e-05	-6.19768e-05	-5.59002e-05	-5.6865e-05	0.000123003	0.000124946	0.000145164	5.83163e-05	0.000125832	0.000142487	8.91946e-05	9.36144e-05	8.9862e-05	0.000108066	0.000143473	0.000105783	-5.35004e-05
91.8	91.9	-7.57394e-05	-7.13694e-05	-6.03781e-05	-3.41916e-05	-3.69719e-05	-5.41274e-05	-4.42871e-05	-3.57696e-05	-6.17757e-05	-5.6108e-05	-5.72797e-05	0.000123179	0.00012514	0.000145386	5.83982e-05	0.000126044	0.000142622	8.9342e-05	9.4366e-05	8.99811e-05	0.000107232	0.000145215	0.000106115	-5.34558e-05
91.9	92	-7.60306e-05	-7.10117e-05	-6.09818e-05	-3.45946e-05	-3.70613e-05	-5.49601e-05	-4.43771e-05	-3.61959e-05	-6.16416e-05	-5.61541e-05	-5.74179e-05	0.000123308	0.000125288	0.000145599	5.84346e-05	0.000126192	0.000142771	8.93788e-05	9.57151e-05	9.01369e-05	0.000107275	0.000146975	0.00010659	-5.34737e-05
92	92.1	-7.63218e-05	-7.13694e-05	-6.03781e-05	-3.48857e-05	-3.71953e-05	-5.43975e-05	-4.40847e-05	-3.61959e-05	-6.1865e-05	-5.62695e-05	-5.7464e-05	0.000123475	0.000125483	0.000145784	5.85621e-05	0.000126341	0.000142947	8.95077e-05	9.54706e-05	9.02377e-05	0.000109166	0.000146975	0.000106482	-5.38754e-05
92.1	92.2	-7.5941e-05	-7.18165e-05	-6.0311e-05	-3.51992e-05	-3.73963e-05	-5.39249e-05	-4.41072e-05	-3.63081e-05	-6.17757e-05	-5.65003e-05	-5.804e-05	0.000123613	0.000125668	0.000145988	5.86622e-05	0.000126498	0.000143257	8.96182e-05	9.42845e-05	9.03751e-05	0.000109003	0.000151287	0.000106931	-5.39111e-05
92.2	92.3	-7.63442e-05	-7.13694e-05	-6.06911e-05	-3.52215e-05	-3.724e-05	-5.43975e-05	-4.38373e-05	-3.64427e-05	-6.22673e-05	-5.66157e-05	-5.79248e-05	0.000123734	0.000125825	0.000146136	5.87078e-05	0.0001266	0.000143379	8.9784e-05	9.54253e-05	9.05309e-05	0.000105375	0.00014566	0.000107567	-5.38933e-05
92.3	92.4	-7.60082e-05	-7.13023e-05	-6.07135e-05	-3.52663e-05	-3.67485e-05	-5.38349e-05	-4.41522e-05	-3.6353e-05	-6.19321e-05	-5.59926e-05	-5.76944e-05	0.000123863	0.000125927	0.000146358	5.88079e-05	0.000126738	0.000143487	8.98576e-05	9.55974e-05	9.06316e-05	0.000103948	0.000147532	0.00010754	-5.41076e-05
92.4	92.5	-7.63442e-05	-7.13247e-05	-6.06688e-05	-3.50872e-05	-3.70389e-05	-5.42399e-05	-4.39723e-05	-3.61062e-05	-6.23791e-05	-5.59926e-05	-5.7487e-05	0.000123992	0.000126112	0.000146534	5.88989e-05	0.000126914	0.000143636	9.00234e-05	9.58419e-05	9.07507e-05	0.000109656	0.000147262	0.000107549	-5.41433e-05
92.5	92.6	-7.59634e-05	-7.11011e-05	-6.06688e-05	-3.54231e-05	-3.67932e-05	-5.36998e-05	-4.34999e-05	-3.61286e-05	-6.16639e-05	-5.60618e-05	-5.72566e-05	0.000124131	0.000126241	0.000146747	5.90264e-05	0.000127044	0.000143798	9.01707e-05	9.61588e-05	9.08882e-05	0.000107653	0.000144353	0.000107594	-5.39826e-05
92.6	92.7	-7.59634e-05	-7.09893e-05	-6.03557e-05	-3.4729e-05	-3.68825e-05	-5.38349e-05	-4.31401e-05	-3.6151e-05	-6.10828e-05	-5.57387e-05	-5.7441e-05	0.000124251	0.000126436	0.000146932	5.91265e-05	0.000127136	0.000144068	9.02352e-05	9.63761e-05	9.10073e-05	0.000103054	0.00014255	0.000107764	-5.39647e-05
92.7	92.8	-7.56722e-05	-7.10117e-05	-6.08029e-05	-3.45946e-05	-3.63017e-05	-5.36773e-05	-4.31176e-05	-3.55003e-05	-6.14404e-05	-5.5254e-05	-5.75331e-05	0.000124464	0.000126611	0.000147062	5.91265e-05	0.000127229	0.000144311	9.03917e-05	9.61135e-05	9.10714e-05	0.000107559	0.000144641	0.00010798	-5.37237e-05
92.8	92.9	-7.6053e-05	-7.10117e-05	-6.06017e-05	-3.41468e-05	-3.6123e-05	-5.32047e-05	-4.35449e-05	-3.60837e-05	-6.17086e-05	-5.55771e-05	-5.70723e-05	0.000124658	0.000126695	0.000147266	5.91356e-05	0.000127368	0.000144406	9.05391e-05	9.64847e-05	9.11814e-05	0.000108478	0.000145198	0.000107989	-5.32951e-05
92.9	93	-7.64114e-05	-7.11011e-05	-6.01992e-05	-3.41916e-05	-3.61007e-05	-5.32497e-05	-4.29152e-05	-3.53432e-05	-6.16863e-05	-5.50694e-05	-5.63581e-05	0.000124843	0.000126926	0.000147534	5.92176e-05	0.000127627	0.000144649	9.07509e-05	9.66749e-05	9.13188e-05	0.000110585	0.000145834	0.000107935	-5.32326e-05
93	93.1	-7.51122e-05	-7.08775e-05	-5.97072e-05	-3.4505e-05	-3.65028e-05	-5.33848e-05	-4.34774e-05	-3.53208e-05	-6.13063e-05	-5.57156e-05	-5.61968e-05	0.000125028	0.00012713	0.000147766	5.93268e-05	0.000127886	0.000144825	9.09442e-05	9.65934e-05	9.1557e-05	0.000106871	0.000146208	0.000108482	-5.3188e-05
93.1	93.2	-7.52914e-05	-7.09893e-05	-5.99308e-05	-3.43931e-05	-3.63911e-05	-5.32722e-05	-4.29601e-05	-3.48496e-05	-6.14851e-05	-5.5531e-05	-5.6888e-05	0.00012525	0.000127407	0.000148043	5.94634e-05	0.000128006	0.000145162	9.1156e-05	9.66296e-05	9.17219e-05	0.000107602	0.000146348	0.000108885	-5.33844e-05
93.2	93.3	-7.54706e-05	-7.03633e-05	-6.04228e-05	-3.4102e-05	-3.63017e-05	-5.32947e-05	-4.30501e-05	-3.47149e-05	-6.12393e-05	-5.57387e-05	-5.6289e-05	0.000125434	0.00012762	0.000148247	5.95999e-05	0.000128201	0.000145406	9.12757e-05	9.71367e-05	9.18502e-05	0.000111101	0.000148595	0.000109065	-5.32326e-05
93.3	93.4	-7.56498e-05	-7.09893e-05	-5.98414e-05	-3.38109e-05	-3.56986e-05	-5.27996e-05	-4.26678e-05	-3.50066e-05	-6.12393e-05	-5.50463e-05	-5.5736e-05	0.000125619	0.000127842	0.000148525	5.97092e-05	0.000128404	0.0001455	9.14783e-05	9.76165e-05	9.20334e-05	0.0001108	0.000150564	0.000108796	-5.31076e-05
93.4	93.5	-7.4709e-05	-7.06316e-05	-5.98638e-05	-3.38109e-05	-3.57433e-05	-5.32047e-05	-4.27352e-05	-3.55901e-05	-6.077e-05	-5.50694e-05	-5.54596e-05	0.000125767	0.000127981	0.000148747	5.98275e-05	0.000128543	0.000145716	9.16257e-05	9.75441e-05	9.218e-05	0.000111178	0.000150442	0.000109083	-5.30451e-05
93.5	93.6	-7.4485e-05	-7.0408e-05	-5.94613e-05	-3.36766e-05	-3.63911e-05	-5.23495e-05	-4.25553e-05	-3.44905e-05	-6.05465e-05	-5.46309e-05	-5.56208e-05	0.000125952	0.000128101	0.000148923	5.98822e-05	0.000128608	0.000145987	9.18098e-05	9.7689e-05	9.22991e-05	0.00011061	0.000147428	0.000109719	-5.30005e-05
93.6	93.7	-7.4821e-05	-6.97149e-05	-5.91929e-05	-3.29825e-05	-3.4738e-05	-5.2237e-05	-4.21505e-05	-3.41988e-05	-6.00995e-05	-5.41693e-05	-5.50909e-05	0.000126137	0.000128231	0.000149182	5.9955e-05	0.000128756	0.000146122	9.18927e-05	9.77252e-05	9.24366e-05	0.000110963	0.000146827	0.000109719	-5.28844e-05
93.7	93.8	-7.4261e-05	-7.01397e-05	-5.87457e-05	-3.19301e-05	-3.45146e-05	-5.2012e-05	-4.18806e-05	-3.41091e-05	-5.93843e-05	-5.39616e-05	-5.39159e-05	0.000126349	0.000128443	0.000149441	6.00278e-05	0.000128904	0.000146311	9.20585e-05	9.78882e-05	9.24824e-05	0.000108315	0.000146609	0.0001098	-5.23576e-05
93.8	93.9	-7.37234e-05	-6.91784e-05	-5.78513e-05	-3.18182e-05	-3.43806e-05	-5.14943e-05	-4.10484e-05	-3.28076e-05	-5.86245e-05	-5.31539e-05	-5.35933e-05	0.000126562	0.000128675	0.000149636	6.01553e-05	0.000129024	0.000146662	9.22703e-05	9.77161e-05	9.27297e-05	0.000102865	0.000146461	0.000109863	-5.17416e-05
93.9	94	-7.31187e-05	-6.89101e-05	-5.78513e-05	-3.04076e-05	-3.39115e-05	-4.96714e-05	-4.00138e-05	-3.20671e-05	-5.81775e-05	-5.24846e-05	-5.23262e-05	0.000126886	0.000128934	0.000149941	6.02736e-05	0.000129191	0.000146973	9.24821e-05	9.89114e-05	9.28947e-05	0.000105091	0.00015066	0.000110168	-5.11613e-05
94	94.1	-7.21779e-05	-6.7591e-05	-5.68003e-05	-2.98478e-05	-3.30403e-05	-4.91313e-05	-3.93391e-05	-3.13041e-05	-5.71048e-05	-5.10998e-05	-5.07825e-05	0.000127191	0.000129258	0.000150284	6.04284e-05	0.000129385	0.00014723	9.2786e-05	9.91015e-05	9.3142e-05	0.000101928	0.000150363	0.000110589	-5.06881e-05
94.1	94.2	-7.06995e-05	-6.65178e-05	-5.58164e-05	-2.79446e-05	-3.17223e-05	-4.73759e-05	-3.75397e-05	-3.01822e-05	-5.53392e-05	-4.99689e-05	-4.92158e-05	0.000127551	0.0001296	0.000150756	6.05832e-05	0.000129635	0.000147594	9.31359e-05	9.9183e-05	9.34627e-05	0.000103939	0.000146461	0.000110679	-4.99381e-05
94.2	94.3	-6.86387e-05	-6.46175e-05	-5.41617e-05	-2.67355e-05	-2.96894e-05	-4.59806e-05	-3.63477e-05	-2.90826e-05	-5.39983e-05	-4.77303e-05	-4.79486e-05	0.000127986	0.000129915	0.000151164	6.07015e-05	0.000129756	0.000148027	9.3449e-05	9.90834e-05	9.37376e-05	0.000103767	0.000145581	0.000111136	-4.87685e-05
94.3	94.4	-6.74515e-05	-6.30524e-05	-5.2507e-05	-2.50338e-05	-2.80364e-05	-4.41576e-05	-3.46608e-05	-2.68162e-05	-5.20092e-05	-4.5607e-05	-4.57828e-05	0.00012842	0.000130313	0.000151682	6.0829e-05	0.000129931	0.00014854	9.38726e-05	9.89928e-05	9.40491e-05	0.000106759	0.000144632	0.000111557	-4.73757e-05
94.4	94.5	-6.44274e-05	-6.03695e-05	-4.99131e-05	-2.19214e-05	-2.55791e-05	-4.09169e-05	-3.09047e-05	-2.36746e-05	-4.88803e-05	-4.22143e-05	-4.19121e-05	0.000128864	0.000130572	0.000152136	6.09928e-05	0.000130126	0.000149027	9.4333e-05	9.9192e-05	9.43514e-05	0.00010669	0.000144249	0.000111378	-4.56258e-05
94.5	94.6	-5.69905e-05	-5.28126e-05	-4.35401e-05	-1.48682e-05	-1.9123e-05	-3.27923e-05	-2.39097e-05	-1.74363e-05	-4.11251e-05	-3.35132e-05	-3.3894e-05	0.000129529	0.000131034	0.000152691	6.12022e-05	0.000130283	0.000149648	9.48579e-05	0.000100279	9.47271e-05	0.000110653	0.000143604	0.00011179	-4.33133e-05
94.6	94.7	-4.94415e-05	-4.55015e-05	-3.67645e-05	-7.21022e-06	-1.26222e-05	-2.46451e-05	-1.66222e-05	-9.87393e-06	-3.28556e-05	-2.48813e-05	-2.47468e-05	0.000130527	0.000131775	0.000153571	6.13115e-05	0.000130311	0.000150513	9.57972e-05	0.000100831	9.53868e-05	0.000109587	0.000148386	0.000111997	-3.80099e-05
94.7	94.8	-4.54541e-05	-4.11192e-05	-3.31642e-05	-3.06772e-06	-8.84671e-06	-1.98062e-05	-1.15164e-05	-5.3858e-06	-2.8408e-05	-1.98497e-05	-1.98851e-05	0.000131868	0.000132626	0.000154673	6.15755e-05	0.000130348	0.000151594	9.70035e-05	0.000100423	9.62114e-05	0.00011527	0.000149109	0.00011249	-3.07599e-05
94.8	94.9	-4.54093e-05	-4.11192e-05	-3.36114e-05	-3.17968e-06	-8.10949e-06	-1.94911e-05	-1.10441e-05	-5.43069e-06	-2.83856e-05	-2.01498e-05	-1.97238e-05	0.000133116	0.000133523	0.000155765	6.18031e-05	0.000130515	0.000152688	9.80717e-05	0.000100279	9.69352e-05	0.000111324	0.000146766	0.000112911	-2.5126e-05
94.9	95	-4.64845e-05	-4.23042e-05	-3.44612e-05	-4.32167e-06	-9.00309e-06	-2.03013e-05	-1.22587e-05	-6.70981e-06	-2.92349e-05	-2.08191e-05	-2.11293e-05	0.000133864	0.000134227	0.000156608	6.20398e-05	0.000131051	0.000153526	9.87071e-05	0.000101293	9.74849e-05	0.00011674	0.000147585	0.000113907	-2.4251e-05
95	95.1	-4.6955e-05	-4.29973e-05	-3.47966e-05	-4.25449e-06	-9.18181e-06	-2.13141e-05	-1.28885e-05	-6.44052e-06	-2.99278e-05	-2.17192e-05	-2.15901e-05	0.000134419	0.000134828	0.000157274	6.23129e-05	0.000131681	0.000154215	9.91031e-05	0.000102533	9.79155e-05	0.000117669	0.00014937	0.000114364	-2.49474e-05
95.1	95.2	-4.60141e-05	-4.17676e-05	-3.39468e-05	-3.49316e-06	-8.35523e-06	-2.02338e-05	-1.20337e-05	-5.11652e-06	-2.86315e-05	-2.10037e-05	-1.98851e-05	0.000135149	0.000135596	0.000158117	6.2668e-05	0.000132495	0.000155066	9.9628e-05	0.000103919	9.85294e-05	0.000120798	0.000147123	0.000114866	-2.55367e-05
95.2	95.3	-4.39084e-05	-4.00236e-05	-3.20013e-05	-3.58274e-07	-6.70207e-06	-1.77806e-05	-9.9644e-06	-2.98464e-06	-2.61506e-05	-1.80725e-05	-1.74888e-05	0.000135842	0.000136262	0.000158904	6.30595e-05	0.000133097	0.000155742	0.000100153	0.00010496	9.90516e-05	0.000121795	0.000147567	0.000115485	-2.51528e-05
95.3	95.4	-3.9921e-05	-3.5686e-05	-2.85128e-05	3.64994e-06	-2.34574e-06	-1.2649e-05	-5.66826e-06	1.43623e-06	-2.20605e-05	-1.29024e-05	-1.29957e-05	0.000136721	0.000137058	0.000159923	6.3369e-05	0.000133717	0.000156687	0.000100917	0.000105431	9.96655e-05	0.000122947	0.000149597	0.000116094	-2.38135e-05
95.4	95.5	-3.55527e-05	-3.14826e-05	-2.52926e-05	7.74775e-06	1.72021e-06	-7.96759e-06	-1.16965e-06	4.60042e-06	-1.72551e-05	-8.54009e-06	-7.67301e-06	0.000137876	0.000137937	0.000161006	6.36967e-05	0.000134161	0.000157795	0.000101792	0.000105739	0.000100389	0.000122431	0.000150546	0.000117251	-2.02777e-05
95.5	95.6	-3.47014e-05	-3.02305e-05	-2.44429e-05	9.0913e-06	2.8149e-06	-6.27955e-06	7.19785e-07	6.62014e-06	-1.58917e-05	-6.11657e-06	-5.82966e-06	0.000139087	0.000138807	0.000162061	6.41064e-05	0.000134513	0.00015893	0.000102814	0.000106943	0.000101159	0.000122913	0.000150137	0.000118004	-1.58668e-05
95.6	95.7	-3.75016e-05	-3.31818e-05	-2.67462e-05	6.42659e-06	7.59574e-07	-9.11545e-06	-1.88943e-06	4.08428e-06	-1.90655e-05	-9.00171e-06	-8.94032e-06	0.000140113	0.000139677	0.000163108	6.45252e-05	0.000135096	0.000159984	0.000103661	0.00010697	0.000101837	0.000124649	0.000148621	0.000118515	-1.36971e-05
95.7	95.8	-4.16459e-05	-3.69829e-05	-3.04136e-05	2.82142e-06	-3.46275e-06	-1.39319e-05	-5.89319e-06	6.05907e-07	-2.3558e-05	-1.40565e-05	-1.3157e-05	0.000140797	0.000140436	0.000163969	6.48985e-05	0.000135966	0.000160862	0.000104076	0.000108066	0.000102378	0.000124555	0.000148944	0.000119295	-1.48579e-05
95.8	95.9	-4.57677e-05	-4.11639e-05	-3.40139e-05	-9.62862e-07	-6.97015e-06	-1.78706e-05	-1.00544e-05	-3.50078e-06	-2.7961e-05	-1.87649e-05	-1.81109e-05	0.000141037	0.000140917	0.000164506	6.52717e-05	0.000136845	0.000161254	0.000104223	0.000107731	0.000102643	0.000122896	0.000150808	0.000119394	-1.85812e-05
95.9	96	-4.99119e-05	-4.48754e-05	-3.70104e-05	-4.47841e-06	-1.00754e-05	-2.15392e-05	-1.33608e-05	-7.29326e-06	-3.14029e-05	-2.29656e-05	-2.23274e-05	0.000141	0.000141176	0.000164663	6.55084e-05	0.000137502	0.000161471	0.00010414	0.000107377	0.000102726	0.000124993	0.000153055	0.00011908	-2.27777e-05
96	96.1	-5.1704e-05	-4.72231e-05	-3.94255e-05	-6.87434e-06	-1.26222e-05	-2.39474e-05	-1.5745e-05	-8.88654e-06	-3.35261e-05	-2.58506e-05	-2.55532e-05	0.000140723	0.000141259	0.000164663	6.55995e-05	0.000137983	0.000161457	0.000103928	0.000107694	0.000102652	0.000125243	0.000153708	0.000119009	-2.61617e-05
96.1	96.2	-5.25104e-05	-4.81174e-05	-4.04989e-05	-8.50894e-06	-1.40072e-05	-2.57479e-05	-1.70721e-05	-1.06145e-05	-3.54706e-05	-2.76278e-05	-2.72122e-05	0.000140409	0.000141065	0.000164571	6.56177e-05	0.000138085	0.000161227	0.000103717	0.000107396	0.000102478	0.000124821	0.000149789	0.000119224	-2.87331e-05
96.2	96.3	-5.40784e-05	-4.95483e-05	-4.11697e-05	-9.27026e-06	-1.45434e-05	-2.66031e-05	-1.88265e-05	-1.10408e-05	-3.6521e-05	-2.87587e-05	-2.83412e-05	0.000140168	0.000141111	0.000164608	6.55995e-05	0.000138233	0.000161227	0.000103671	0.000107323	0.000102405	0.000122251	0.000152201	0.000119242	-3.04296e-05
96.3	96.4	-5.56913e-05	-5.11581e-05	-4.22655e-05	-1.07033e-05	-1.60178e-05	-2.84486e-05	-2.0086e-05	-1.27463e-05	-3.81749e-05	-3.03282e-05	-2.99771e-05	0.000140224	0.00014125	0.000164876	6.56814e-05	0.000138409	0.000161254	0.000103671	0.000108527	0.000102524	0.000120815	0.000156783	0.000119905	-3.12867e-05
96.4	96.5	-5.78193e-05	-5.32821e-05	-4.36742e-05	-1.24275e-05	-1.72911e-05	-3.04292e-05	-2.19979e-05	-1.51025e-05	-4.0164e-05	-3.29362e-05	-3.22581e-05	0.000140289	0.000141342	0.000165071	6.58089e-05	0.00013865	0.000161362	0.000103726	0.000108183	0.000102588	0.000122431	0.000159039	0.000120354	-3.2626e-05
96.5	96.6	-5.96338e-05	-5.54508e-05	-4.56421e-05	-1.4689e-05	-1.90783e-05	-3.28373e-05	-2.41346e-05	-1.63143e-05	-4.26895e-05	-3.55443e-05	-3.4493e-05	0.000140159	0.000141389	0.000165024	6.58544e-05	0.000138918	0.000161403	0.000103661	0.000107984	0.000102607	0.000121331	0.000154989	0.000120049	-3.42063e-05
96.6	96.7	-6.1717e-05	-5.75077e-05	-4.76546e-05	-1.61669e-05	-2.17367e-05	-3.51779e-05	-2.54167e-05	-1.84012e-05	-4.48351e-05	-3.836e-05	-3.74422e-05	0.000139984	0.000141407	0.000165006	6.58453e-05	0.000139112	0.000161308	0.000103569	0.000108093	0.000102497	0.000122775	0.000154518	0.000120111	-3.57867e-05
96.7	96.8	-6.3397e-05	-5.91399e-05	-4.89292e-05	-1.81149e-05	-2.30771e-05	-3.70459e-05	-2.75984e-05	-2.01964e-05	-4.71147e-05	-4.03679e-05	-3.9032e-05	0.000139854	0.000141389	0.000164969	6.58635e-05	0.000139196	0.000161133	0.000103321	0.00010783	0.000102469	0.000120961	0.000155198	0.000120721	-3.77688e-05
96.8	96.9	-6.51667e-05	-6.04366e-05	-5.04274e-05	-1.90329e-05	-2.38589e-05	-3.82387e-05	-2.8813e-05	-2.15204e-05	-4.78523e-05	-4.15219e-05	-4.04836e-05	0.000139568	0.000141241	0.00016483	6.58362e-05	0.000139325	0.000160957	0.000103219	0.000107396	0.000102378	0.000120248	0.00015721	0.000120775	-3.95634e-05
96.9	97	-6.48307e-05	-6.03025e-05	-5.01367e-05	-1.97719e-05	-2.46855e-05	-3.93415e-05	-2.96677e-05	-2.27995e-05	-4.81204e-05	-4.20989e-05	-4.15434e-05	0.000139383	0.000141167	0.000164737	6.59363e-05	0.000139418	0.000160822	0.000103063	0.000106907	0.000102295	0.00011723	0.000154031	0.000121214	-4.1108e-05
97	97.1	-6.4405e-05	-5.96317e-05	-4.99131e-05	-1.90553e-05	-2.43504e-05	-3.85313e-05	-2.89704e-05	-2.15653e-05	-4.80087e-05	-4.11988e-05	-4.07831e-05	0.00013929	0.000141241	0.000164774	6.60001e-05	0.000139473	0.000160781	0.000103054	0.000107966	0.000102203	0.000115743	0.000153551	0.000121214	-4.17419e-05
97.1	97.2	-6.3285e-05	-5.84021e-05	-4.86609e-05	-1.83612e-05	-2.33898e-05	-3.7586e-05	-2.81832e-05	-2.06677e-05	-4.67571e-05	-4.0391e-05	-3.97002e-05	0.000139346	0.000141296	0.000164895	6.59363e-05	0.000139501	0.000160957	0.000103192	0.000107676	0.000102286	0.000117522	0.000153734	0.00012143	-4.15902e-05
97.2	97.3	-6.18738e-05	-5.77537e-05	-4.79229e-05	-1.65923e-05	-2.1759e-05	-3.65282e-05	-2.62939e-05	-1.94784e-05	-4.5595e-05	-3.92139e-05	-3.77878e-05	0.000139521	0.000141463	0.000165237	6.59545e-05	0.000139529	0.000161214	0.000103394	0.000108881	0.00010246	0.000120394	0.000154022	0.000121456	-4.04384e-05
97.3	97.4	-6.11346e-05	-5.72171e-05	-4.73415e-05	-1.56742e-05	-2.1692e-05	-3.5583e-05	-2.62264e-05	-1.885e-05	-4.45446e-05	-3.78984e-05	-3.71657e-05	0.000139826	0.000141657	0.000165524	6.60729e-05	0.000139612	0.000161511	0.00010368	0.000109614	0.000102643	0.000125655	0.00015525	0.000121187	-3.93313e-05
97.4	97.5	-6.13138e-05	-5.63675e-05	-4.67601e-05	-1.54056e-05	-2.11559e-05	-3.48403e-05	-2.57316e-05	-1.84461e-05	-4.43658e-05	-3.7206e-05	-3.66128e-05	0.000140113	0.000141879	0.000165811	6.61275e-05	0.000139807	0.000161741	0.000103928	0.000109859	0.000102891	0.000115124	0.000153578	0.000121797	-3.85367e-05
97.5	97.6	-6.07762e-05	-5.67923e-05	-4.72968e-05	-1.52488e-05	-2.15803e-05	-3.51779e-05	-2.55067e-05	-1.82666e-05	-4.4254e-05	-3.76445e-05	-3.68662e-05	0.000140298	0.000142055	0.000166006	6.62368e-05	0.00013989	0.000161984	0.00010414	0.000109632	0.000102982	0.000116173	0.00015322	0.000122201	-3.81259e-05
97.6	97.7	-6.0933e-05	-5.65687e-05	-4.66036e-05	-1.52936e-05	-2.12006e-05	-3.42777e-05	-2.49893e-05	-1.84461e-05	-4.41423e-05	-3.70675e-05	-3.64054e-05	0.000140529	0.000142296	0.000166265	6.62641e-05	0.000140056	0.000162295	0.000104306	0.000111018	0.000103156	0.000119044	0.000157863	0.000122183	-3.79206e-05
97.7	97.8	-6.03954e-05	-5.61663e-05	-4.62905e-05	-1.40173e-05	-2.04634e-05	-3.36025e-05	-2.44045e-05	-1.76832e-05	-4.40976e-05	-3.68367e-05	-3.55759e-05	0.000140677	0.000142444	0.000166413	6.63551e-05	0.000140205	0.000162376	0.00010437	0.000111796	0.00010322	0.00011723	0.000158098	0.000122559	-3.77777e-05
97.8	97.9	-5.90514e-05	-5.42882e-05	-4.48594e-05	-1.29649e-05	-1.93911e-05	-3.22521e-05	-2.29875e-05	-1.63816e-05	-4.22873e-05	-3.48057e-05	-3.38018e-05	0.000140889	0.000142536	0.000166645	6.64098e-05	0.000140279	0.000162619	0.000104509	0.000111751	0.000103294	0.000116568	0.000156557	0.00012264	-3.74474e-05
97.9	98	-5.63409e-05	-5.25219e-05	-4.30034e-05	-1.09272e-05	-1.72688e-05	-3.04742e-05	-2.12107e-05	-1.48333e-05	-4.0164e-05	-3.23592e-05	-3.10369e-05	0.00014113	0.000142777	0.000166895	6.64553e-05	0.000140343	0.000162835	0.000104776	0.000111842	0.000103477	0.000112708	0.00015417	0.000122981	-3.62867e-05
98	98.1	-5.39664e-05	-5.00849e-05	-4.12592e-05	-8.01632e-06	-1.50795e-05	-2.77734e-05	-1.86915e-05	-1.22302e-05	-3.72809e-05	-2.93819e-05	-2.85946e-05	0.00014149	0.000143054	0.000167293	6.65372e-05	0.000140417	0.000163159	0.000105162	0.00011243	0.000103752	0.000115253	0.000154823	0.000122945	-3.44296e-05
98.1	98.2	-5.21744e-05	-4.81174e-05	-3.94926e-05	-6.56086e-06	-1.32253e-05	-2.54103e-05	-1.70721e-05	-1.02554e-05	-3.50683e-05	-2.74662e-05	-2.5991e-05	0.000141897	0.000143452	0.000167635	6.66191e-05	0.000140464	0.000163605	0.000105549	0.000112503	0.000103981	0.000120953	0.000151687	0.000122721	-3.23939e-05
98.2	98.3	-5.08975e-05	-4.64852e-05	-3.87099e-05	-5.03821e-06	-1.17509e-05	-2.39474e-05	-1.60149e-05	-8.32553e-06	-3.3325e-05	-2.59199e-05	-2.44011e-05	0.000142368	0.000143721	0.000168024	6.67375e-05	0.00014051	0.000163997	0.000105918	0.00011253	0.000104283	0.000120695	0.000154997	0.000123124	-3.02242e-05
98.3	98.4	-4.99567e-05	-4.56356e-05	-3.73459e-05	-3.9634e-06	-1.12371e-05	-2.25295e-05	-1.43055e-05	-7.96648e-06	-3.25874e-05	-2.48351e-05	-2.39634e-05	0.000142766	0.000144017	0.000168404	6.68741e-05	0.000140667	0.000164308	0.000106304	0.000112539	0.000104586	0.000126352	0.000154693	0.000122837	-2.85546e-05
98.4	98.5	-5.01807e-05	-4.62393e-05	-3.73235e-05	-3.64991e-06	-1.05669e-05	-2.21694e-05	-1.36982e-05	-7.56255e-06	-3.25651e-05	-2.44427e-05	-2.36638e-05	0.000143219	0.000144341	0.000168802	6.7047e-05	0.000140843	0.000164727	0.000106636	0.000113435	0.000104824	0.000120574	0.000154919	0.000123286	-2.75278e-05
98.5	98.6	-4.92175e-05	-4.48978e-05	-3.58029e-05	-3.22446e-06	-1.00754e-05	-2.18318e-05	-1.34958e-05	-6.28343e-06	-3.17605e-05	-2.34734e-05	-2.23274e-05	0.000143552	0.000144618	0.000169191	6.72109e-05	0.000141121	0.000165024	0.000106958	0.000113073	0.000105108	0.000112235	0.000153395	0.000123842	-2.70278e-05
98.6	98.7	-4.8411e-05	-4.41823e-05	-3.58029e-05	-2.32878e-06	-9.36053e-06	-2.07064e-05	-1.26635e-05	-5.83462e-06	-3.10676e-05	-2.22501e-05	-2.15671e-05	0.000143894	0.000144998	0.000169589	6.73748e-05	0.000141426	0.00016547	0.000107244	0.000111769	0.000105364	0.000112124	0.000153569	0.000123716	-2.63938e-05
98.7	98.8	-4.84334e-05	-4.4227e-05	-3.57358e-05	-1.92572e-06	-9.04777e-06	-2.00763e-05	-1.24161e-05	-5.34092e-06	-3.04642e-05	-2.17192e-05	-2.11293e-05	0.000144291	0.000145451	0.000169969	6.74294e-05	0.000141593	0.00016601	0.000107548	0.000112321	0.00010563	0.000114599	0.000158325	0.000124093	-2.55456e-05
98.8	98.9	-4.86574e-05	-4.4786e-05	-3.61607e-05	-1.79137e-06	-9.22649e-06	-2.02338e-05	-1.24836e-05	-5.22872e-06	-3.05089e-05	-2.27117e-05	-2.1498e-05	0.000144735	0.000145747	0.000170496	6.75387e-05	0.000141861	0.000166348	0.000107879	0.00011349	0.000105887	0.00011539	0.000156835	0.000124245	-2.53938e-05
98.9	99	-4.89262e-05	-4.50767e-05	-3.65185e-05	-2.50792e-06	-9.18181e-06	-2.13366e-05	-1.33158e-05	-6.3732e-06	-3.17158e-05	-2.32656e-05	-2.23966e-05	0.000144966	0.000146043	0.00017083	6.76843e-05	0.000142111	0.000166618	0.000108128	0.000113689	0.000106134	0.000112536	0.000157428	0.000124505	-2.54474e-05
99	99.1	-4.92847e-05	-4.58816e-05	-3.66079e-05	-2.64227e-06	-9.80733e-06	-2.20118e-05	-1.35857e-05	-6.62004e-06	-3.16264e-05	-2.34964e-05	-2.2627e-05	0.000145262	0.000146376	0.000171145	6.78664e-05	0.000142454	0.00016697	0.000108275	0.00011377	0.0001064	0.000117729	0.000157646	0.000125258	-2.59563e-05
99.1	99.2	-5.02703e-05	-4.66417e-05	-3.73235e-05	-3.29164e-06	-1.03658e-05	-2.25295e-05	-1.40356e-05	-6.77713e-06	-3.2431e-05	-2.43273e-05	-2.3203e-05	0.000145437	0.000146524	0.000171376	6.80212e-05	0.000142666	0.000167186	0.000108395	0.000113843	0.000106565	0.000120282	0.000154179	0.000125608	-2.62956e-05
99.2	99.3	-5.09199e-05	-4.68877e-05	-3.77037e-05	-3.58273e-06	-1.13488e-05	-2.34972e-05	-1.52952e-05	-7.49523e-06	-3.32132e-05	-2.57352e-05	-2.39403e-05	0.000145585	0.000146802	0.000171617	6.8176e-05	0.000142963	0.000167497	0.000108542	0.00011339	0.000106684	0.00012232	0.00015052	0.000125787	-2.66171e-05
99.3	99.4	-5.21072e-05	-4.78938e-05	-3.89559e-05	-4.81429e-06	-1.16615e-05	-2.43525e-05	-1.579e-05	-8.66214e-06	-3.43084e-05	-2.62661e-05	-2.51845e-05	0.000145678	0.000146867	0.000171793	6.83034e-05	0.000143194	0.000167564	0.000108643	0.000112747	0.000106739	0.000125621	0.000153787	0.000125761	-2.75814e-05
99.4	99.5	-5.29808e-05	-4.83186e-05	-3.97162e-05	-5.64279e-06	-1.327e-05	-2.50052e-05	-1.64423e-05	-9.31292e-06	-3.556e-05	-2.75586e-05	-2.63136e-05	0.000145696	0.000146987	0.000171867	6.8358e-05	0.000143305	0.000167672	0.000108643	0.0001132	0.000106757	0.000117944	0.000152193	0.00012568	-2.82956e-05
99.5	99.6	-5.37872e-05	-4.97495e-05	-4.08567e-05	-6.94152e-06	-1.39179e-05	-2.64456e-05	-1.79718e-05	-1.01881e-05	-3.65881e-05	-2.84125e-05	-2.81568e-05	0.000145705	0.000147024	0.000171941	6.83762e-05	0.000143546	0.000167767	0.000108607	0.000113191	0.00010683	0.000117651	0.000154858	0.000126012	-2.90814e-05
99.6	99.7	-5.56241e-05	-5.06662e-05	-4.15722e-05	-8.30742e-06	-1.58838e-05	-2.77734e-05	-1.88715e-05	-1.22975e-05	-3.82643e-05	-2.99127e-05	-2.97236e-05	0.000145604	0.000147107	0.000171959	6.84218e-05	0.000143712	0.000167821	0.000108551	0.000112693	0.000106812	0.000117359	0.000148909	0.000126155	-3.00992e-05
99.7	99.8	-5.62289e-05	-5.15382e-05	-4.17511e-05	-8.8896e-06	-1.61071e-05	-2.87187e-05	-2.01535e-05	-1.22077e-05	-3.87784e-05	-3.10437e-05	-3.02766e-05	0.000145595	0.000147163	0.000172033	6.84309e-05	0.000143786	0.000167767	0.000108505	0.000112675	0.000106821	0.000116465	0.0001491	0.000126263	-3.11974e-05
99.8	99.9	-5.66321e-05	-5.165e-05	-4.26009e-05	-9.1583e-06	-1.62635e-05	-2.93939e-05	-2.0176e-05	-1.2679e-05	-3.93148e-05	-3.15053e-05	-3.053e-05	0.000145511	0.000147181	0.000172052	6.84673e-05	0.000143971	0.000167767	0.000108468	0.000112167	0.000106775	0.000118382	0.000153673	0.000125886	-3.21528e-05
99.9	100	-5.71025e-05	-5.25666e-05	-4.30034e-05	-9.22548e-06	-1.67327e-05	-2.95739e-05	-2.08283e-05	-1.27014e-05	-3.93371e-05	-3.17822e-05	-3.053e-05	0.000145502	0.000147181	0.00017208	6.84946e-05	0.000144008	0.000167794	0.000108524	0.000113634	0.000106849	0.000120351	0.000151975	0.000125698	-3.24564e-05
100	100.1	-5.73489e-05	-5.19853e-05	-4.33612e-05	-9.7181e-06	-1.6889e-05	-2.92813e-05	-2.08958e-05	-1.27239e-05	-3.97394e-05	-3.26131e-05	-3.16821e-05	0.000145567	0.000147292	0.000172145	6.86038e-05	0.000144073	0.000167794	0.000108533	0.000115509	0.000106885	0.000124959	0.000149649	0.000125725	-3.27331e-05
100.1	100.2	-5.71473e-05	-5.24325e-05	-4.32941e-05	-9.427e-06	-1.72241e-05	-2.97765e-05	-2.08733e-05	-1.36439e-05	-3.97617e-05	-3.27747e-05	-3.18434e-05	0.000145604	0.000147394	0.000172256	6.85947e-05	0.000144166	0.000167834	0.000108542	0.000115364	0.000106858	0.000122698	0.000152097	0.000126128	-3.29742e-05
100.2	100.3	-5.73489e-05	-5.23654e-05	-4.28916e-05	-9.20309e-06	-1.75145e-05	-2.96865e-05	-2.11432e-05	-1.29707e-05	-3.96276e-05	-3.23361e-05	-3.13825e-05	0.000145595	0.000147514	0.000172311	6.86312e-05	0.000144268	0.000167929	0.000108653	0.000115282	0.00010694	0.000118365	0.000152358	0.000126307	-3.30456e-05
100.3	100.4	-5.68785e-05	-5.25219e-05	-4.27798e-05	-8.97917e-06	-1.65316e-05	-2.91463e-05	-2.09632e-05	-1.3038e-05	-3.92254e-05	-3.19207e-05	-3.07835e-05	0.000145687	0.000147542	0.000172376	6.86767e-05	0.000144323	0.00016801	0.000108699	0.000114667	0.000106986	0.000115932	0.000152498	0.000126012	-3.31171e-05
100.4	100.5	-5.69009e-05	-5.21866e-05	-4.20866e-05	-8.44177e-06	-1.65539e-05	-2.88312e-05	-2.06708e-05	-1.25219e-05	-3.9136e-05	-3.13899e-05	-3.05531e-05	0.000145696	0.000147626	0.000172524	6.86858e-05	0.000144351	0.000168105	0.000108782	0.000114812	0.00010705	0.000120626	0.000156321	0.000126415	-3.30278e-05
100.5	100.6	-5.70801e-05	-5.17618e-05	-4.21089e-05	-8.24024e-06	-1.66656e-05	-2.90113e-05	-2.0221e-05	-1.17589e-05	-3.85996e-05	-3.09975e-05	-3.03457e-05	0.000145909	0.000147681	0.000172635	6.86676e-05	0.000144323	0.000168118	0.000108828	0.000116124	0.000107188	0.000116663	0.000154205	0.000126711	-3.27064e-05
100.6	100.7	-5.65425e-05	-5.18959e-05	-4.193e-05	-8.32981e-06	-1.58167e-05	-2.86962e-05	-1.99061e-05	-1.22526e-05	-3.90466e-05	-3.17591e-05	-3.04379e-05	0.00014601	0.000147829	0.000172793	6.86949e-05	0.000144416	0.000168294	0.000108966	0.00011502	0.000107224	0.000118236	0.000153935	0.000126756	-3.22778e-05
100.7	100.8	-5.71473e-05	-5.30809e-05	-4.193e-05	-8.82243e-06	-1.66433e-05	-2.99565e-05	-2.03784e-05	-1.26565e-05	-4.01417e-05	-3.25439e-05	-3.13595e-05	0.000146066	0.000147949	0.000173024	6.87859e-05	0.000144508	0.000168429	0.000109131	0.00011559	0.00010727	0.000121322	0.000155459	0.00012681	-3.19474e-05
100.8	100.9	-5.75729e-05	-5.32374e-05	-4.30034e-05	-9.27026e-06	-1.66433e-05	-3.04742e-05	-2.11882e-05	-1.34195e-05	-4.07228e-05	-3.26362e-05	-3.19355e-05	0.000146158	0.000148033	0.000173117	6.8795e-05	0.000144582	0.000168551	0.000109095	0.000115038	0.000107353	0.0001214	0.000155808	0.000126765	-3.27331e-05
100.9	101	-5.83121e-05	-5.37293e-05	-4.32494e-05	-9.9644e-06	-1.73135e-05	-3.03391e-05	-2.1593e-05	-1.42498e-05	-4.04099e-05	-3.259e-05	-3.14517e-05	0.000146149	0.000148088	0.000173126	6.88679e-05	0.000144767	0.000168591	0.000109076	0.000114812	0.000107353	0.000121623	0.000155912	0.000126541	-3.34117e-05
101	101.1	-5.76849e-05	-5.35504e-05	-4.30705e-05	-9.87484e-06	-1.73582e-05	-3.04742e-05	-2.15255e-05	-1.33073e-05	-4.03205e-05	-3.28439e-05	-3.17742e-05	0.000146177	0.000148134	0.000173219	6.89316e-05	0.000144888	0.000168686	0.000109122	0.000115762	0.000107417	0.000126008	0.000157088	0.000127016	-3.36528e-05
101.1	101.2	-5.85362e-05	-5.42659e-05	-4.36742e-05	-9.65092e-06	-1.70454e-05	-3.06542e-05	-2.11432e-05	-1.42049e-05	-3.99629e-05	-3.27747e-05	-3.21199e-05	0.000146223	0.000148273	0.000173357	6.89225e-05	0.000144943	0.000168807	0.00010927	0.000113933	0.000107444	0.000119904	0.000157933	0.000127061	-3.35724e-05
101.2	101.3	-5.80881e-05	-5.39528e-05	-4.38755e-05	-9.89723e-06	-1.71795e-05	-3.08118e-05	-2.14131e-05	-1.40254e-05	-4.05887e-05	-3.30747e-05	-3.24655e-05	0.000146352	0.000148292	0.00017345	6.89498e-05	0.000145036	0.000168915	0.000109362	0.000113562	0.000107536	0.000118864	0.000157097	0.000127079	-3.36171e-05
101.3	101.4	-5.84914e-05	-5.42211e-05	-4.40097e-05	-1.00092e-05	-1.81177e-05	-3.06542e-05	-2.11657e-05	-1.38908e-05	-4.1058e-05	-3.38133e-05	-3.2742e-05	0.000146426	0.000148329	0.000173561	6.89498e-05	0.000145091	0.000168983	0.000109352	0.000114069	0.000107628	0.000120978	0.000154344	0.000126576	-3.38939e-05
101.4	101.5	-5.83793e-05	-5.37069e-05	-4.40768e-05	-1.08825e-05	-1.78943e-05	-3.06542e-05	-2.17505e-05	-1.44293e-05	-4.12145e-05	-3.38825e-05	-3.22351e-05	0.0001465	0.000148505	0.000173635	6.90317e-05	0.000145147	0.000168969	0.000109417	0.000114766	0.000107692	0.000123446	0.000154196	0.000126505	-3.40992e-05
101.5	101.6	-5.82673e-05	-5.3774e-05	-4.38084e-05	-1.00988e-05	-1.76486e-05	-3.08343e-05	-2.1728e-05	-1.36215e-05	-4.13262e-05	-3.39748e-05	-3.2765e-05	0.00014651	0.000148523	0.000173682	6.8968e-05	0.000145193	0.000169078	0.000109454	0.000114938	0.000107719	0.000121709	0.000154675	0.000126334	-3.38403e-05
101.6	101.7	-5.82897e-05	-5.45789e-05	-4.40097e-05	-1.08825e-05	-1.76262e-05	-3.10368e-05	-2.21103e-05	-1.40927e-05	-4.15944e-05	-3.39979e-05	-3.23503e-05	0.000146519	0.000148523	0.000173811	6.90226e-05	0.000145267	0.000169091	0.000109564	0.000114295	0.000107737	0.000123033	0.000154719	0.00012672	-3.39385e-05
101.7	101.8	-5.85586e-05	-5.38187e-05	-4.39202e-05	-1.09496e-05	-1.75145e-05	-3.15094e-05	-2.21103e-05	-1.40254e-05	-4.10357e-05	-3.39979e-05	-3.24424e-05	0.000146593	0.000148597	0.000173783	6.91501e-05	0.000145313	0.000169186	0.000109564	0.000113852	0.000107719	0.000122208	0.000156679	0.00012724	-3.41528e-05
101.8	101.9	-5.84017e-05	-5.43776e-05	-4.39873e-05	-1.02555e-05	-1.74475e-05	-3.14419e-05	-2.22228e-05	-1.39132e-05	-4.13039e-05	-3.4321e-05	-3.24655e-05	0.000146667	0.000148579	0.000173802	6.91774e-05	0.000145369	0.00016924	0.000109481	0.000113652	0.00010771	0.000117866	0.000153761	0.000126747	-3.39028e-05
101.9	102	-5.87378e-05	-5.45789e-05	-4.41662e-05	-1.05242e-05	-1.74028e-05	-3.06317e-05	-2.17955e-05	-1.40478e-05	-4.1505e-05	-3.42979e-05	-3.29032e-05	0.00014675	0.000148653	0.000173941	6.91228e-05	0.000145378	0.000169213	0.000109546	0.000114884	0.000107829	0.000119448	0.000154771	0.000126657	-3.40278e-05
102	102.1	-5.92082e-05	-5.46012e-05	-4.4032e-05	-1.09272e-05	-1.78943e-05	-3.14194e-05	-2.25602e-05	-1.44518e-05	-4.1505e-05	-3.37902e-05	-3.21429e-05	0.000146741	0.000148782	0.00017408	6.92138e-05	0.000145424	0.000169375	0.000109693	0.000114196	0.000107838	0.000125122	0.000155294	0.00012715	-3.40814e-05
102.1	102.2	-5.86706e-05	-5.36622e-05	-4.39873e-05	-1.05914e-05	-1.75369e-05	-3.1577e-05	-2.17055e-05	-1.40254e-05	-4.10133e-05	-3.37671e-05	-3.32488e-05	0.000146768	0.000148921	0.000174154	6.92958e-05	0.000145434	0.000169456	0.000109776	0.000113806	0.000107912	0.00012526	0.000157219	0.000127617	-3.39206e-05
102.2	102.3	-5.8917e-05	-5.39305e-05	-4.37413e-05	-1.03003e-05	-1.75592e-05	-3.15094e-05	-2.21103e-05	-1.34868e-05	-4.10133e-05	-3.35594e-05	-3.23963e-05	0.00014687	0.000148977	0.000174265	6.93231e-05	0.000145545	0.000169523	0.000109822	0.000113544	0.000108012	0.000124443	0.000159449	0.000127778	-3.40814e-05
102.3	102.4	-5.82673e-05	-5.37963e-05	-4.40097e-05	-1.03898e-05	-1.78273e-05	-3.10818e-05	-2.19304e-05	-1.35542e-05	-4.08345e-05	-3.30516e-05	-3.20968e-05	0.000147018	0.000149097	0.000174339	6.92958e-05	0.000145711	0.000169645	0.000109905	0.00011377	0.00010815	0.000121898	0.000159544	0.000127222	-3.39474e-05
102.4	102.5	-5.81105e-05	-5.38634e-05	-4.36295e-05	-9.83005e-06	-1.70901e-05	-3.08793e-05	-2.11207e-05	-1.34868e-05	-4.13933e-05	-3.38594e-05	-3.1613e-05	0.00014712	0.000149199	0.000174487	6.93959e-05	0.000145813	0.000169713	0.000110025	0.000113843	0.00010815	0.000121615	0.000157933	0.000126998	-3.39653e-05
102.5	102.6	-5.79985e-05	-5.2902e-05	-4.28245e-05	-9.35983e-06	-1.6688e-05	-3.06992e-05	-2.04459e-05	-1.28585e-05	-4.01193e-05	-3.25439e-05	-3.08526e-05	0.000147212	0.000149393	0.0001747	6.95325e-05	0.000145915	0.000169902	0.000110172	0.000113345	0.000108241	0.000121847	0.000157802	0.000127231	-3.36171e-05
102.6	102.7	-5.72145e-05	-5.15829e-05	-4.20866e-05	-8.46416e-06	-1.60848e-05	-2.89437e-05	-1.95462e-05	-1.18487e-05	-3.93371e-05	-3.12514e-05	-3.10139e-05	0.000147268	0.000149476	0.000174904	6.95871e-05	0.000146026	0.000170104	0.000110319	0.000113263	0.000108379	0.000125707	0.000159379	0.000127769	-3.31885e-05
102.7	102.8	-5.62961e-05	-5.18959e-05	-4.17064e-05	-7.50131e-06	-1.58614e-05	-2.91913e-05	-1.95237e-05	-1.18487e-05	-3.87784e-05	-3.10437e-05	-2.95623e-05	0.000147554	0.000149671	0.00017507	6.95689e-05	0.000145989	0.000170361	0.000110448	0.000112702	0.000108489	0.000125329	0.000161835	0.000127536	-3.22242e-05
102.8	102.9	-5.60273e-05	-5.16723e-05	-4.21089e-05	-7.83719e-06	-1.5638e-05	-2.90788e-05	-1.92763e-05	-1.14448e-05	-3.84878e-05	-3.09975e-05	-2.94471e-05	0.000147776	0.000149772	0.000175219	6.96235e-05	0.000146072	0.000170564	0.000110568	0.000112276	0.000108663	0.000120712	0.00015518	0.000127769	-3.18135e-05
102.9	103	-5.58929e-05	-5.12028e-05	-4.18853e-05	-7.79241e-06	-1.53029e-05	-2.87862e-05	-1.8669e-05	-1.07491e-05	-3.85996e-05	-3.04667e-05	-2.90785e-05	0.000147887	0.0001498	0.000175339	6.96508e-05	0.000146239	0.000170564	0.000110761	0.000112403	0.000108773	0.00012483	0.00015424	0.000127464	-3.16171e-05
103	103.1	-5.51313e-05	-5.06439e-05	-4.1125e-05	-7.03109e-06	-1.48785e-05	-2.8111e-05	-1.85116e-05	-1.09286e-05	-3.79514e-05	-2.96358e-05	-2.8249e-05	0.000147933	0.000149957	0.000175524	6.97237e-05	0.000146294	0.000170645	0.000110909	0.000113037	0.000108782	0.000123876	0.000153177	0.000127043	-3.13314e-05
103.1	103.2	-5.50641e-05	-5.02861e-05	-4.0812e-05	-6.31455e-06	-1.42083e-05	-2.71883e-05	-1.81292e-05	-9.78417e-06	-3.70574e-05	-2.94511e-05	-2.78343e-05	0.000148192	0.000150124	0.000175728	6.97601e-05	0.000146387	0.000170956	0.00011101	0.000114078	0.00010891	0.000121382	0.000157201	0.000127034	-3.11528e-05
103.2	103.3	-5.58705e-05	-4.98837e-05	-4.01411e-05	-6.02345e-06	-1.41859e-05	-2.70307e-05	-1.76344e-05	-9.94125e-06	-3.6901e-05	-2.87126e-05	-2.73504e-05	0.000148488	0.000150337	0.000175857	6.97965e-05	0.000146581	0.000171212	0.000111194	0.000114649	0.000109158	0.000122595	0.000161252	0.000127733	-3.0376e-05
103.3	103.4	-5.47505e-05	-4.96825e-05	-4.01635e-05	-5.8891e-06	-1.37838e-05	-2.66931e-05	-1.73645e-05	-9.51488e-06	-3.71468e-05	-2.86664e-05	-2.77882e-05	0.000148599	0.000150503	0.000176237	6.99057e-05	0.000146729	0.000171415	0.000111369	0.00011349	0.000109323	0.000123678	0.00016099	0.000127939	-3.01439e-05
103.4	103.5	-5.50865e-05	-5.01967e-05	-4.04094e-05	-5.97867e-06	-1.39849e-05	-2.70532e-05	-1.7297e-05	-1.00983e-05	-3.69457e-05	-2.84125e-05	-2.76038e-05	0.000148811	0.000150735	0.000176533	6.99513e-05	0.000146859	0.000171645	0.000111581	0.000113815	0.00010946	0.000125758	0.000161792	0.000128702	-3.01439e-05
103.5	103.6	-5.56465e-05	-5.09569e-05	-4.02753e-05	-6.20259e-06	-1.46104e-05	-2.75484e-05	-1.86465e-05	-1.02554e-05	-3.76385e-05	-2.91049e-05	-2.80416e-05	0.000148996	0.000150938	0.000176672	7.00332e-05	0.000147016	0.00017182	0.000111747	0.000113951	0.000109588	0.000122827	0.000158604	0.000128675	-3.01439e-05
103.6	103.7	-5.55121e-05	-5.11357e-05	-4.0812e-05	-6.80717e-06	-1.53699e-05	-2.73908e-05	-1.90964e-05	-1.05023e-05	-3.85772e-05	-2.91049e-05	-2.90093e-05	0.000149098	0.000150994	0.000176728	7.00969e-05	0.000147192	0.000171942	0.000111738	0.000113562	0.000109717	0.000121847	0.00016099	0.000129096	-3.03224e-05
103.7	103.8	-5.65873e-05	-5.1404e-05	-4.16393e-05	-6.91913e-06	-1.5571e-05	-2.83811e-05	-1.86465e-05	-1.10857e-05	-3.85102e-05	-3.02128e-05	-2.90785e-05	0.000149172	0.000151151	0.000176802	7.01698e-05	0.000147377	0.00017205	0.000111774	0.000114449	0.000109753	0.000121417	0.000160154	0.000129105	-3.07064e-05
103.8	103.9	-5.69681e-05	-5.12475e-05	-4.20866e-05	-7.255e-06	-1.52806e-05	-2.8201e-05	-1.90289e-05	-1.09286e-05	-3.79067e-05	-3.04667e-05	-2.87559e-05	0.000149283	0.000151281	0.000177033	7.02517e-05	0.000147498	0.000172266	0.000111913	0.0001153	0.000109827	0.000127443	0.000157489	0.000129177	-3.11349e-05
103.9	104	-5.67217e-05	-5.11357e-05	-4.1617e-05	-7.12065e-06	-1.54816e-05	-2.78184e-05	-1.8849e-05	-1.09511e-05	-3.82196e-05	-2.99127e-05	-2.9401e-05	0.000149347	0.000151429	0.0001772	7.03063e-05	0.000147646	0.000172415	0.000111986	0.000115645	0.000109909	0.000124589	0.000152262	0.000129033	-3.14117e-05
104	104.1	-5.65873e-05	-5.14711e-05	-4.13486e-05	-6.67282e-06	-1.51689e-05	-2.81335e-05	-1.89839e-05	-1.16243e-05	-3.83314e-05	-2.9982e-05	-2.91476e-05	0.000149486	0.000151484	0.000177311	7.03336e-05	0.000147757	0.000172536	0.000112106	0.000114549	0.000110056	0.000123755	0.000155337	0.000129105	-3.1251e-05
104.1	104.2	-5.74161e-05	-5.16053e-05	-4.20418e-05	-7.05348e-06	-1.54593e-05	-2.78184e-05	-1.92088e-05	-1.21853e-05	-3.84431e-05	-3.01897e-05	-2.93089e-05	0.000149625	0.000151586	0.000177385	7.03792e-05	0.00014784	0.000172618	0.00011218	0.000114893	0.000110184	0.000127753	0.000160372	0.000129688	-3.11885e-05
104.2	104.3	-5.76625e-05	-5.22984e-05	-4.21537e-05	-7.63566e-06	-1.60848e-05	-2.82686e-05	-1.95912e-05	-1.1355e-05	-3.9203e-05	-3.05821e-05	-2.97236e-05	0.000149791	0.000151716	0.00017757	7.0543e-05	0.000147997	0.000172807	0.000112364	0.000115509	0.000110221	0.000127117	0.000161304	0.00012993	-3.11885e-05
104.3	104.4	-5.77969e-05	-5.24325e-05	-4.35177e-05	-8.01632e-06	-1.60625e-05	-2.91913e-05	-1.93438e-05	-1.20731e-05	-3.96276e-05	-3.14129e-05	-3.02535e-05	0.000149958	0.000151928	0.000177783	7.07069e-05	0.000148183	0.000173023	0.000112474	0.000116641	0.000110349	0.000124684	0.000160703	0.000130109	-3.14564e-05
104.4	104.5	-5.80657e-05	-5.31927e-05	-4.35624e-05	-8.48655e-06	-1.63976e-05	-2.91463e-05	-1.97487e-05	-1.29034e-05	-4.02534e-05	-3.18053e-05	-3.06222e-05	0.000150022	0.000152067	0.000178015	7.07615e-05	0.00014834	0.000173131	0.000112566	0.000117365	0.000110468	0.000126747	0.000163125	0.000130127	-3.17153e-05
104.5	104.6	-5.80433e-05	-5.28797e-05	-4.36519e-05	-8.3522e-06	-1.70901e-05	-2.96414e-05	-1.99511e-05	-1.26117e-05	-4.07898e-05	-3.26593e-05	-3.04379e-05	0.000150142	0.000152252	0.000178107	7.09254e-05	0.00014859	0.000173253	0.000112612	0.000116704	0.00011055	0.000128406	0.000163656	0.000129724	-3.22867e-05
104.6	104.7	-5.81105e-05	-5.3148e-05	-4.36519e-05	-8.73286e-06	-1.70678e-05	-2.99565e-05	-1.99286e-05	-1.23648e-05	-4.04099e-05	-3.22669e-05	-3.11521e-05	0.000150263	0.000152336	0.000178237	7.09618e-05	0.00014859	0.000173442	0.000112695	0.000117365	0.000110605	0.000133384	0.000164327	0.000130208	-3.24206e-05
104.7	104.8	-5.82673e-05	-5.25666e-05	-4.32941e-05	-8.8896e-06	-1.73358e-05	-2.95514e-05	-1.98836e-05	-1.27912e-05	-4.05216e-05	-3.13899e-05	-3.09448e-05	0.000150355	0.000152437	0.000178413	7.10073e-05	0.000148738	0.000173469	0.000112769	0.000117619	0.000110679	0.000132413	0.000168168	0.000130199	-3.24653e-05
104.8	104.9	-5.79313e-05	-5.29691e-05	-4.36295e-05	-8.44177e-06	-1.6688e-05	-2.93939e-05	-2.0131e-05	-1.29931e-05	-4.04322e-05	-3.19438e-05	-3.02535e-05	0.000150429	0.000152613	0.00017857	7.1062e-05	0.000148821	0.000173658	0.000112889	0.000117383	0.000110734	0.000133152	0.000163795	0.000130352	-3.25367e-05
104.9	105	-5.86482e-05	-5.29467e-05	-4.30481e-05	-8.59851e-06	-1.64422e-05	-2.93714e-05	-2.0356e-05	-1.28136e-05	-3.97617e-05	-3.22669e-05	-3.01844e-05	0.000150549	0.000152696	0.000178737	7.11439e-05	0.000148951	0.000173793	0.000113018	0.000116912	0.000110844	0.000135619	0.000158891	0.000130181	-3.24831e-05
105	105.1	-5.85362e-05	-5.25219e-05	-4.36072e-05	-7.79241e-06	-1.66656e-05	-2.97765e-05	-1.99961e-05	-1.25892e-05	-3.97394e-05	-3.22669e-05	-3.06683e-05	0.000150669	0.00015277	0.000178857	7.11621e-05	0.000149053	0.000173874	0.000113054	0.000117519	0.000110981	0.000132034	0.000162114	0.0001301	-3.22153e-05
105.1	105.2	-5.71921e-05	-5.30362e-05	-4.3719e-05	-7.94915e-06	-1.61518e-05	-2.91688e-05	-1.97936e-05	-1.18038e-05	-3.94265e-05	-3.18053e-05	-3.0507e-05	0.000150734	0.000152909	0.000178978	7.12167e-05	0.000149228	0.000174009	0.00011322	0.000115907	0.000110926	0.000129395	0.000160363	0.000130262	-3.25814e-05
105.2	105.3	-5.72817e-05	-5.27455e-05	-4.31152e-05	-7.43414e-06	-1.61965e-05	-2.90788e-05	-2.00186e-05	-1.21404e-05	-3.95606e-05	-3.13668e-05	-3.00462e-05	0.000150826	0.000153094	0.000179172	7.12167e-05	0.000149275	0.000174212	0.000113349	0.000115952	0.000111073	0.000132395	0.000160633	0.000130612	-3.26439e-05
105.3	105.4	-5.79089e-05	-5.28349e-05	-4.29363e-05	-7.36696e-06	-1.56157e-05	-2.89888e-05	-1.95912e-05	-1.21853e-05	-3.9203e-05	-3.19899e-05	-2.99079e-05	0.000150891	0.000153215	0.00017932	7.12349e-05	0.000149367	0.000174252	0.000113395	0.000117256	0.000111192	0.000132241	0.000165825	0.000130809	-3.22778e-05
105.4	105.5	-5.75505e-05	-5.24325e-05	-4.29363e-05	-7.36696e-06	-1.53699e-05	-2.84711e-05	-1.89614e-05	-1.16916e-05	-3.91583e-05	-3.12283e-05	-2.9954e-05	0.000151196	0.000153437	0.000179543	7.13715e-05	0.000149506	0.000174469	0.000113552	0.000116786	0.000111329	0.000130005	0.000172106	0.000130943	-3.18939e-05
105.5	105.6	-5.73265e-05	-5.18288e-05	-4.24891e-05	-6.9863e-06	-1.51019e-05	-2.78409e-05	-1.90064e-05	-1.12204e-05	-3.8689e-05	-3.09283e-05	-2.9954e-05	0.000151418	0.000153714	0.000179848	7.14352e-05	0.000149645	0.000174685	0.000113736	0.000118135	0.000111522	0.000130298	0.000165581	0.000131338	-3.17778e-05
105.6	105.7	-5.71473e-05	-5.16947e-05	-4.18853e-05	-5.97867e-06	-1.50572e-05	-2.7976e-05	-1.8624e-05	-1.11306e-05	-3.84208e-05	-3.03282e-05	-2.93319e-05	0.000151594	0.000153853	0.000180108	7.15991e-05	0.00014983	0.000174928	0.00011392	0.000118714	0.000111641	0.000136599	0.000165668	0.000131553	-3.15099e-05
105.7	105.8	-5.65649e-05	-5.19183e-05	-4.16617e-05	-6.56086e-06	-1.51019e-05	-2.76609e-05	-1.86915e-05	-1.11306e-05	-3.85549e-05	-3.03282e-05	-2.82951e-05	0.000151816	0.00015402	0.000180283	7.16355e-05	0.000149895	0.000175198	0.000114058	0.000118814	0.000111741	0.00013721	0.000164849	0.000131454	-3.11081e-05
105.8	105.9	-5.69233e-05	-5.1404e-05	-4.17735e-05	-6.26976e-06	-1.50795e-05	-2.74358e-05	-1.82192e-05	-1.09735e-05	-3.77056e-05	-2.95665e-05	-2.85024e-05	0.000151899	0.000154186	0.000180385	7.16446e-05	0.000150089	0.000175387	0.000114169	0.00011761	0.000111861	0.000134596	0.000159344	0.000131463	-3.09296e-05
105.9	106	-5.68785e-05	-5.1404e-05	-4.23102e-05	-6.24737e-06	-1.46327e-05	-2.75709e-05	-1.81292e-05	-1.04349e-05	-3.79738e-05	-2.98435e-05	-2.85255e-05	0.000152111	0.000154297	0.000180598	7.17266e-05	0.000150191	0.000175563	0.000114288	0.000118017	0.000111943	0.000136428	0.000158795	0.000131589	-3.08671e-05
106	106.1	-5.65425e-05	-5.16723e-05	-4.21313e-05	-6.56086e-06	-1.45657e-05	-2.74809e-05	-1.86465e-05	-1.07267e-05	-3.85102e-05	-3.00743e-05	-2.83181e-05	0.000152287	0.000154501	0.000180904	7.18176e-05	0.000150413	0.000175752	0.000114528	0.000117754	0.000112145	0.000138775	0.00015714	0.000131706	-3.07421e-05
106.1	106.2	-5.69457e-05	-5.16276e-05	-4.18406e-05	-6.47129e-06	-1.51242e-05	-2.74358e-05	-1.8669e-05	-1.15121e-05	-3.87113e-05	-2.98666e-05	-2.85485e-05	0.00015249	0.000154593	0.000181135	7.18722e-05	0.000150617	0.000175874	0.000114703	0.000118144	0.000112264	0.000141122	0.000160241	0.000131948	-3.10992e-05
106.2	106.3	-5.73041e-05	-5.1717e-05	-4.25114e-05	-6.91913e-06	-1.52136e-05	-2.74358e-05	-1.83541e-05	-1.10857e-05	-3.88901e-05	-3.01666e-05	-2.91015e-05	0.000152527	0.000154695	0.000181191	7.19451e-05	0.000150719	0.000175968	0.00011474	0.00011875	0.000112282	0.000135594	0.000156147	0.000132306	-3.11706e-05
106.3	106.4	-5.73041e-05	-5.19183e-05	-4.28916e-05	-7.16544e-06	-1.54593e-05	-2.86062e-05	-1.8714e-05	-1.15121e-05	-3.88901e-05	-3.07898e-05	-2.87559e-05	0.000152675	0.00015488	0.000181348	7.19724e-05	0.00015083	0.00017609	0.000114832	0.000118769	0.000112355	0.000133831	0.000156722	0.00013236	-3.12778e-05
106.4	106.5	-5.74161e-05	-5.1717e-05	-4.22655e-05	-7.18783e-06	-1.53029e-05	-2.85386e-05	-1.8804e-05	-1.1714e-05	-3.94712e-05	-3.04436e-05	-2.90554e-05	0.000152805	0.000155019	0.000181496	7.20907e-05	0.000150987	0.000176225	0.000114933	0.000118388	0.000112401	0.000131304	0.000164492	0.000132674	-3.15099e-05
106.5	106.6	-5.79313e-05	-5.23207e-05	-4.26456e-05	-7.45653e-06	-1.56827e-05	-2.87412e-05	-1.90739e-05	-1.18262e-05	-3.96276e-05	-3.12514e-05	-2.94241e-05	0.000152888	0.000155149	0.000181589	7.22455e-05	0.000151117	0.000176387	0.000115025	0.000118696	0.000112474	0.000131269	0.000161234	0.000132988	-3.16974e-05
106.6	106.7	-5.82225e-05	-5.31032e-05	-4.28469e-05	-7.45653e-06	-1.57944e-05	-2.94164e-05	-1.94788e-05	-1.22975e-05	-3.96053e-05	-3.20823e-05	-3.02535e-05	0.000153045	0.000155334	0.00018183	7.23092e-05	0.000151311	0.000176509	0.000115154	0.000118986	0.000112612	0.000129025	0.000157166	0.000133266	-3.19296e-05
106.7	106.8	-5.81329e-05	-5.32821e-05	-4.34506e-05	-7.88197e-06	-1.56827e-05	-2.95514e-05	-2.01985e-05	-1.20731e-05	-4.05663e-05	-3.18976e-05	-3.05531e-05	0.00015323	0.000155584	0.000182052	7.24094e-05	0.000151496	0.000176847	0.000115265	0.000118271	0.000112768	0.000134037	0.000159353	0.000133911	-3.21706e-05
106.8	106.9	-5.83121e-05	-5.36622e-05	-4.32494e-05	-7.70284e-06	-1.59508e-05	-3.00691e-05	-1.99061e-05	-1.32176e-05	-4.02981e-05	-3.259e-05	-3.10369e-05	0.000153341	0.00015563	0.000182209	7.25186e-05	0.000151672	0.000176995	0.000115329	0.00011808	0.000112878	0.0001388	0.000159318	0.000133911	-3.2501e-05
106.9	107	-5.90962e-05	-5.38187e-05	-4.34954e-05	-8.44177e-06	-1.6755e-05	-3.05867e-05	-2.04459e-05	-1.33073e-05	-4.12368e-05	-3.25669e-05	-3.12443e-05	0.000153396	0.000155759	0.000182395	7.2546e-05	0.000151792	0.000177103	0.000115375	0.000118922	0.000112997	0.000135937	0.000161043	0.000133893	-3.27689e-05
107	107.1	-5.91634e-05	-5.41541e-05	-4.4278e-05	-9.13591e-06	-1.72688e-05	-3.03841e-05	-2.0266e-05	-1.26117e-05	-4.1885e-05	-3.31209e-05	-3.14978e-05	0.000153498	0.000155991	0.000182552	7.25915e-05	0.000151968	0.000177185	0.000115486	0.000118569	0.000113088	0.000133952	0.000162175	0.000134136	-3.28849e-05
107.1	107.2	-6.03506e-05	-5.48024e-05	-4.45016e-05	-9.62853e-06	-1.81177e-05	-3.12394e-05	-2.17055e-05	-1.33298e-05	-4.23543e-05	-3.40441e-05	-3.24885e-05	0.0001536	0.000156028	0.0001827	7.26825e-05	0.000152125	0.000177266	0.000115541	0.000118533	0.000113107	0.000135645	0.000163482	0.000134494	-3.32153e-05
107.2	107.3	-6.11794e-05	-5.54061e-05	-4.48818e-05	-9.13591e-06	-1.84528e-05	-3.1802e-05	-2.21553e-05	-1.46537e-05	-4.24437e-05	-3.42518e-05	-3.32028e-05	0.000153637	0.000156167	0.000182691	7.27189e-05	0.000152227	0.000177374	0.000115587	0.000118922	0.000113162	0.000140417	0.000166827	0.00013462	-3.38939e-05
107.3	107.4	-6.11122e-05	-5.57638e-05	-4.54408e-05	-1.05018e-05	-1.77826e-05	-3.22746e-05	-2.24702e-05	-1.40703e-05	-4.29354e-05	-3.48519e-05	-3.3364e-05	0.000153646	0.00015625	0.000182811	7.27553e-05	0.00015232	0.000177495	0.000115587	0.000118479	0.000113198	0.000137803	0.000161818	0.000134351	-3.44028e-05
107.4	107.5	-6.1045e-05	-5.58533e-05	-4.56868e-05	-1.01883e-05	-1.87432e-05	-3.22971e-05	-2.23803e-05	-1.50801e-05	-4.27789e-05	-3.48749e-05	-3.33871e-05	0.000153683	0.000156333	0.000182867	7.28464e-05	0.000152403	0.00017759	0.000115725	0.000118877	0.000113226	0.000137958	0.000159344	0.000134485	-3.48135e-05
107.5	107.6	-6.09106e-05	-5.59651e-05	-4.48147e-05	-1.03675e-05	-1.85198e-05	-3.23872e-05	-2.24477e-05	-1.49455e-05	-4.2913e-05	-3.44826e-05	-3.29954e-05	0.00015372	0.000156463	0.000183033	7.28828e-05	0.000152477	0.00017759	0.000115808	0.000117782	0.000113327	0.000143348	0.000158935	0.000134207	-3.50635e-05
107.6	107.7	-5.94546e-05	-5.5339e-05	-4.45016e-05	-9.60614e-06	-1.82071e-05	-3.1577e-05	-2.15705e-05	-1.40927e-05	-4.16615e-05	-3.42518e-05	-3.24424e-05	0.000153868	0.0001565	0.000183126	7.28919e-05	0.000152607	0.000177698	0.0001159	0.000118696	0.000113391	0.00013807	0.000160006	0.000134127	-3.47778e-05
107.7	107.8	-5.91186e-05	-5.46012e-05	-4.40768e-05	-8.32981e-06	-1.67997e-05	-3.06542e-05	-2.04009e-05	-1.35766e-05	-4.0991e-05	-3.32132e-05	-3.1613e-05	0.000153951	0.000156601	0.000183274	7.28828e-05	0.000152634	0.000177887	0.000116011	0.000118886	0.000113464	0.000134442	0.000161139	0.00013427	-3.40635e-05
107.8	107.9	-5.85362e-05	-5.31927e-05	-4.34954e-05	-8.28503e-06	-1.65986e-05	-3.00465e-05	-2.00636e-05	-1.24546e-05	-4.05216e-05	-3.23361e-05	-3.06913e-05	0.000154237	0.000156805	0.00018358	7.30103e-05	0.000152699	0.000178117	0.000116149	0.000118759	0.000113638	0.000138052	0.000163055	0.00013444	-3.35099e-05
107.9	108	-5.83345e-05	-5.36398e-05	-4.34059e-05	-7.41175e-06	-1.60625e-05	-2.96414e-05	-1.91864e-05	-1.22302e-05	-4.03652e-05	-3.24054e-05	-3.08065e-05	0.000154552	0.000157129	0.000183867	7.3074e-05	0.000152838	0.000178292	0.000116443	0.000118886	0.000113766	0.000138972	0.000162828	0.00013479	-3.27331e-05
108	108.1	-5.84466e-05	-5.33268e-05	-4.31376e-05	-7.12065e-06	-1.57497e-05	-2.94164e-05	-1.8804e-05	-1.17589e-05	-4.0164e-05	-3.20361e-05	-2.98619e-05	0.000154857	0.00015736	0.000184126	7.31013e-05	0.000153042	0.00017859	0.000116664	0.000118769	0.000113959	0.000139247	0.000162855	0.000134978	-3.23492e-05
108.1	108.2	-5.77521e-05	-5.33715e-05	-4.30705e-05	-6.47129e-06	-1.56604e-05	-2.94614e-05	-1.86465e-05	-1.19833e-05	-3.99852e-05	-3.13899e-05	-2.9954e-05	0.000155042	0.000157499	0.000184422	7.32015e-05	0.000153254	0.000178819	0.000116913	0.00011856	0.000114151	0.000134347	0.000168822	0.000135481	-3.21349e-05
108.2	108.3	-5.75953e-05	-5.28573e-05	-4.27574e-05	-6.26976e-06	-1.55487e-05	-2.86287e-05	-1.8894e-05	-1.15345e-05	-3.94712e-05	-3.1136e-05	-3.01153e-05	0.00015518	0.000157721	0.000184635	7.33107e-05	0.00015343	0.000179063	0.000117024	0.000118551	0.000114243	0.000130452	0.000165947	0.000135373	-3.17689e-05
108.3	108.4	-5.79089e-05	-5.31703e-05	-4.23549e-05	-6.33694e-06	-1.52582e-05	-2.91238e-05	-1.8894e-05	-1.18487e-05	-3.93818e-05	-3.1713e-05	-2.97697e-05	0.000155402	0.000157934	0.000184848	7.34837e-05	0.000153643	0.000179292	0.000117235	0.000118687	0.000114408	0.000133874	0.00016552	0.00013549	-3.17599e-05
108.4	108.5	-5.79761e-05	-5.24325e-05	-4.27798e-05	-6.26976e-06	-1.49231e-05	-2.92588e-05	-1.82192e-05	-1.08613e-05	-3.93818e-05	-3.11821e-05	-2.96775e-05	0.000155569	0.000158064	0.000185071	7.35383e-05	0.000153699	0.000179454	0.000117309	0.000118615	0.000114509	0.000134674	0.000159327	0.00013583	-3.19206e-05
108.5	108.6	-5.78193e-05	-5.24772e-05	-4.22878e-05	-5.93388e-06	-1.52136e-05	-2.92813e-05	-1.87365e-05	-1.12204e-05	-3.90242e-05	-3.10437e-05	-2.92398e-05	0.000155753	0.000158258	0.000185358	7.36749e-05	0.000153921	0.000179657	0.00011753	0.000118017	0.000114673	0.00013862	0.000158534	0.000136028	-3.20367e-05
108.6	108.7	-5.76401e-05	-5.29915e-05	-4.26903e-05	-6.94152e-06	-1.56157e-05	-2.86962e-05	-1.92988e-05	-1.1153e-05	-3.94265e-05	-3.12745e-05	-2.9355e-05	0.000155901	0.000158424	0.000185524	7.37386e-05	0.000153995	0.000179887	0.000117687	0.000118234	0.000114765	0.00014021	0.000160494	0.000136189	-3.17867e-05
108.7	108.8	-5.82449e-05	-5.33268e-05	-4.28245e-05	-6.35933e-06	-1.61742e-05	-2.91238e-05	-1.85566e-05	-1.17814e-05	-3.98064e-05	-3.17361e-05	-2.97006e-05	0.000156132	0.000158628	0.000185709	7.39025e-05	0.000154226	0.00018009	0.000117779	0.000119212	0.000114903	0.000139368	0.000157079	0.000136019	-3.1626e-05
108.8	108.9	-5.86706e-05	-5.3215e-05	-4.28021e-05	-6.96391e-06	-1.59731e-05	-2.96639e-05	-1.8894e-05	-1.18487e-05	-4.02087e-05	-3.18745e-05	-2.97467e-05	0.000156197	0.000158813	0.000185913	7.40026e-05	0.000154374	0.000180265	0.000117852	0.00011904	0.000115003	0.000140124	0.000157158	0.000136189	-3.18492e-05
108.9	109	-5.8693e-05	-5.37069e-05	-4.35848e-05	-7.16544e-06	-1.63529e-05	-3.02716e-05	-1.96362e-05	-1.27239e-05	-4.03428e-05	-3.26823e-05	-3.07835e-05	0.00015628	0.000158906	0.000186024	7.39662e-05	0.000154522	0.000180427	0.000117972	0.000119475	0.000115077	0.000139952	0.000158917	0.000136368	-3.20456e-05
109	109.1	-5.95218e-05	-5.43106e-05	-4.37413e-05	-7.61327e-06	-1.71124e-05	-3.08568e-05	-2.01985e-05	-1.2477e-05	-4.12368e-05	-3.3167e-05	-3.12443e-05	0.000156484	0.0001591	0.0001862	7.41301e-05	0.000154735	0.000180644	0.000118092	0.000120082	0.000115205	0.000138542	0.000162001	0.000135965	-3.23314e-05
109.1	109.2	-6.03058e-05	-5.5026e-05	-4.46358e-05	-9.02395e-06	-1.76933e-05	-3.15094e-05	-2.07383e-05	-1.34644e-05	-4.1885e-05	-3.39056e-05	-3.23042e-05	0.000156539	0.000159211	0.000186413	7.42667e-05	0.000154883	0.000180738	0.000118212	0.000119946	0.000115306	0.000136462	0.000163525	0.000136503	-3.27153e-05
109.2	109.3	-6.0821e-05	-5.55626e-05	-4.49712e-05	-8.86721e-06	-1.82964e-05	-3.20496e-05	-2.12556e-05	-1.39805e-05	-4.28013e-05	-3.38363e-05	-3.23733e-05	0.000156613	0.000159368	0.00018658	7.4385e-05	0.000155115	0.000180846	0.000118276	0.000119774	0.000115361	0.000135705	0.000159562	0.00013714	-3.34206e-05
109.3	109.4	-6.12018e-05	-5.62557e-05	-4.56644e-05	-8.73286e-06	-1.82517e-05	-3.20946e-05	-2.09857e-05	-1.42947e-05	-4.27342e-05	-3.45749e-05	-3.29954e-05	0.000156715	0.000159563	0.0001867	7.4385e-05	0.000155281	0.000180954	0.000118322	0.000119457	0.000115425	0.000142876	0.000157454	0.000136987	-3.39385e-05
109.4	109.5	-6.1381e-05	-5.61886e-05	-4.57091e-05	-9.06874e-06	-1.88996e-05	-3.27923e-05	-2.1593e-05	-1.44069e-05	-4.31365e-05	-3.50365e-05	-3.33871e-05	0.000156807	0.000159692	0.000186922	7.44123e-05	0.000155476	0.000181049	0.000118359	0.000119647	0.000115489	0.000145283	0.000159858	0.000136826	-3.44742e-05
109.5	109.6	-6.14258e-05	-5.68594e-05	-4.60669e-05	-8.97917e-06	-1.77826e-05	-3.30849e-05	-2.18854e-05	-1.42274e-05	-4.35612e-05	-3.50596e-05	-3.29493e-05	0.000156927	0.000159794	0.000187024	7.4476e-05	0.000155587	0.000181184	0.00011846	0.000120743	0.000115562	0.000149384	0.000151679	0.000136978	-3.45813e-05
109.6	109.7	-6.1493e-05	-5.69488e-05	-4.64024e-05	-9.27026e-06	-1.80954e-05	-3.33549e-05	-2.25827e-05	-1.50352e-05	-4.27119e-05	-3.55904e-05	-3.32719e-05	0.000156992	0.000159988	0.000187126	7.45853e-05	0.000155698	0.000181319	0.000118589	0.000121829	0.000115654	0.000145704	0.000155442	0.000136996	-3.46706e-05
109.7	109.8	-6.16946e-05	-5.71053e-05	-4.63576e-05	-9.1583e-06	-1.82071e-05	-3.31974e-05	-2.22228e-05	-1.40927e-05	-4.36953e-05	-3.56135e-05	-3.35253e-05	0.000157131	0.000160173	0.000187274	7.47037e-05	0.000155828	0.000181454	0.000118709	0.000121413	0.000115764	0.000148017	0.000162193	0.000137113	-3.47063e-05
109.8	109.9	-6.16498e-05	-5.6837e-05	-4.638e-05	-8.97917e-06	-1.82071e-05	-3.29273e-05	-2.20879e-05	-1.44967e-05	-4.34941e-05	-3.52442e-05	-3.3364e-05	0.000157242	0.000160247	0.00018746	7.47401e-05	0.00015592	0.000181522	0.000118773	0.000121295	0.000115819	0.000148791	0.000156513	0.000137319	-3.49474e-05
109.9	110	-6.15154e-05	-5.6524e-05	-4.60446e-05	-8.6209e-06	-1.79167e-05	-3.27473e-05	-2.20429e-05	-1.45191e-05	-4.34941e-05	-3.58674e-05	-3.34332e-05	0.000157325	0.000160303	0.000187497	7.48129e-05	0.000156013	0.00018163	0.000118856	0.000121132	0.000115947	0.000148894	0.000150721	0.0001374	-3.47956e-05
110	110.1	-6.09554e-05	-5.68817e-05	-4.57315e-05	-8.64329e-06	-1.79167e-05	-3.22521e-05	-2.1593e-05	-1.39581e-05	-4.27119e-05	-3.49442e-05	-3.2788e-05	0.000157436	0.000160488	0.000187672	7.48948e-05	0.000156124	0.000181819	0.000119013	0.00012144	0.000116002	0.000146641	0.000149823	0.00013748	-3.4751e-05
110.1	110.2	-6.06866e-05	-5.62333e-05	-4.51277e-05	-8.06111e-06	-1.76486e-05	-3.15545e-05	-2.11657e-05	-1.39581e-05	-4.26895e-05	-3.46672e-05	-3.24194e-05	0.000157565	0.000160636	0.000187858	7.48857e-05	0.000156198	0.000182035	0.000119142	0.00012153	0.000116084	0.000150717	0.00015133	0.000137247	-3.45724e-05
110.2	110.3	-6.09106e-05	-5.60321e-05	-4.51501e-05	-7.52371e-06	-1.7805e-05	-3.13294e-05	-2.11657e-05	-1.35542e-05	-4.18403e-05	-3.48519e-05	-3.23733e-05	0.000157806	0.000160858	0.000188135	7.50132e-05	0.000156337	0.000182278	0.000119344	0.000121585	0.000116231	0.000148043	0.000152576	0.000137678	-3.40724e-05
110.3	110.4	-6.07538e-05	-5.58533e-05	-4.50159e-05	-7.47892e-06	-1.68444e-05	-3.14194e-05	-2.1593e-05	-1.31727e-05	-4.18626e-05	-3.39517e-05	-3.22811e-05	0.000158055	0.000161108	0.00018845	7.50769e-05	0.000156633	0.000182576	0.000119556	0.000122563	0.000116506	0.000145549	0.00015478	0.000138063	-3.36974e-05
110.4	110.5	-6.0597e-05	-5.50707e-05	-4.55973e-05	-7.255e-06	-1.69114e-05	-3.09693e-05	-2.12556e-05	-1.35766e-05	-4.19297e-05	-3.39287e-05	-3.17512e-05	0.000158314	0.000161376	0.000188663	7.52408e-05	0.000156892	0.000182805	0.00011974	0.000122119	0.000116607	0.000145867	0.00015579	0.000138225	-3.35903e-05
110.5	110.6	-5.97458e-05	-5.52496e-05	-4.47476e-05	-7.18783e-06	-1.69784e-05	-3.05867e-05	-2.08733e-05	-1.28136e-05	-4.15944e-05	-3.43441e-05	-3.21429e-05	0.000158471	0.000161543	0.000188895	7.5341e-05	0.00015704	0.000182941	0.000119943	0.000122961	0.00011679	0.000146916	0.000156078	0.000138072	-3.33939e-05
110.6	110.7	-5.95666e-05	-5.47577e-05	-4.42333e-05	-7.14304e-06	-1.69114e-05	-3.02491e-05	-2.07383e-05	-1.29258e-05	-4.10804e-05	-3.41133e-05	-3.19125e-05	0.00015861	0.000161719	0.000189154	7.54775e-05	0.000157197	0.000183197	0.000120099	0.000124129	0.000116937	0.000150983	0.00015606	0.000138718	-3.34474e-05
110.7	110.8	-5.93874e-05	-5.42659e-05	-4.41886e-05	-6.49368e-06	-1.61742e-05	-3.02266e-05	-1.98161e-05	-1.20282e-05	-4.04769e-05	-3.33286e-05	-3.0484e-05	0.000158841	0.000161913	0.000189385	7.55048e-05	0.00015729	0.000183413	0.00012021	0.000123803	0.000116964	0.000147269	0.000159658	0.000138718	-3.32599e-05
110.8	110.9	-5.97682e-05	-5.39752e-05	-4.34954e-05	-6.1802e-06	-1.55933e-05	-2.9799e-05	-1.91189e-05	-1.19609e-05	-4.04099e-05	-3.2867e-05	-3.02535e-05	0.000159054	0.000162098	0.000189626	7.55686e-05	0.000157484	0.000183562	0.000120449	0.00012393	0.000117147	0.000144595	0.000160285	0.000138969	-3.27242e-05
110.9	111	-5.87826e-05	-5.35504e-05	-4.31823e-05	-5.26213e-06	-1.57497e-05	-2.93264e-05	-1.89614e-05	-1.16243e-05	-4.01864e-05	-3.23361e-05	-3.01614e-05	0.000159322	0.000162339	0.000189848	7.57233e-05	0.000157642	0.0001839	0.000120643	0.000124075	0.000117303	0.000147424	0.000160285	0.000139175	-3.24385e-05
111	111.1	-5.85138e-05	-5.38634e-05	-4.29587e-05	-5.82193e-06	-1.54146e-05	-2.91013e-05	-1.8714e-05	-1.11082e-05	-4.02311e-05	-3.21977e-05	-2.9954e-05	0.000159553	0.000162589	0.000190182	7.58508e-05	0.000157817	0.000184224	0.000120882	0.000123894	0.000117514	0.000146315	0.0001591	0.000139417	-3.21349e-05
111.1	111.2	-5.87826e-05	-5.40423e-05	-4.31376e-05	-5.30691e-06	-1.51912e-05	-2.85837e-05	-1.83991e-05	-1.10408e-05	-4.04099e-05	-3.17361e-05	-2.99079e-05	0.000159821	0.00016282	0.000190506	7.5869e-05	0.000157993	0.000184481	0.00012114	0.000124944	0.000117688	0.000148765	0.000156766	0.000139731	-3.17867e-05
111.2	111.3	-5.83569e-05	-5.36845e-05	-4.31599e-05	-5.70997e-06	-1.52582e-05	-2.91463e-05	-1.89614e-05	-1.12204e-05	-4.05216e-05	-3.25208e-05	-3.00462e-05	0.000160144	0.000163088	0.000190802	7.60147e-05	0.000158252	0.000184819	0.000121324	0.000125216	0.00011789	0.000144234	0.000159135	0.000139919	-3.15456e-05
111.3	111.4	-5.90962e-05	-5.43776e-05	-4.38755e-05	-5.95628e-06	-1.5705e-05	-2.94614e-05	-1.92313e-05	-1.18711e-05	-4.0991e-05	-3.25439e-05	-3.00692e-05	0.000160385	0.000163384	0.000191173	7.62332e-05	0.000158493	0.000185129	0.000121518	0.000126022	0.000117999	0.000141233	0.000160903	0.000139991	-3.17778e-05
111.4	111.5	-5.92978e-05	-5.52272e-05	-4.38755e-05	-6.42651e-06	-1.57944e-05	-3.04517e-05	-1.96587e-05	-1.21853e-05	-4.12815e-05	-3.30055e-05	-3.04148e-05	0.000160607	0.000163569	0.000191487	7.63424e-05	0.000158743	0.000185359	0.000121637	0.000125623	0.000118219	0.000141294	0.000159675	0.000139955	-3.20992e-05
111.5	111.6	-5.99474e-05	-5.5272e-05	-4.41886e-05	-7.09826e-06	-1.68444e-05	-3.1577e-05	-1.99736e-05	-1.24097e-05	-4.22649e-05	-3.35363e-05	-3.17051e-05	0.000160671	0.000163681	0.000191654	7.64244e-05	0.000158928	0.000185481	0.000121739	0.00012489	0.000118293	0.000142566	0.000159135	0.000140421	-3.25189e-05
111.6	111.7	-6.06194e-05	-5.58533e-05	-4.52843e-05	-7.50131e-06	-1.76486e-05	-3.13969e-05	-2.07383e-05	-1.31054e-05	-4.22649e-05	-3.4598e-05	-3.26037e-05	0.000160828	0.000163838	0.000191737	7.6479e-05	0.000159113	0.000185602	0.000121858	0.000125859	0.000118384	0.000141122	0.000161496	0.000140726	-3.29921e-05
111.7	111.8	-6.1045e-05	-5.70382e-05	-4.54855e-05	-8.30742e-06	-1.76709e-05	-3.25672e-05	-2.13681e-05	-1.35542e-05	-4.2913e-05	-3.52211e-05	-3.29493e-05	0.000160884	0.000164041	0.000191886	7.66338e-05	0.000159326	0.000185778	0.000121895	0.000125786	0.000118503	0.000145532	0.000159222	0.00014061	-3.32778e-05
111.8	111.9	-6.1605e-05	-5.73065e-05	-4.60446e-05	-8.59851e-06	-1.83858e-05	-3.30173e-05	-2.21103e-05	-1.42049e-05	-4.36729e-05	-3.56366e-05	-3.38018e-05	0.000160958	0.000164115	0.000192061	7.66793e-05	0.00015952	0.00018594	0.00012195	0.00012585	0.000118586	0.000147544	0.000150468	0.000141381	-3.4001e-05
111.9	112	-6.23218e-05	-5.82679e-05	-4.66036e-05	-8.39698e-06	-1.85645e-05	-3.33774e-05	-2.22903e-05	-1.49006e-05	-4.38517e-05	-3.6629e-05	-3.48617e-05	0.000161069	0.000164236	0.000192265	7.67703e-05	0.000159761	0.000186048	0.000122015	0.000126646	0.00011865	0.000149874	0.000148343	0.000141578	-3.4501e-05
112	112.1	-6.22546e-05	-5.7709e-05	-4.65589e-05	-8.37459e-06	-1.81401e-05	-3.33099e-05	-2.27176e-05	-1.44069e-05	-4.38741e-05	-3.68829e-05	-3.50921e-05	0.000161087	0.000164328	0.000192367	7.68067e-05	0.000159891	0.000186035	0.000122107	0.000126719	0.000118705	0.000148653	0.000150729	0.000141632	-3.50188e-05
112.1	112.2	-6.24786e-05	-5.78208e-05	-4.69614e-05	-8.8896e-06	-1.96368e-05	-3.34675e-05	-2.301e-05	-1.42049e-05	-4.47233e-05	-3.67213e-05	-3.52534e-05	0.00016118	0.000164402	0.000192404	7.6825e-05	0.000160011	0.000186237	0.000122125	0.000125976	0.00011876	0.000147475	0.000153543	0.000141775	-3.53313e-05
112.2	112.3	-6.27026e-05	-5.8961e-05	-4.72297e-05	-8.91199e-06	-1.95251e-05	-3.376e-05	-2.32125e-05	-1.50128e-05	-4.45222e-05	-3.71598e-05	-3.51612e-05	0.000161263	0.00016455	0.000192617	7.7007e-05	0.000160187	0.000186332	0.000122245	0.000125243	0.00011887	0.00015137	0.000150956	0.000141784	-3.55188e-05
112.3	112.4	-6.31506e-05	-5.80667e-05	-4.75428e-05	-9.65092e-06	-1.9123e-05	-3.43677e-05	-2.37073e-05	-1.60001e-05	-4.40752e-05	-3.77599e-05	-3.54147e-05	0.000161392	0.000164717	0.000192839	7.7089e-05	0.000160252	0.000186575	0.000122374	0.00012546	0.000118925	0.000148283	0.000155389	0.000141506	-3.5876e-05
112.4	112.5	-6.32626e-05	-5.8022e-05	-4.72297e-05	-9.35983e-06	-1.94581e-05	-3.41201e-05	-2.38197e-05	-1.57982e-05	-4.48574e-05	-3.7506e-05	-3.53455e-05	0.000161512	0.000164911	0.000193015	7.71891e-05	0.000160409	0.00018671	0.00012242	0.000125569	0.000119062	0.000151731	0.000159501	0.000141569	-3.59474e-05
112.5	112.6	-6.38226e-05	-5.8648e-05	-4.7677e-05	-9.7181e-06	-1.98379e-05	-3.48853e-05	-2.34599e-05	-1.48781e-05	-4.50362e-05	-3.83831e-05	-3.55068e-05	0.000161642	0.000165059	0.00019321	7.72255e-05	0.000160631	0.000186845	0.000122586	0.000125379	0.00011909	0.000151103	0.000158003	0.000142188	-3.60903e-05
112.6	112.7	-6.34194e-05	-5.84468e-05	-4.75428e-05	-9.80766e-06	-1.96591e-05	-3.51779e-05	-2.37523e-05	-1.58879e-05	-4.50809e-05	-3.82446e-05	-3.59446e-05	0.000161836	0.000165254	0.000193441	7.72893e-05	0.000160835	0.000187035	0.000122669	0.000125786	0.000119191	0.000148885	0.000160712	0.000142018	-3.64474e-05
112.7	112.8	-6.32402e-05	-5.8335e-05	-4.76099e-05	-9.38222e-06	-1.97708e-05	-3.42552e-05	-2.40222e-05	-1.52147e-05	-4.51033e-05	-3.78292e-05	-3.55299e-05	0.000161928	0.000165355	0.000193617	7.73894e-05	0.000160992	0.000187156	0.000122761	0.000125578	0.000119273	0.000146693	0.0001616	0.000142179	-3.6626e-05
112.8	112.9	-6.34418e-05	-5.87374e-05	-4.72297e-05	-9.1583e-06	-1.94357e-05	-3.45477e-05	-2.31225e-05	-1.49903e-05	-4.44105e-05	-3.72983e-05	-3.49769e-05	0.000162113	0.000165568	0.000193756	7.74987e-05	0.000161149	0.000187399	0.000122936	0.000125234	0.00011942	0.000144088	0.000154545	0.000142197	-3.63492e-05
112.9	113	-6.31954e-05	-5.82456e-05	-4.75204e-05	-8.59851e-06	-1.9123e-05	-3.3805e-05	-2.27176e-05	-1.43171e-05	-4.41423e-05	-3.72983e-05	-3.53455e-05	0.00016228	0.000165726	0.00019396	7.75715e-05	0.000161233	0.000187616	0.000123111	0.000125216	0.000119612	0.000142471	0.000157315	0.000142322	-3.63849e-05
113	113.1	-6.25234e-05	-5.74407e-05	-4.64918e-05	-8.0835e-06	-1.7872e-05	-3.30624e-05	-2.20879e-05	-1.40927e-05	-4.36729e-05	-3.63751e-05	-3.42857e-05	0.000162465	0.000165957	0.000194228	7.75897e-05	0.000161353	0.000187872	0.000123295	0.000126004	0.000119786	0.00014726	0.000158055	0.000142923	-3.59474e-05
113.1	113.2	-6.26802e-05	-5.76642e-05	-4.59328e-05	-7.72523e-06	-1.7872e-05	-3.27473e-05	-2.19304e-05	-1.39805e-05	-4.36282e-05	-3.54981e-05	-3.41014e-05	0.00016264	0.000166142	0.000194469	7.77263e-05	0.000161455	0.000188048	0.000123488	0.000126791	0.000119914	0.000143039	0.000156975	0.000143273	-3.54385e-05
113.2	113.3	-6.24562e-05	-5.71724e-05	-4.59775e-05	-7.59088e-06	-1.7872e-05	-3.27473e-05	-2.19304e-05	-1.34644e-05	-4.2913e-05	-3.56135e-05	-3.35023e-05	0.000162881	0.000166281	0.000194691	7.77991e-05	0.000161631	0.000188251	0.000123654	0.000126927	0.000120043	0.000141276	0.000158691	0.000143147	-3.4876e-05
113.3	113.4	-6.20306e-05	-5.62781e-05	-4.5575e-05	-7.2774e-06	-1.82517e-05	-3.21621e-05	-2.11657e-05	-1.28585e-05	-4.23767e-05	-3.47365e-05	-3.26959e-05	0.000163001	0.000166447	0.000194867	7.78811e-05	0.000161705	0.000188453	0.000123811	0.000126592	0.000120144	0.00013856	0.000159945	0.000143363	-3.48046e-05
113.4	113.5	-6.13138e-05	-5.63004e-05	-4.48594e-05	-6.73999e-06	-1.74028e-05	-3.15094e-05	-2.02435e-05	-1.29707e-05	-4.20861e-05	-3.50365e-05	-3.23733e-05	0.000163204	0.00016666	0.000195117	7.79357e-05	0.000161881	0.00018871	0.000123967	0.000127063	0.000120281	0.000138663	0.000161966	0.000143694	-3.44742e-05
113.5	113.6	-6.16274e-05	-5.58309e-05	-4.44345e-05	-5.75475e-06	-1.68667e-05	-3.08568e-05	-2.01985e-05	-1.26117e-05	-4.18179e-05	-3.44133e-05	-3.18664e-05	0.000163426	0.000166762	0.000195339	7.79812e-05	0.000162001	0.000188899	0.000124142	0.000126375	0.000120318	0.000141199	0.000162881	0.000143488	-3.39474e-05
113.6	113.7	-6.1157e-05	-5.57862e-05	-4.41662e-05	-5.55322e-06	-1.66433e-05	-3.02041e-05	-1.92538e-05	-1.24097e-05	-4.0991e-05	-3.42979e-05	-3.12904e-05	0.000163648	0.000166966	0.000195599	7.8054e-05	0.000162177	0.000189075	0.000124345	0.00012719	0.000120492	0.000144114	0.000161095	0.000143677	-3.35278e-05
113.7	113.8	-6.06642e-05	-5.49366e-05	-4.38979e-05	-5.6204e-06	-1.63082e-05	-3.01366e-05	-1.91864e-05	-1.09735e-05	-4.09239e-05	-3.3167e-05	-3.02535e-05	0.00016387	0.000167215	0.000195802	7.80996e-05	0.000162288	0.000189278	0.000124492	0.000126493	0.000120647	0.000144621	0.000161461	0.000143999	-3.31439e-05
113.8	113.9	-6.02386e-05	-5.4713e-05	-4.36966e-05	-4.81429e-06	-1.57721e-05	-2.89663e-05	-1.90289e-05	-1.07267e-05	-4.03875e-05	-3.35132e-05	-2.9954e-05	0.000164036	0.000167364	0.000195988	7.82088e-05	0.00016239	0.000189534	0.000124695	0.000126139	0.000120822	0.000146272	0.00015802	0.000143937	-3.28046e-05
113.9	114	-6.0485e-05	-5.4713e-05	-4.38979e-05	-5.01582e-06	-1.56157e-05	-2.91688e-05	-1.89164e-05	-1.14896e-05	-3.98958e-05	-3.34209e-05	-3.0507e-05	0.000164258	0.000167475	0.000196228	7.82361e-05	0.000162519	0.000189764	0.000124925	0.000127144	0.000120959	0.00014867	0.000158996	0.000144313	-3.23224e-05
114	114.1	-6.07314e-05	-5.52049e-05	-4.40768e-05	-4.76951e-06	-1.61965e-05	-2.91463e-05	-1.86016e-05	-1.05247e-05	-4.04546e-05	-3.36748e-05	-3.03457e-05	0.000164443	0.000167697	0.000196441	7.84182e-05	0.000162667	0.000189953	0.000125045	0.000127253	0.00012106	0.000144139	0.000159213	0.000144555	-3.21439e-05
114.1	114.2	-6.1381e-05	-5.54732e-05	-4.44122e-05	-4.61276e-06	-1.5437e-05	-2.98665e-05	-1.90739e-05	-1.13101e-05	-4.0611e-05	-3.41825e-05	-3.05761e-05	0.000164572	0.000167891	0.000196589	7.85366e-05	0.000162806	0.000190115	0.000125091	0.000127661	0.000121243	0.000144458	0.000155938	0.000144815	-3.24564e-05
114.2	114.3	-6.13138e-05	-5.56744e-05	-4.45687e-05	-5.50844e-06	-1.61518e-05	-3.01591e-05	-1.89839e-05	-1.10184e-05	-4.11921e-05	-3.39287e-05	-3.20277e-05	0.000164702	0.000168076	0.000196765	7.85548e-05	0.000162982	0.000190318	0.000125229	0.000127941	0.000121252	0.000147389	0.000159579	0.000144771	-3.25189e-05
114.3	114.4	-6.18514e-05	-5.61886e-05	-4.53066e-05	-5.26213e-06	-1.6688e-05	-3.07892e-05	-1.99286e-05	-1.19833e-05	-4.22873e-05	-3.55212e-05	-3.1659e-05	0.000164757	0.000168159	0.000196914	7.86276e-05	0.000163093	0.000190359	0.000125293	0.000127987	0.000121335	0.000145902	0.000162445	0.000144869	-3.27153e-05
114.4	114.5	-6.2837e-05	-5.73512e-05	-4.63129e-05	-6.31455e-06	-1.76486e-05	-3.19371e-05	-2.04234e-05	-1.23199e-05	-4.31142e-05	-3.58443e-05	-3.26037e-05	0.00016485	0.000168261	0.000196923	7.87095e-05	0.000163278	0.000190426	0.000125367	0.000127824	0.000121362	0.000146684	0.000157802	0.000145362	-3.34385e-05
114.5	114.6	-6.30386e-05	-5.7396e-05	-4.66707e-05	-7.36696e-06	-1.78273e-05	-3.21846e-05	-2.08958e-05	-1.30605e-05	-4.3807e-05	-3.69521e-05	-3.31567e-05	0.000164896	0.000168317	0.000196969	7.87733e-05	0.000163454	0.000190507	0.000125303	0.000127244	0.00012139	0.000149384	0.000158395	0.000145031	-3.40278e-05
114.6	114.7	-6.32178e-05	-5.82232e-05	-4.73639e-05	-7.21022e-06	-1.85868e-05	-3.29273e-05	-2.20879e-05	-1.39805e-05	-4.40305e-05	-3.71829e-05	-3.41014e-05	0.000164905	0.000168418	0.000197164	7.88188e-05	0.000163639	0.000190588	0.000125321	0.000127235	0.000121463	0.000149229	0.000158438	0.000144815	-3.47956e-05
114.7	114.8	-6.44946e-05	-5.89834e-05	-4.77217e-05	-7.99393e-06	-1.89443e-05	-3.367e-05	-2.19754e-05	-1.40927e-05	-4.49021e-05	-3.71829e-05	-3.41705e-05	0.000164896	0.000168511	0.000197256	7.89189e-05	0.000163759	0.000190602	0.000125266	0.000128756	0.000121509	0.000146658	0.000154614	0.00014486	-3.53403e-05
114.8	114.9	-6.44946e-05	-5.90057e-05	-4.77217e-05	-8.28503e-06	-1.93464e-05	-3.367e-05	-2.24252e-05	-1.38459e-05	-4.47233e-05	-3.80369e-05	-3.51843e-05	0.000164942	0.000168557	0.000197358	7.89827e-05	0.000163861	0.000190737	0.000125358	0.000129218	0.000121545	0.000150742	0.000157898	0.000145264	-3.58045e-05
114.9	115	-6.48979e-05	-5.9274e-05	-4.80795e-05	-8.30742e-06	-1.98825e-05	-3.41201e-05	-2.24027e-05	-1.44518e-05	-4.53044e-05	-3.81292e-05	-3.48847e-05	0.000165016	0.000168631	0.000197441	7.89827e-05	0.000163991	0.000190818	0.000125404	0.000129046	0.000121637	0.000151877	0.000156774	0.0001453	-3.60545e-05
115	115.1	-6.50771e-05	-5.94305e-05	-4.85043e-05	-8.68808e-06	-2.01953e-05	-3.47728e-05	-2.28076e-05	-1.50577e-05	-4.6556e-05	-3.81292e-05	-3.58294e-05	0.000165034	0.000168705	0.000197552	7.90282e-05	0.000164093	0.000190994	0.00012545	0.000128729	0.000121729	0.00014518	0.000156513	0.000145022	-3.63581e-05
115.1	115.2	-6.53459e-05	-6.03472e-05	-4.91528e-05	-9.56135e-06	-2.06644e-05	-3.54705e-05	-2.37973e-05	-1.56187e-05	-4.63996e-05	-3.97678e-05	-3.64745e-05	0.000165099	0.000168807	0.000197664	7.91192e-05	0.000164176	0.000191021	0.000125496	0.000128702	0.00012171	0.000141208	0.000154788	0.000144941	-3.67242e-05
115.2	115.3	-6.62419e-05	-6.05484e-05	-4.9846e-05	-1.02555e-05	-2.12452e-05	-3.60781e-05	-2.37523e-05	-1.66285e-05	-4.75394e-05	-4.0968e-05	-3.72118e-05	0.000165099	0.000168909	0.000197691	7.91466e-05	0.000164222	0.000191061	0.000125459	0.00012776	0.00012171	0.000146805	0.000158229	0.000144842	-3.71527e-05
115.3	115.4	-6.63091e-05	-6.10626e-05	-4.97566e-05	-1.01211e-05	-2.10218e-05	-3.65282e-05	-2.43821e-05	-1.62021e-05	-4.80087e-05	-4.04602e-05	-3.76496e-05	0.000165081	0.000168909	0.000197654	7.91557e-05	0.000164444	0.000191061	0.000125478	0.000127652	0.000121692	0.000146263	0.000160738	0.000144941	-3.77777e-05
115.4	115.5	-6.66227e-05	-6.07049e-05	-4.97118e-05	-1.03227e-05	-2.11782e-05	-3.61907e-05	-2.40447e-05	-1.66734e-05	-4.7003e-05	-4.10141e-05	-3.75574e-05	0.000165108	0.0001689	0.000197728	7.91283e-05	0.000164444	0.000191061	0.000125524	0.000128467	0.000121674	0.00014512	0.00015883	0.000145255	-3.82152e-05
115.5	115.6	-6.61971e-05	-6.00565e-05	-4.93093e-05	-9.94201e-06	-2.14463e-05	-3.58306e-05	-2.40447e-05	-1.67407e-05	-4.68242e-05	-4.02525e-05	-3.75574e-05	0.000165155	0.000168927	0.000197784	7.91101e-05	0.000164491	0.000191142	0.000125505	0.000129001	0.000121701	0.000149126	0.000156574	0.000145264	-3.80724e-05
115.6	115.7	-6.55923e-05	-5.97659e-05	-4.89739e-05	-9.6957e-06	-2.07984e-05	-3.53354e-05	-2.37298e-05	-1.54167e-05	-4.73382e-05	-3.97909e-05	-3.66819e-05	0.000165192	0.00016902	0.00019784	7.92649e-05	0.000164528	0.000191291	0.000125625	0.000129245	0.000121765	0.000148619	0.000158926	0.00014512	-3.78938e-05
115.7	115.8	-6.57715e-05	-6.01907e-05	-4.88621e-05	-9.85245e-06	-2.07314e-05	-3.57405e-05	-2.34824e-05	-1.49679e-05	-4.66677e-05	-3.95601e-05	-3.69584e-05	0.00016534	0.000169122	0.000198025	7.93468e-05	0.000164657	0.000191548	0.000125708	0.000129571	0.000121866	0.000147948	0.000164527	0.000145264	-3.76527e-05
115.8	115.9	-6.56595e-05	-6.01683e-05	-4.90186e-05	-9.85245e-06	-1.98379e-05	-3.49979e-05	-2.319e-05	-1.53045e-05	-4.65783e-05	-3.93063e-05	-3.65206e-05	0.000165524	0.000169399	0.000198191	7.93651e-05	0.000164768	0.000191656	0.000125809	0.000129037	0.000122013	0.000148799	0.000166905	0.000145407	-3.74652e-05
115.9	116	-6.52115e-05	-5.98106e-05	-4.82807e-05	-9.51657e-06	-2.0307e-05	-3.48403e-05	-2.30325e-05	-1.50577e-05	-4.63102e-05	-3.97909e-05	-3.6198e-05	0.000165746	0.00016952	0.00019834	7.94925e-05	0.000165	0.00019171	0.000125966	0.000129119	0.000122132	0.000144879	0.000162175	0.00014547	-3.72242e-05
116	116.1	-6.52339e-05	-5.96317e-05	-4.82584e-05	-9.35983e-06	-1.98602e-05	-3.47953e-05	-2.29875e-05	-1.45191e-05	-4.59302e-05	-3.90755e-05	-3.56451e-05	0.000165885	0.000169603	0.000198571	7.95289e-05	0.000165148	0.000191967	0.000126168	0.00012882	0.000122269	0.000143667	0.000160511	0.000145972	-3.72867e-05
116.1	116.2	-6.51667e-05	-5.94976e-05	-4.79006e-05	-8.50894e-06	-1.92123e-05	-3.41201e-05	-2.26951e-05	-1.48557e-05	-4.54832e-05	-3.866e-05	-3.49539e-05	0.000166005	0.000169797	0.000198812	7.95927e-05	0.000165259	0.000192088	0.00012626	0.000128611	0.000122352	0.000146495	0.000154431	0.000146223	-3.70188e-05
116.2	116.3	-6.45394e-05	-5.93187e-05	-4.75204e-05	-8.03872e-06	-1.92123e-05	-3.41426e-05	-2.27851e-05	-1.46089e-05	-4.51703e-05	-3.85215e-05	-3.46543e-05	0.00016619	0.00017001	0.00019896	7.96564e-05	0.000165342	0.000192277	0.000126435	0.000128231	0.000122452	0.000146633	0.000155877	0.000146304	-3.64742e-05
116.3	116.4	-6.4517e-05	-5.9274e-05	-4.72968e-05	-8.50894e-06	-1.94581e-05	-3.40301e-05	-2.20429e-05	-1.39132e-05	-4.53044e-05	-3.8083e-05	-3.49308e-05	0.000166384	0.000170195	0.000199191	7.97656e-05	0.000165435	0.000192493	0.000126619	0.000128376	0.000122581	0.00014585	0.000160215	0.000146367	-3.6251e-05
116.4	116.5	-6.45618e-05	-5.94305e-05	-4.73192e-05	-8.28503e-06	-1.92123e-05	-3.42777e-05	-2.25602e-05	-1.39805e-05	-4.48798e-05	-3.84523e-05	-3.49769e-05	0.000166504	0.000170251	0.000199386	7.98385e-05	0.000165583	0.000192669	0.000126693	0.000128593	0.000122691	0.0001434	0.000160598	0.000146187	-3.60456e-05
116.5	116.6	-6.41138e-05	-5.96988e-05	-4.7677e-05	-8.41938e-06	-1.88773e-05	-3.40976e-05	-2.22453e-05	-1.46089e-05	-4.48798e-05	-3.81523e-05	-3.47695e-05	0.000166624	0.000170408	0.000199469	7.98658e-05	0.000165694	0.000192818	0.000126767	0.000128756	0.000122755	0.000143409	0.000161862	0.000146295	-3.60278e-05
116.6	116.7	-6.4181e-05	-5.88492e-05	-4.76099e-05	-8.0835e-06	-1.89219e-05	-3.37375e-05	-2.18854e-05	-1.39805e-05	-4.49468e-05	-3.82446e-05	-3.47926e-05	0.000166809	0.000170575	0.000199525	7.99477e-05	0.000165823	0.000192926	0.00012685	0.000128276	0.000122892	0.000139944	0.000164257	0.00014616	-3.61438e-05
116.7	116.8	-6.3957e-05	-5.86927e-05	-4.75428e-05	-7.45653e-06	-1.81847e-05	-3.33099e-05	-2.1728e-05	-1.37561e-05	-4.42764e-05	-3.80138e-05	-3.45161e-05	0.000166948	0.000170658	0.000199682	8.00297e-05	0.000165879	0.00019302	0.000126933	0.00012824	0.000122966	0.000143366	0.000163935	0.000146447	-3.6117e-05
116.8	116.9	-6.32626e-05	-5.8089e-05	-4.64918e-05	-6.29215e-06	-1.75145e-05	-3.23647e-05	-2.11207e-05	-1.28809e-05	-4.31589e-05	-3.73214e-05	-3.36866e-05	0.000167124	0.000170861	0.000199886	8.01298e-05	0.000165953	0.000193304	0.000127135	0.000129381	0.000123103	0.000141973	0.000166792	0.000146519	-3.56081e-05
116.9	117	-6.2949e-05	-5.75301e-05	-4.64918e-05	-5.41887e-06	-1.69784e-05	-3.12169e-05	-2.00186e-05	-1.22302e-05	-4.32483e-05	-3.6629e-05	-3.30415e-05	0.000167382	0.000171047	0.000200145	8.02482e-05	0.000166083	0.000193507	0.000127365	0.000129444	0.000123222	0.000141345	0.000168064	0.000146878	-3.48671e-05
117	117.1	-6.28818e-05	-5.73065e-05	-4.64471e-05	-6.11302e-06	-1.72465e-05	-3.14194e-05	-2.00636e-05	-1.19833e-05	-4.24437e-05	-3.65598e-05	-3.23733e-05	0.000167669	0.000171287	0.000200525	8.03756e-05	0.000166286	0.000193791	0.000127623	0.000130377	0.000123451	0.000150132	0.000168247	0.000147317	-3.41528e-05
117.1	117.2	-6.33522e-05	-5.78655e-05	-4.65365e-05	-6.78478e-06	-1.76709e-05	-3.20496e-05	-2.07608e-05	-1.26117e-05	-4.37176e-05	-3.69752e-05	-3.34562e-05	0.000167882	0.000171546	0.000200858	8.04667e-05	0.000166453	0.000194196	0.000127752	0.000130422	0.000123625	0.000149926	0.0001664	0.000146914	-3.41349e-05
117.2	117.3	-6.39346e-05	-5.82903e-05	-4.80347e-05	-7.09826e-06	-1.77379e-05	-3.28823e-05	-2.15255e-05	-1.33073e-05	-4.42317e-05	-3.75753e-05	-3.39861e-05	0.000168067	0.000171704	0.000201062	8.05668e-05	0.000166712	0.000194358	0.000127927	0.000130395	0.000123772	0.000148705	0.000164849	0.000147075	-3.45813e-05
117.3	117.4	-6.42482e-05	-5.89834e-05	-4.81018e-05	-7.23261e-06	-1.85645e-05	-3.29723e-05	-2.18854e-05	-1.35317e-05	-4.45446e-05	-3.79215e-05	-3.45852e-05	0.000168205	0.000171852	0.000201145	8.06579e-05	0.000166953	0.000194534	0.000127936	0.000130785	0.000123891	0.000147639	0.000164205	0.00014747	-3.51796e-05
117.4	117.5	-6.43826e-05	-5.86033e-05	-4.83478e-05	-7.63566e-06	-1.84528e-05	-3.30173e-05	-2.22678e-05	-1.28585e-05	-4.4187e-05	-3.79446e-05	-3.447e-05	0.00016827	0.000171972	0.000201303	8.07489e-05	0.000167129	0.000194547	0.000128001	0.000129589	0.000123873	0.000148223	0.000161295	0.000147568	-3.56528e-05
117.5	117.6	-6.40242e-05	-5.8335e-05	-4.76993e-05	-6.94152e-06	-1.79167e-05	-3.30398e-05	-2.18179e-05	-1.27239e-05	-4.43658e-05	-3.71829e-05	-3.37097e-05	0.000168353	0.000172083	0.00020146	8.08218e-05	0.000167212	0.000194588	0.000128028	0.000128847	0.000123973	0.00014775	0.000160442	0.000147523	-3.56885e-05
117.6	117.7	-6.38898e-05	-5.81114e-05	-4.76099e-05	-6.96391e-06	-1.83411e-05	-3.23197e-05	-2.14581e-05	-1.22302e-05	-4.39188e-05	-3.71137e-05	-3.36175e-05	0.000168547	0.000172157	0.00020158	8.07853e-05	0.000167369	0.000194872	0.000128121	0.00013083	0.000124065	0.000149582	0.000164936	0.000147631	-3.54563e-05
117.7	117.8	-6.37778e-05	-5.82679e-05	-4.76546e-05	-6.4489e-06	-1.87209e-05	-3.26797e-05	-2.16155e-05	-1.31054e-05	-4.40305e-05	-3.73214e-05	-3.35714e-05	0.000168667	0.000172287	0.000201729	8.0931e-05	0.000167406	0.000195061	0.000128231	0.000131074	0.00012423	0.000146916	0.000166966	0.000147855	-3.53313e-05
117.8	117.9	-6.43602e-05	-5.88045e-05	-4.80571e-05	-7.50131e-06	-1.84528e-05	-3.28823e-05	-2.19304e-05	-1.35317e-05	-4.44328e-05	-3.78292e-05	-3.45391e-05	0.000168788	0.000172435	0.000201905	8.10312e-05	0.000167591	0.000195182	0.000128351	0.000131618	0.000124285	0.000144664	0.000165659	0.000148456	-3.51438e-05
117.9	118	-6.55923e-05	-5.97435e-05	-4.90186e-05	-7.65806e-06	-1.8989e-05	-3.40751e-05	-2.26726e-05	-1.40703e-05	-4.54385e-05	-3.77368e-05	-3.51612e-05	0.000168935	0.000172555	0.000202108	8.1022e-05	0.00016773	0.000195331	0.000128489	0.000130957	0.000124358	0.000144105	0.000168177	0.000148994	-3.55724e-05
118	118.1	-6.58387e-05	-5.96764e-05	-4.89739e-05	-8.19546e-06	-1.90336e-05	-3.40751e-05	-2.3055e-05	-1.42722e-05	-4.61314e-05	-3.91447e-05	-3.56451e-05	0.00016912	0.000172749	0.000202284	8.11859e-05	0.000168017	0.000195439	0.000128498	0.000131301	0.000124432	0.000144698	0.00017113	0.000148313	-3.61081e-05
118.1	118.2	-6.59283e-05	-6.02577e-05	-4.95553e-05	-8.71047e-06	-2.02176e-05	-3.49979e-05	-2.319e-05	-1.46762e-05	-4.66677e-05	-3.91678e-05	-3.58064e-05	0.000169278	0.000172879	0.000202386	8.13771e-05	0.00016823	0.000195682	0.000128544	0.000131464	0.000124597	0.0001434	0.000169937	0.000148241	-3.68849e-05
118.2	118.3	-6.63987e-05	-6.03248e-05	-4.95777e-05	-8.8896e-06	-1.94581e-05	-3.47953e-05	-2.319e-05	-1.52372e-05	-4.67348e-05	-3.89601e-05	-3.58985e-05	0.000169296	0.000173045	0.000202608	8.13953e-05	0.000168434	0.000195872	0.000128636	0.000131491	0.000124707	0.000146134	0.00016552	0.000147837	-3.7126e-05
118.3	118.4	-6.59955e-05	-6.01683e-05	-4.94659e-05	-9.06874e-06	-1.95921e-05	-3.49979e-05	-2.26052e-05	-1.46762e-05	-4.65336e-05	-3.93524e-05	-3.59907e-05	0.000169453	0.000173212	0.000202784	8.14955e-05	0.000168609	0.000196007	0.00012871	0.000131754	0.000124707	0.000146039	0.000167105	0.0001479	-3.71795e-05
118.4	118.5	-6.61075e-05	-6.12191e-05	-4.93093e-05	-8.6209e-06	-1.97038e-05	-3.49979e-05	-2.24702e-05	-1.48333e-05	-4.67124e-05	-3.866e-05	-3.53916e-05	0.000169657	0.000173351	0.00020296	8.15683e-05	0.000168748	0.000196155	0.000128894	0.000131799	0.000124816	0.000149969	0.000165085	0.000148591	-3.73135e-05
118.5	118.6	-6.60403e-05	-5.99895e-05	-4.90634e-05	-9.00156e-06	-1.91453e-05	-3.47053e-05	-2.23578e-05	-1.4564e-05	-4.67571e-05	-3.86139e-05	-3.59446e-05	0.000169814	0.000173527	0.00020309	8.16503e-05	0.000168896	0.000196412	0.000129041	0.000131971	0.000125	0.000148593	0.000160537	0.000148824	-3.71617e-05
118.6	118.7	-6.60627e-05	-6.09285e-05	-4.96e-05	-8.93439e-06	-1.96815e-05	-3.48628e-05	-2.28976e-05	-1.44742e-05	-4.67795e-05	-3.90755e-05	-3.58985e-05	0.000169925	0.000173712	0.000203256	8.17868e-05	0.000169035	0.000196547	0.00012918	0.000132596	0.000125082	0.000148773	0.000160564	0.000148949	-3.69831e-05
118.7	118.8	-6.60851e-05	-6.06602e-05	-4.96e-05	-8.8896e-06	-2.0374e-05	-3.48628e-05	-2.32799e-05	-1.46986e-05	-4.69359e-05	-3.90062e-05	-3.60368e-05	0.000170073	0.000173887	0.000203516	8.17595e-05	0.000169239	0.000196777	0.000129309	0.000131763	0.00012521	0.000148877	0.000164475	0.000149057	-3.71795e-05
118.8	118.9	-6.65555e-05	-6.01683e-05	-4.99355e-05	-8.77764e-06	-2.01059e-05	-3.51104e-05	-2.28751e-05	-1.44069e-05	-4.71818e-05	-3.88677e-05	-3.64515e-05	0.000170183	0.000174036	0.000203729	8.19325e-05	0.000169378	0.000196817	0.000129428	0.000131491	0.000125348	0.000148988	0.000162785	0.000149102	-3.74027e-05
118.9	119	-6.57491e-05	-6.03025e-05	-4.89739e-05	-8.8896e-06	-1.95698e-05	-3.48403e-05	-2.28301e-05	-1.45415e-05	-4.66007e-05	-3.89139e-05	-3.64054e-05	0.000170248	0.0001741	0.000203895	8.19962e-05	0.000169489	0.000196858	0.000129447	0.000131138	0.000125394	0.000154663	0.000162489	0.000149442	-3.72867e-05
119	119.1	-6.58611e-05	-6.01236e-05	-4.91975e-05	-8.37459e-06	-1.99942e-05	-3.44127e-05	-2.27401e-05	-1.42722e-05	-4.67348e-05	-3.836e-05	-3.56681e-05	0.000170452	0.00017423	0.000204016	8.20508e-05	0.000169618	0.000197101	0.000129612	0.00013208	0.00012544	0.000145042	0.000158848	0.000149667	-3.71081e-05
119.1	119.2	-6.52115e-05	-6.00118e-05	-4.87056e-05	-8.10589e-06	-1.98825e-05	-3.40751e-05	-2.27851e-05	-1.40703e-05	-4.57961e-05	-3.75753e-05	-3.51382e-05	0.00017071	0.000174415	0.000204182	8.2151e-05	0.000169711	0.000197236	0.000129797	0.000133664	0.000125549	0.0001442	0.000164161	0.000149873	-3.69385e-05
119.2	119.3	-6.52563e-05	-5.96541e-05	-4.81913e-05	-7.85958e-06	-1.85422e-05	-3.36925e-05	-2.23353e-05	-1.41152e-05	-4.57738e-05	-3.76907e-05	-3.50691e-05	0.000170895	0.000174637	0.000204432	8.22602e-05	0.000169877	0.00019752	0.000130018	0.000133356	0.000125733	0.000142661	0.000159562	0.000150007	-3.67242e-05
119.3	119.4	-6.46066e-05	-5.9587e-05	-4.799e-05	-8.06111e-06	-1.82294e-05	-3.36475e-05	-2.22228e-05	-1.39805e-05	-4.5595e-05	-3.77599e-05	-3.46543e-05	0.000171126	0.000174942	0.00020472	8.23786e-05	0.000170146	0.000197817	0.000130202	0.000134244	0.000125953	0.00014058	0.000160259	0.000150438	-3.64653e-05
119.4	119.5	-6.55027e-05	-5.97882e-05	-4.83925e-05	-8.26263e-06	-1.86539e-05	-3.38726e-05	-2.22453e-05	-1.3442e-05	-4.57067e-05	-3.85908e-05	-3.51382e-05	0.000171394	0.000175137	0.000204933	8.2497e-05	0.000170405	0.000198101	0.000130404	0.000134099	0.000126173	0.000139566	0.000161374	0.000150599	-3.64206e-05
119.5	119.6	-6.57715e-05	-6.06602e-05	-4.87056e-05	-8.44177e-06	-1.95474e-05	-3.41426e-05	-2.24927e-05	-1.41376e-05	-4.55279e-05	-3.89831e-05	-3.51382e-05	0.00017157	0.000175276	0.000205229	8.26426e-05	0.000170581	0.000198277	0.000130451	0.000134687	0.000126218	0.000138078	0.000161914	0.000150814	-3.65099e-05
119.6	119.7	-6.56371e-05	-6.08614e-05	-4.86385e-05	-8.17307e-06	-1.95028e-05	-3.46378e-05	-2.25827e-05	-1.40703e-05	-4.63772e-05	-3.95371e-05	-3.61059e-05	0.000171764	0.000175525	0.000205414	8.27155e-05	0.000170794	0.000198466	0.000130552	0.000133438	0.000126337	0.000141749	0.000161452	0.000150895	-3.67867e-05
119.7	119.8	-6.55027e-05	-6.0839e-05	-4.94435e-05	-8.41938e-06	-1.87879e-05	-3.47053e-05	-2.38422e-05	-1.42498e-05	-4.61537e-05	-3.91216e-05	-3.59446e-05	0.000171875	0.000175729	0.000205562	8.27519e-05	0.00017096	0.000198601	0.000130653	0.00013371	0.00012642	0.000142919	0.000166461	0.000151003	-3.70992e-05
119.8	119.9	-6.57939e-05	-6.09285e-05	-4.89292e-05	-8.41938e-06	-1.89219e-05	-3.49303e-05	-2.3055e-05	-1.51025e-05	-4.61537e-05	-3.92832e-05	-3.60368e-05	0.000172005	0.000175886	0.000205775	8.2852e-05	0.000171127	0.00019879	0.000130773	0.000134135	0.000126603	0.000138628	0.000167323	0.000150743	-3.71974e-05
119.9	120	-6.56147e-05	-6.06602e-05	-4.91975e-05	-8.71047e-06	-1.89666e-05	-3.45027e-05	-2.27851e-05	-1.37337e-05	-4.57961e-05	-3.82908e-05	-3.51151e-05	0.00017218	0.000176044	0.000205997	8.30159e-05	0.000171303	0.000198979	0.000130893	0.0001337	0.000126695	0.000138242	0.000167628	0.00015103	-3.71081e-05
120	120.1	-6.53907e-05	-6.05708e-05	-4.85043e-05	-8.19546e-06	-1.81401e-05	-3.3715e-05	-2.24252e-05	-1.31502e-05	-4.53044e-05	-3.81754e-05	-3.45852e-05	0.000172328	0.000176192	0.000206136	8.30705e-05	0.000171451	0.000199141	0.000131068	0.000133248	0.000126796	0.000142661	0.000164745	0.000151361	-3.70813e-05
120.1	120.2	-6.49427e-05	-5.97882e-05	-4.85714e-05	-7.85958e-06	-1.85422e-05	-3.31524e-05	-2.17505e-05	-1.27239e-05	-4.54385e-05	-3.80138e-05	-3.48156e-05	0.000172495	0.000176405	0.000206331	8.31343e-05	0.000171608	0.000199439	0.000131206	0.000133311	0.000126942	0.000140348	0.000163987	0.000151299	-3.66528e-05
120.2	120.3	-6.4517e-05	-5.97435e-05	-4.82807e-05	-7.2774e-06	-1.80954e-05	-3.28823e-05	-2.1593e-05	-1.3038e-05	-4.52597e-05	-3.72983e-05	-3.36405e-05	0.000172763	0.000176691	0.00020659	8.3289e-05	0.000171766	0.000199682	0.000131381	0.000133719	0.000127089	0.000143091	0.000167532	0.000151155	-3.62599e-05
120.3	120.4	-6.48307e-05	-5.94529e-05	-4.79006e-05	-6.78478e-06	-1.8006e-05	-3.26797e-05	-2.15255e-05	-1.34644e-05	-4.43881e-05	-3.71137e-05	-3.37327e-05	0.000173077	0.000176923	0.000206905	8.34893e-05	0.00017196	0.000199925	0.000131657	0.000134307	0.000127373	0.000141173	0.000167785	0.00015181	-3.61528e-05
120.4	120.5	-6.54355e-05	-5.90057e-05	-4.799e-05	-7.68045e-06	-1.78273e-05	-3.30624e-05	-2.15255e-05	-1.33073e-05	-4.50809e-05	-3.8083e-05	-3.4493e-05	0.000173326	0.000177163	0.000207266	8.35713e-05	0.000172265	0.000200317	0.00013185	0.000135276	0.000127492	0.000136539	0.000169675	0.000152429	-3.5992e-05
120.5	120.6	-6.58163e-05	-5.96094e-05	-4.82136e-05	-7.32218e-06	-1.84528e-05	-3.29948e-05	-2.17505e-05	-1.35093e-05	-4.5148e-05	-3.78984e-05	-3.47695e-05	0.000173641	0.000177441	0.000207581	8.36714e-05	0.000172636	0.000200668	0.000132007	0.00013524	0.000127739	0.000139755	0.000167219	0.000152142	-3.6126e-05
120.6	120.7	-6.53011e-05	-5.99671e-05	-4.78558e-05	-7.68045e-06	-1.81401e-05	-3.3715e-05	-2.22003e-05	-1.32849e-05	-4.54832e-05	-3.83138e-05	-3.51843e-05	0.000173844	0.000177654	0.000207729	8.38353e-05	0.000172858	0.000200912	0.000132209	0.000134941	0.000127785	0.000143366	0.000167393	0.000151944	-3.64117e-05
120.7	120.8	-6.63539e-05	-6.01236e-05	-4.83254e-05	-7.61327e-06	-1.82294e-05	-3.43002e-05	-2.24702e-05	-1.36215e-05	-4.6109e-05	-3.90755e-05	-3.49769e-05	0.000174038	0.000177839	0.000207933	8.39537e-05	0.000173071	0.000201114	0.000132348	0.000134832	0.000127923	0.000145532	0.000163821	0.000152572	-3.65903e-05
120.8	120.9	-6.55699e-05	-5.99e-05	-4.85267e-05	-7.72523e-06	-1.83634e-05	-3.41426e-05	-2.19979e-05	-1.38683e-05	-4.59079e-05	-3.87985e-05	-3.53455e-05	0.000174223	0.000178015	0.000208229	8.41449e-05	0.000173367	0.000201371	0.000132486	0.000135901	0.000128097	0.000143512	0.000162271	0.000153325	-3.68581e-05
120.9	121	-6.57939e-05	-6.07049e-05	-4.85714e-05	-7.72523e-06	-1.8006e-05	-3.37375e-05	-2.22228e-05	-1.30829e-05	-4.55503e-05	-3.85446e-05	-3.48847e-05	0.000174353	0.000178237	0.000208442	8.42268e-05	0.000173543	0.000201547	0.000132679	0.000136399	0.000128179	0.000143391	0.000164936	0.000153011	-3.68581e-05
121	121.1	-6.55027e-05	-6.05037e-05	-4.85714e-05	-8.44177e-06	-1.81401e-05	-3.35125e-05	-2.1593e-05	-1.35766e-05	-4.57514e-05	-3.82215e-05	-3.49539e-05	0.000174584	0.000178366	0.000208627	8.42177e-05	0.000173672	0.000201871	0.00013278	0.000135747	0.000128335	0.000147363	0.000168804	0.000153011	-3.65724e-05
121.1	121.2	-6.60851e-05	-6.06378e-05	-4.9287e-05	-8.82243e-06	-1.82741e-05	-3.33774e-05	-2.23353e-05	-1.40478e-05	-4.60643e-05	-3.83369e-05	-3.55068e-05	0.000174787	0.000178561	0.000208877	8.43725e-05	0.000173876	0.00020206	0.000132983	0.000135819	0.000128472	0.000143873	0.000174902	0.000152967	-3.65278e-05
121.2	121.3	-6.69139e-05	-6.13756e-05	-4.93093e-05	-8.91199e-06	-1.88996e-05	-3.49528e-05	-2.32125e-05	-1.44518e-05	-4.68689e-05	-3.96063e-05	-3.62672e-05	0.000174889	0.000178737	0.000209136	8.4509e-05	0.000174033	0.000202128	0.000133103	0.000135484	0.000128527	0.00014426	0.000174684	0.000153119	-3.70545e-05
121.3	121.4	-6.77651e-05	-6.16216e-05	-5.00249e-05	-9.33744e-06	-1.97038e-05	-3.53579e-05	-2.35723e-05	-1.52147e-05	-4.76288e-05	-4.09218e-05	-3.73501e-05	0.000175074	0.000178857	0.000209359	8.4682e-05	0.000174255	0.000202371	0.00013313	0.000136399	0.000128628	0.000149848	0.00017606	0.000153002	-3.7617e-05
121.4	121.5	-6.83027e-05	-6.26276e-05	-5.05168e-05	-9.78527e-06	-2.01506e-05	-3.59881e-05	-2.43821e-05	-1.55289e-05	-4.76735e-05	-4.08295e-05	-3.75114e-05	0.000175185	0.000179042	0.000209479	8.47549e-05	0.000174505	0.000202533	0.00013325	0.00013601	0.000128729	0.000147656	0.000176147	0.000153101	-3.84474e-05
121.5	121.6	-6.79667e-05	-6.2963e-05	-5.06063e-05	-9.67331e-06	-2.07314e-05	-3.57631e-05	-2.47644e-05	-1.50801e-05	-4.85227e-05	-4.09449e-05	-3.79952e-05	0.000175332	0.000179264	0.000209655	8.49278e-05	0.000174765	0.000202817	0.000133287	0.000136526	0.000128857	0.000144681	0.000175607	0.00015311	-3.88224e-05
121.6	121.7	-6.82131e-05	-6.30524e-05	-5.10535e-05	-9.85245e-06	-2.024e-05	-3.61006e-05	-2.51018e-05	-1.57084e-05	-4.77405e-05	-4.13373e-05	-3.7903e-05	0.00017549	0.000179412	0.00020985	8.50826e-05	0.000175024	0.000202952	0.000133379	0.000137033	0.000128995	0.000151155	0.000175921	0.000153271	-3.93224e-05
121.7	121.8	-6.81683e-05	-6.265e-05	-5.12324e-05	-1.00092e-05	-1.97038e-05	-3.62357e-05	-2.46744e-05	-1.53718e-05	-4.80758e-05	-4.08757e-05	-3.79952e-05	0.00017561	0.000179579	0.00021009	8.52101e-05	0.000175107	0.000203101	0.000133572	0.000136607	0.000129105	0.000150476	0.000175398	0.000153532	-3.92688e-05
121.8	121.9	-6.82355e-05	-6.35443e-05	-5.1143e-05	-1.03227e-05	-2.0508e-05	-3.64382e-05	-2.41571e-05	-1.5686e-05	-4.79864e-05	-4.08526e-05	-3.78109e-05	0.000175795	0.000179819	0.000210266	8.52738e-05	0.000175274	0.00020333	0.000133757	0.000136743	0.00012916	0.00015241	0.000174309	0.000153827	-3.93491e-05
121.9	122	-6.88851e-05	-6.32984e-05	-5.13889e-05	-1.04346e-05	-2.01506e-05	-3.64382e-05	-2.49893e-05	-1.58431e-05	-4.83886e-05	-4.15681e-05	-3.83178e-05	0.000175924	0.000179986	0.000210525	8.5374e-05	0.00017557	0.000203546	0.000133886	0.000136879	0.000129279	0.000153433	0.000170982	0.000153863	-3.93849e-05
122	122.1	-6.90419e-05	-6.39915e-05	-5.12324e-05	-1.0457e-05	-2.06868e-05	-3.66183e-05	-2.54617e-05	-1.65163e-05	-4.93497e-05	-4.19373e-05	-3.86173e-05	0.000176091	0.000180152	0.000210738	8.55014e-05	0.000175847	0.000203695	0.000133987	0.00013687	0.000129489	0.0001537	0.000172254	0.000153549	-3.95545e-05
122.1	122.2	-6.92435e-05	-6.40809e-05	-5.15231e-05	-1.0972e-05	-2.09548e-05	-3.68208e-05	-2.50793e-05	-1.63368e-05	-4.86121e-05	-4.19373e-05	-3.88938e-05	0.000176211	0.000180356	0.000210859	8.55925e-05	0.000175968	0.000203803	0.00013407	0.000136888	0.00012959	0.000154242	0.000178621	0.000153792	-3.95991e-05
122.2	122.3	-6.88179e-05	-6.39467e-05	-5.13219e-05	-1.07481e-05	-2.07761e-05	-3.68433e-05	-2.51243e-05	-1.65387e-05	-4.87909e-05	-4.15219e-05	-3.82026e-05	0.00017646	0.000180513	0.000211044	8.57381e-05	0.000176199	0.000204019	0.000134208	0.000136861	0.000129636	0.000149092	0.000183883	0.000154626	-4.00902e-05
122.3	122.4	-6.83475e-05	-6.35219e-05	-5.121e-05	-1.02107e-05	-2.01953e-05	-3.66858e-05	-2.4517e-05	-1.59328e-05	-4.83439e-05	-4.13603e-05	-3.79261e-05	0.00017658	0.000180634	0.000211229	8.5811e-05	0.000176384	0.000204182	0.000134291	0.000136562	0.000129746	0.000147836	0.000181714	0.000154643	-4.01795e-05
122.4	122.5	-6.80563e-05	-6.25159e-05	-5.0092e-05	-9.35983e-06	-1.97485e-05	-3.58756e-05	-2.42471e-05	-1.57084e-05	-4.79864e-05	-4.0668e-05	-3.77648e-05	0.000176802	0.000180819	0.000211461	8.58656e-05	0.000176532	0.000204465	0.000134447	0.000138156	0.000129847	0.000150519	0.000180895	0.000154473	-3.99116e-05
122.5	122.6	-6.77203e-05	-6.27171e-05	-4.98236e-05	-9.53896e-06	-1.94134e-05	-3.51554e-05	-2.36173e-05	-1.46762e-05	-4.78076e-05	-3.97909e-05	-3.66589e-05	0.000177126	0.000181041	0.000211822	8.60295e-05	0.000176718	0.000204857	0.000134724	0.000137477	0.000130058	0.000150012	0.0001766	0.000154832	-3.95813e-05
122.6	122.7	-6.76083e-05	-6.24711e-05	-5.00249e-05	-9.29265e-06	-1.95028e-05	-3.53579e-05	-2.35723e-05	-1.416e-05	-4.72935e-05	-3.99986e-05	-3.63363e-05	0.000177422	0.000181402	0.000212183	8.6166e-05	0.00017694	0.000205249	0.000134972	0.000136589	0.000130277	0.00014843	0.000175773	0.000155011	-3.88491e-05
122.7	122.8	-6.77203e-05	-6.20016e-05	-4.99802e-05	-8.75525e-06	-1.95251e-05	-3.49753e-05	-2.3145e-05	-1.44293e-05	-4.71818e-05	-3.9514e-05	-3.71427e-05	0.000177745	0.000181726	0.0002126	8.63572e-05	0.000177236	0.000205533	0.000135239	0.000138554	0.00013058	0.000148902	0.000181696	0.000154823	-3.86259e-05
122.8	122.9	-6.76531e-05	-6.25159e-05	-4.98907e-05	-8.64329e-06	-1.96368e-05	-3.52004e-05	-2.35498e-05	-1.47435e-05	-4.72041e-05	-3.98602e-05	-3.63824e-05	0.000178078	0.000182022	0.000212822	8.65211e-05	0.00017756	0.000205816	0.000135405	0.000140329	0.000130763	0.00015296	0.00018661	0.00015511	-3.87242e-05
122.9	123	-6.76979e-05	-6.26053e-05	-5.01591e-05	-8.97917e-06	-1.91677e-05	-3.53354e-05	-2.319e-05	-1.39132e-05	-4.72488e-05	-4.01833e-05	-3.61289e-05	0.000178337	0.00018229	0.000213146	8.6685e-05	0.000177874	0.000206087	0.000135635	0.000140383	0.000130873	0.000152127	0.000185704	0.000155486	-3.87956e-05
123	123.1	-6.79891e-05	-6.22923e-05	-5.02261e-05	-8.53134e-06	-1.9257e-05	-3.44127e-05	-2.301e-05	-1.36215e-05	-4.69359e-05	-3.97909e-05	-3.65206e-05	0.000178559	0.000182549	0.000213415	8.6776e-05	0.000178097	0.000206452	0.000135801	0.000140727	0.000131047	0.000150441	0.000183221	0.000155666	-3.86617e-05
123.1	123.2	-6.76531e-05	-6.17557e-05	-4.97342e-05	-8.37459e-06	-1.87432e-05	-3.45027e-05	-2.26726e-05	-1.4003e-05	-4.64443e-05	-3.86369e-05	-3.6152e-05	0.000178753	0.000182716	0.000213618	8.69126e-05	0.000178263	0.000206695	0.000135958	0.000141714	0.000131212	0.000152531	0.000183282	0.000156087	-3.82777e-05
123.2	123.3	-6.76307e-05	-6.18451e-05	-4.93317e-05	-8.30742e-06	-1.83188e-05	-3.44802e-05	-2.26951e-05	-1.3599e-05	-4.62431e-05	-3.87523e-05	-3.58064e-05	0.000179039	0.000183021	0.000213942	8.70674e-05	0.000178485	0.000207006	0.000136188	0.000141388	0.000131386	0.000149908	0.00017944	0.000156652	-3.80367e-05
123.3	123.4	-6.76531e-05	-6.18898e-05	-4.96e-05	-7.90437e-06	-1.85645e-05	-3.40976e-05	-2.22228e-05	-1.32849e-05	-4.57738e-05	-3.75291e-05	-3.56912e-05	0.000179243	0.000183206	0.000214174	8.71857e-05	0.000178689	0.000207289	0.0001364	0.00014128	0.000131579	0.000149891	0.000177437	0.000156302	-3.77867e-05
123.4	123.5	-6.76531e-05	-6.15098e-05	-4.90634e-05	-7.83719e-06	-1.83634e-05	-3.40526e-05	-2.25377e-05	-1.27239e-05	-4.61761e-05	-3.86139e-05	-3.62902e-05	0.000179492	0.000183456	0.000214433	8.72495e-05	0.000178911	0.000207479	0.000136602	0.000141425	0.000131707	0.000152178	0.000183012	0.000156894	-3.79117e-05
123.5	123.6	-6.73395e-05	-6.19122e-05	-4.88397e-05	-8.10589e-06	-1.83858e-05	-3.45702e-05	-2.23578e-05	-1.28585e-05	-4.63772e-05	-3.866e-05	-3.58985e-05	0.000179659	0.000183613	0.000214655	8.73587e-05	0.000179078	0.000207627	0.000136722	0.000141533	0.000131798	0.000153304	0.00018221	0.000157244	-3.79474e-05
123.6	123.7	-6.78323e-05	-6.26724e-05	-4.94659e-05	-8.10589e-06	-1.86315e-05	-3.47503e-05	-2.24477e-05	-1.32849e-05	-4.6556e-05	-3.87062e-05	-3.59907e-05	0.000179881	0.000183826	0.000214961	8.75226e-05	0.000179355	0.000207897	0.000136851	0.000142176	0.000131973	0.000147768	0.000180451	0.00015754	-3.79206e-05
123.7	123.8	-6.79891e-05	-6.28736e-05	-5.00249e-05	-8.77764e-06	-1.95474e-05	-3.46153e-05	-2.3145e-05	-1.41152e-05	-4.69359e-05	-3.88447e-05	-3.60137e-05	0.000180195	0.000184113	0.00021522	8.76683e-05	0.000179605	0.000208249	0.000137137	0.000142321	0.000132138	0.00015002	0.000184275	0.000157396	-3.83134e-05
123.8	123.9	-6.84819e-05	-6.25829e-05	-5.02709e-05	-8.75525e-06	-1.94581e-05	-3.51329e-05	-2.34374e-05	-1.43396e-05	-4.78523e-05	-3.96063e-05	-3.64515e-05	0.000180463	0.000184382	0.000215581	8.78868e-05	0.000179902	0.000208546	0.000137229	0.000142529	0.000132403	0.000149874	0.00018309	0.000157863	-3.86349e-05
123.9	124	-6.92659e-05	-6.34996e-05	-5.08075e-05	-8.75525e-06	-1.94804e-05	-3.56955e-05	-2.34599e-05	-1.44069e-05	-4.75841e-05	-3.99063e-05	-3.71657e-05	0.000180713	0.000184687	0.000215896	8.8078e-05	0.000180179	0.000208843	0.000137385	0.000142502	0.000132568	0.000150923	0.000183047	0.000158239	-3.88134e-05
124	124.1	-6.95123e-05	-6.38797e-05	-5.12548e-05	-9.51657e-06	-1.94581e-05	-3.59206e-05	-2.37523e-05	-1.47211e-05	-4.82992e-05	-3.97909e-05	-3.70275e-05	0.000180898	0.000184891	0.000216156	8.81872e-05	0.000180522	0.000209127	0.000137523	0.000143842	0.00013266	0.000144741	0.000184528	0.000158248	-3.91438e-05
124.1	124.2	-6.97811e-05	-6.37902e-05	-5.10312e-05	-9.31505e-06	-2.01283e-05	-3.65282e-05	-2.36398e-05	-1.41825e-05	-4.83216e-05	-4.07834e-05	-3.80182e-05	0.000181045	0.000185002	0.000216322	8.82965e-05	0.000180725	0.000209316	0.00013756	0.000143136	0.000132788	0.000144062	0.000179649	0.000158132	-3.9617e-05
124.2	124.3	-7.06771e-05	-6.43939e-05	-5.20598e-05	-9.87484e-06	-2.03963e-05	-3.67758e-05	-2.44045e-05	-1.55962e-05	-4.85674e-05	-4.04833e-05	-3.83639e-05	0.000181147	0.000185122	0.000216517	8.83784e-05	0.000180966	0.000209492	0.000137689	0.000142674	0.000132816	0.000147518	0.000184179	0.000158015	-4.00098e-05
124.3	124.4	-7.06995e-05	-6.51317e-05	-5.19703e-05	-9.65092e-06	-2.06197e-05	-3.72709e-05	-2.43146e-05	-1.53943e-05	-4.96402e-05	-4.15219e-05	-3.85712e-05	0.000181323	0.000185298	0.00021672	8.85332e-05	0.00018116	0.000209722	0.000137781	0.000143263	0.000132926	0.000148369	0.000183238	0.000157764	-4.03938e-05
124.4	124.5	-7.13491e-05	-6.47963e-05	-5.24846e-05	-1.00988e-05	-2.07538e-05	-3.72934e-05	-2.47419e-05	-1.59104e-05	-4.90368e-05	-4.16835e-05	-3.8456e-05	0.000181498	0.000185483	0.000216933	8.8688e-05	0.000181308	0.000209924	0.000137919	0.000143643	0.000133054	0.000145506	0.000181043	0.000158168	-4.07063e-05
124.5	124.6	-7.13939e-05	-6.5154e-05	-5.25741e-05	-1.0457e-05	-2.06868e-05	-3.7586e-05	-2.54617e-05	-1.56411e-05	-4.96625e-05	-4.1845e-05	-3.91011e-05	0.000181693	0.000185603	0.000217183	8.87244e-05	0.000181632	0.000210046	0.000138057	0.000143797	0.000133127	0.000145016	0.000186261	0.000158186	-4.09027e-05
124.6	124.7	-7.12147e-05	-6.54223e-05	-5.2753e-05	-1.0457e-05	-2.09772e-05	-3.77436e-05	-2.52817e-05	-1.6045e-05	-4.96625e-05	-4.16604e-05	-3.9032e-05	0.000181813	0.000185834	0.000217267	8.87699e-05	0.00018178	0.000210208	0.000138177	0.00014387	0.000133219	0.000150381	0.000190957	0.000158544	-4.11616e-05
124.7	124.8	-7.15059e-05	-6.58471e-05	-5.32673e-05	-1.07257e-05	-2.08431e-05	-3.7676e-05	-2.55067e-05	-1.56187e-05	-5.02883e-05	-4.19373e-05	-3.88938e-05	0.000181979	0.000185955	0.000217489	8.89156e-05	0.000181956	0.000210384	0.000138269	0.000144096	0.000133411	0.000152195	0.00019039	0.000158984	-4.14384e-05
124.8	124.9	-7.13715e-05	-6.55118e-05	-5.36698e-05	-1.09272e-05	-2.08431e-05	-3.7631e-05	-2.53267e-05	-1.59777e-05	-5.01766e-05	-4.17989e-05	-3.90781e-05	0.000182146	0.000186168	0.000217656	8.90704e-05	0.000182253	0.000210586	0.000138453	0.000143507	0.000133521	0.000155514	0.000189092	0.000159244	-4.11527e-05
124.9	125	-7.13491e-05	-6.55118e-05	-5.29095e-05	-1.0457e-05	-2.09101e-05	-3.75185e-05	-2.56866e-05	-1.58655e-05	-5.04448e-05	-4.22835e-05	-3.94698e-05	0.000182257	0.000186334	0.000217896	8.91432e-05	0.000182438	0.000210803	0.000138592	0.000143363	0.000133613	0.000154181	0.000191549	0.000159656	-4.11884e-05
125	125.1	-7.15731e-05	-6.52658e-05	-5.3312e-05	-1.06809e-05	-2.08431e-05	-3.75185e-05	-2.51018e-05	-1.55962e-05	-4.95955e-05	-4.15681e-05	-3.87555e-05	0.000182543	0.000186584	0.000218248	8.93708e-05	0.000182743	0.000211127	0.000138767	0.000142511	0.000133823	0.000152384	0.000190382	0.000159809	-4.12866e-05
125.1	125.2	-7.09235e-05	-6.52658e-05	-5.28424e-05	-9.7181e-06	-2.01506e-05	-3.72709e-05	-2.47644e-05	-1.51699e-05	-4.89697e-05	-4.09911e-05	-3.81334e-05	0.00018282	0.000186862	0.000218563	8.95347e-05	0.000182919	0.000211465	0.000138997	0.000142901	0.000134043	0.000153992	0.00018911	0.000159692	-4.10634e-05
125.2	125.3	-7.07891e-05	-6.46398e-05	-5.19927e-05	-9.33744e-06	-2.07984e-05	-3.66633e-05	-2.4517e-05	-1.52821e-05	-4.8478e-05	-4.10834e-05	-3.81104e-05	0.000183015	0.000187075	0.000218859	8.95893e-05	0.000183123	0.000211762	0.000139153	0.000142855	0.000134217	0.000152548	0.000187524	0.00015954	-4.08938e-05
125.3	125.4	-7.06995e-05	-6.44833e-05	-5.24623e-05	-9.427e-06	-2.00612e-05	-3.62807e-05	-2.42021e-05	-1.47884e-05	-4.8411e-05	-4.0668e-05	-3.79261e-05	0.000183357	0.000187371	0.000219147	8.97623e-05	0.000183317	0.000211951	0.000139393	0.000142566	0.000134382	0.000153812	0.000184911	0.000160221	-4.02866e-05
125.4	125.5	-7.05651e-05	-6.43715e-05	-5.21492e-05	-8.93439e-06	-1.92123e-05	-3.61907e-05	-2.37523e-05	-1.42947e-05	-4.79417e-05	-4.05526e-05	-3.68893e-05	0.000183615	0.000187695	0.000219452	8.99626e-05	0.000183558	0.000212221	0.000139614	0.000142538	0.000134602	0.000150863	0.000185416	0.000160499	-4.04027e-05
125.5	125.6	-7.01843e-05	-6.43939e-05	-5.19256e-05	-8.50894e-06	-1.91453e-05	-3.59881e-05	-2.33924e-05	-1.35766e-05	-4.745e-05	-4.00217e-05	-3.69123e-05	0.000183957	0.000187991	0.000219776	9.01265e-05	0.000183817	0.000212627	0.000139835	0.000143951	0.000134776	0.000151103	0.000186383	0.00016058	-4.01973e-05
125.6	125.7	-6.95347e-05	-6.41032e-05	-5.19256e-05	-8.06111e-06	-1.81177e-05	-3.52229e-05	-2.31225e-05	-1.36439e-05	-4.79193e-05	-3.96755e-05	-3.62211e-05	0.000184272	0.000188185	0.000220026	9.0254e-05	0.00018402	0.000212951	0.000140028	0.000144277	0.000134987	0.000149521	0.000188491	0.000160804	-4.00991e-05
125.7	125.8	-6.90867e-05	-6.32984e-05	-5.10759e-05	-7.8148e-06	-1.82071e-05	-3.47728e-05	-2.27851e-05	-1.27463e-05	-4.68465e-05	-3.87754e-05	-3.62211e-05	0.000184503	0.000188389	0.000220397	9.04088e-05	0.000184224	0.000213221	0.000140259	0.000144331	0.000135115	0.00014965	0.000185068	0.000160849	-3.9367e-05
125.8	125.9	-6.89523e-05	-6.34325e-05	-5.121e-05	-7.45653e-06	-1.78943e-05	-3.41201e-05	-2.26277e-05	-1.26565e-05	-4.66454e-05	-3.85677e-05	-3.54607e-05	0.000184826	0.00018874	0.000220739	9.05999e-05	0.00018452	0.000213546	0.000140507	0.000144893	0.00013528	0.000152384	0.000187185	0.000161468	-3.8867e-05
125.9	126	-6.80115e-05	-6.32089e-05	-5.16573e-05	-7.52371e-06	-1.70231e-05	-3.47728e-05	-2.18179e-05	-1.27014e-05	-4.68018e-05	-3.74137e-05	-3.48387e-05	0.000185169	0.000189018	0.00022111	9.06455e-05	0.000184705	0.000213883	0.000140774	0.000145156	0.000135519	0.000154482	0.000195652	0.000161566	-3.85188e-05
126	126.1	-6.81683e-05	-6.3902e-05	-5.1456e-05	-7.47892e-06	-1.84975e-05	-3.40076e-05	-2.26951e-05	-1.27463e-05	-4.69583e-05	-3.77368e-05	-3.56451e-05	0.000185464	0.000189305	0.000221425	9.08185e-05	0.000185076	0.000214262	0.000141023	0.000145137	0.000135739	0.000159813	0.000191863	0.000161862	-3.83849e-05
126.1	126.2	-6.86835e-05	-6.34772e-05	-5.16573e-05	-6.9863e-06	-1.81847e-05	-3.43677e-05	-2.25827e-05	-1.28585e-05	-4.70253e-05	-3.78061e-05	-3.54607e-05	0.000185806	0.000189647	0.000221712	9.10097e-05	0.000185353	0.000214586	0.000141198	0.000144558	0.000135903	0.000159142	0.000186793	0.000162257	-3.83045e-05
126.2	126.3	-6.89523e-05	-6.36561e-05	-5.22834e-05	-7.8148e-06	-1.84081e-05	-3.47503e-05	-2.21328e-05	-1.26341e-05	-4.74723e-05	-3.81754e-05	-3.56681e-05	0.000186084	0.000189943	0.000222064	9.11917e-05	0.000185724	0.000214924	0.000141428	0.000143689	0.000136096	0.000153915	0.000187698	0.000162696	-3.85634e-05
126.3	126.4	-6.91987e-05	-6.38126e-05	-5.22387e-05	-7.92676e-06	-1.88102e-05	-3.46153e-05	-2.28301e-05	-1.26565e-05	-4.78076e-05	-3.92832e-05	-3.61289e-05	0.000186361	0.000190314	0.000222388	9.13738e-05	0.000186066	0.000215262	0.000141631	0.000143797	0.000136407	0.000158317	0.000189711	0.000162669	-3.87688e-05
126.4	126.5	-6.96467e-05	-6.43715e-05	-5.23505e-05	-8.26263e-06	-1.88996e-05	-3.49753e-05	-2.319e-05	-1.31727e-05	-4.81204e-05	-3.90524e-05	-3.70736e-05	0.000186638	0.000190563	0.000222712	9.15013e-05	0.000186371	0.00021564	0.000141815	0.000143761	0.000136609	0.000159624	0.000187855	0.000162696	-3.9117e-05
126.5	126.6	-6.98259e-05	-6.4461e-05	-5.29989e-05	-7.88197e-06	-1.9123e-05	-3.53579e-05	-2.34149e-05	-1.37786e-05	-4.81204e-05	-3.96525e-05	-3.66819e-05	0.00018687	0.000190739	0.000223017	9.16652e-05	0.000186603	0.000215789	0.000141971	0.000144087	0.000136682	0.000157474	0.000187568	0.000162768	-3.93938e-05
126.6	126.7	-7.02739e-05	-6.5087e-05	-5.32673e-05	-8.10589e-06	-1.9324e-05	-3.60781e-05	-2.37523e-05	-1.34868e-05	-4.85004e-05	-3.97678e-05	-3.70966e-05	0.000186934	0.000190924	0.000223249	9.18473e-05	0.000186908	0.000216113	0.000142054	0.000145436	0.000136801	0.000154603	0.000190939	0.000163261	-3.95723e-05
126.7	126.8	-7.07443e-05	-6.53329e-05	-5.35803e-05	-8.75525e-06	-1.94804e-05	-3.56055e-05	-2.37973e-05	-1.40254e-05	-4.85451e-05	-4.02294e-05	-3.77648e-05	0.000187119	0.000191091	0.00022349	9.19929e-05	0.000187121	0.000216208	0.000142257	0.000145762	0.000136948	0.000148773	0.000191174	0.000162795	-3.98938e-05
126.8	126.9	-7.12595e-05	-6.59813e-05	-5.34238e-05	-9.1583e-06	-1.98155e-05	-3.60556e-05	-2.42696e-05	-1.4362e-05	-4.91709e-05	-4.05295e-05	-3.74192e-05	0.000187369	0.000191304	0.000223693	9.21386e-05	0.000187251	0.000216491	0.000142423	0.000145328	0.000137058	0.000148189	0.000184031	0.000163046	-4.0367e-05
126.9	127	-7.16627e-05	-6.6339e-05	-5.37592e-05	-9.62853e-06	-1.96815e-05	-3.62582e-05	-2.46295e-05	-1.48333e-05	-4.94838e-05	-4.15219e-05	-3.7903e-05	0.000187498	0.00019148	0.000223916	9.2257e-05	0.000187473	0.000216613	0.000142478	0.000145581	0.000137085	0.00014542	0.000185416	0.000163037	-4.0867e-05
127	127.1	-7.17971e-05	-6.64731e-05	-5.42064e-05	-9.40461e-06	-2.08655e-05	-3.76085e-05	-2.56191e-05	-1.5686e-05	-4.94838e-05	-4.1545e-05	-3.97002e-05	0.000187794	0.000191776	0.000224175	9.23571e-05	0.000187806	0.000216897	0.000142607	0.000145654	0.000137315	0.000151731	0.000194972	0.000163252	-4.10455e-05
127.1	127.2	-7.23795e-05	-6.73451e-05	-5.46089e-05	-1.0054e-05	-2.10889e-05	-3.79236e-05	-2.59115e-05	-1.50352e-05	-5.05118e-05	-4.20758e-05	-3.95159e-05	0.000187979	0.000192035	0.00022449	9.2521e-05	0.000188112	0.000217153	0.000142837	0.000145137	0.00013747	0.00015284	0.000190652	0.000163745	-4.13223e-05
127.2	127.3	-7.30291e-05	-6.74569e-05	-5.54139e-05	-1.04122e-05	-2.16027e-05	-3.84637e-05	-2.5979e-05	-1.59553e-05	-5.11823e-05	-4.23297e-05	-3.98384e-05	0.000188154	0.000192257	0.000224693	9.2694e-05	0.000188408	0.000217491	0.000142957	0.000144983	0.000137617	0.000154594	0.000193953	0.000163763	-4.17777e-05
127.3	127.4	-7.39922e-05	-6.79487e-05	-5.62413e-05	-1.16886e-05	-2.12006e-05	-3.89139e-05	-2.65188e-05	-1.60675e-05	-5.13387e-05	-4.25605e-05	-4.06448e-05	0.000188376	0.000192396	0.000224879	9.27941e-05	0.000188648	0.00021768	0.000143049	0.000145934	0.00013769	0.000157019	0.000191122	0.000164014	-4.2233e-05
127.4	127.5	-7.37458e-05	-6.82841e-05	-5.58835e-05	-1.15318e-05	-2.19824e-05	-3.90714e-05	-2.68787e-05	-1.64265e-05	-5.1741e-05	-4.2999e-05	-4.04375e-05	0.000188589	0.000192664	0.000225147	9.29945e-05	0.000188972	0.000217964	0.000143178	0.000146813	0.000137864	0.000158902	0.000189833	0.000164239	-4.27151e-05
127.5	127.6	-7.38354e-05	-6.86865e-05	-5.57941e-05	-1.1599e-05	-2.19154e-05	-3.91164e-05	-2.66987e-05	-1.61572e-05	-5.20986e-05	-4.32298e-05	-4.05296e-05	0.000188626	0.000192877	0.000225388	9.30764e-05	0.000189158	0.000218167	0.000143242	0.000145771	0.000137983	0.000155505	0.00019526	0.000164328	-4.31705e-05
127.6	127.7	-7.40594e-05	-6.82841e-05	-5.58388e-05	-1.15766e-05	-2.23845e-05	-3.90939e-05	-2.68787e-05	-1.6247e-05	-5.13164e-05	-4.32759e-05	-4.03684e-05	0.00018882	0.000193034	0.000225601	9.3213e-05	0.000189352	0.000218302	0.000143344	0.000144051	0.000138075	0.000147939	0.000192394	0.000164355	-4.32508e-05
127.7	127.8	-7.3477e-05	-6.78816e-05	-5.53469e-05	-1.13527e-05	-2.19378e-05	-3.81937e-05	-2.66762e-05	-1.63143e-05	-5.10482e-05	-4.30221e-05	-4.05988e-05	0.000189033	0.000193155	0.00022574	9.32585e-05	0.00018962	0.000218478	0.000143519	0.000143516	0.000138231	0.000151387	0.000189458	0.000164535	-4.30633e-05
127.8	127.9	-7.37906e-05	-6.82617e-05	-5.53469e-05	-1.11512e-05	-2.17814e-05	-3.87788e-05	-2.61139e-05	-1.60226e-05	-5.14281e-05	-4.30451e-05	-4.00688e-05	0.000189236	0.000193349	0.000225906	9.33495e-05	0.000189787	0.00021868	0.000143629	0.000145056	0.000138322	0.00014904	0.000189362	0.000164768	-4.30366e-05
127.9	128	-7.3701e-05	-6.84629e-05	-5.54587e-05	-1.10392e-05	-2.21612e-05	-3.83737e-05	-2.63838e-05	-1.59328e-05	-5.15622e-05	-4.26759e-05	-4.05066e-05	0.00018943	0.00019358	0.000226138	9.34679e-05	0.000189926	0.000218869	0.000143786	0.000145961	0.000138423	0.00014585	0.000189005	0.000164445	-4.29919e-05
128	128.1	-7.37906e-05	-6.84406e-05	-5.56152e-05	-1.15766e-05	-2.21835e-05	-3.90039e-05	-2.66088e-05	-1.60675e-05	-5.11152e-05	-4.31836e-05	-4.05988e-05	0.000189606	0.000193719	0.000226305	9.35862e-05	0.000190065	0.000219099	0.000143887	0.000144784	0.000138625	0.000150553	0.000190643	0.000164535	-4.28133e-05
128.1	128.2	-7.37458e-05	-6.85971e-05	-5.58388e-05	-1.09272e-05	-2.1625e-05	-3.91164e-05	-2.67212e-05	-1.57084e-05	-5.14728e-05	-4.28374e-05	-4.04836e-05	0.000189754	0.000193932	0.00022661	9.37774e-05	0.000190305	0.000219383	0.000144145	0.000144549	0.000138753	0.000147888	0.000191819	0.000164714	-4.30276e-05
128.2	128.3	-7.44626e-05	-6.86194e-05	-5.58164e-05	-1.14423e-05	-2.17814e-05	-3.87338e-05	-2.65638e-05	-1.63143e-05	-5.16069e-05	-4.2722e-05	-4.02762e-05	0.000190013	0.000194274	0.000226897	9.40233e-05	0.000190546	0.00021964	0.000144329	0.000145663	0.000138955	0.000146925	0.00018938	0.000164687	-4.29116e-05
128.3	128.4	-7.43058e-05	-6.89548e-05	-5.59059e-05	-1.20244e-05	-2.19601e-05	-3.88013e-05	-2.66537e-05	-1.58431e-05	-5.14281e-05	-4.32759e-05	-4.04836e-05	0.000190235	0.000194441	0.000227083	9.40961e-05	0.000190805	0.00021991	0.000144458	0.000145608	0.000139092	0.000151869	0.000186279	0.000165171	-4.3108e-05
128.4	128.5	-7.43282e-05	-6.88654e-05	-5.58612e-05	-1.19797e-05	-2.13346e-05	-3.85988e-05	-2.66762e-05	-1.60001e-05	-5.14281e-05	-4.25143e-05	-4.0161e-05	0.000190429	0.000194635	0.000227342	9.42054e-05	0.00019099	0.000220086	0.000144624	0.00014732	0.000139239	0.000155703	0.00019026	0.000165333	-4.3358e-05
128.5	128.6	-7.46866e-05	-6.853e-05	-5.56152e-05	-1.13303e-05	-2.1692e-05	-3.89814e-05	-2.65413e-05	-1.56411e-05	-5.14281e-05	-4.28144e-05	-3.99997e-05	0.000190632	0.000194774	0.000227592	9.43146e-05	0.000191194	0.000220356	0.000144771	0.00014713	0.000139404	0.000157655	0.000195408	0.000165629	-4.33848e-05
128.6	128.7	-7.42162e-05	-6.85971e-05	-5.61519e-05	-1.06362e-05	-2.18037e-05	-3.84637e-05	-2.60465e-05	-1.56411e-05	-5.15846e-05	-4.2722e-05	-3.97232e-05	0.000190798	0.000194978	0.000227833	9.44057e-05	0.000191416	0.000220572	0.000144955	0.000146894	0.000139495	0.000151688	0.000196227	0.000165584	-4.33133e-05
128.7	128.8	-7.35218e-05	-6.79711e-05	-5.50562e-05	-1.11064e-05	-2.12676e-05	-3.82387e-05	-2.58665e-05	-1.59328e-05	-5.07577e-05	-4.25143e-05	-3.93085e-05	0.000191076	0.000195181	0.000228083	9.45604e-05	0.000191666	0.000220869	0.000145066	0.000147275	0.000139669	0.000153425	0.000197447	0.0001657	-4.30723e-05
128.8	128.9	-7.3589e-05	-6.79934e-05	-5.48996e-05	-1.05242e-05	-2.1692e-05	-3.83512e-05	-2.57991e-05	-1.49679e-05	-5.07353e-05	-4.20758e-05	-3.91472e-05	0.000191362	0.000195505	0.000228296	9.45422e-05	0.000191814	0.000221086	0.00014525	0.000147899	0.000139825	0.000148068	0.00019262	0.000165494	-4.2858e-05
128.9	129	-7.28499e-05	-6.78146e-05	-5.46313e-05	-1.02555e-05	-2.09101e-05	-3.84637e-05	-2.55067e-05	-1.57533e-05	-5.09811e-05	-4.23066e-05	-3.93546e-05	0.000191566	0.000195579	0.00022862	9.47243e-05	0.000192045	0.000221329	0.00014537	0.000146532	0.000139935	0.000148292	0.000187881	0.000165521	-4.27776e-05
129	129.1	-7.32083e-05	-6.7904e-05	-5.51232e-05	-1.01659e-05	-2.09548e-05	-3.79461e-05	-2.55966e-05	-1.52372e-05	-5.04448e-05	-4.20296e-05	-3.91703e-05	0.000191778	0.000195764	0.000228861	9.47972e-05	0.000192221	0.000221613	0.0001456	0.000146686	0.000140118	0.000148146	0.000189841	0.000165996	-4.25009e-05
[truncated: 66,950 more rows]
