# Supplementary material for: Limit state equation and failure pressure prediction model of pipeline with complex loading
Source: Nat Commun. 2024 May 25;15:4473. doi: 10.1038/s41467-024-48688-1 (PMC11127988; doi:10.1038/s41467-024-48688-1)
Supplement: Supplementary file 3 — Source Data [file 41467_2024_48688_MOESM3_ESM.zip › source data/Fig.3b.xlsx]

## Sheet: Fig.4b
时间（s）	R13	R14	R15	R16	R17	R18	R19	R20	R21	R22	R23	R24
0.1	0	0	0	0	0	0	0	0	0	0	0	0
0.2	2.12542e-07	2.03514e-07	3.05446e-07	-4.21252e-08	1.8505e-07	2.56659e-07	2.0255e-07	3.44004e-07	2.10688e-07	-5.41467e-07	2.56007e-06	-2.15146e-07
0.3	4.80529e-07	4.25529e-07	6.20148e-07	5.47934e-07	3.51594e-07	4.72793e-07	4.3272e-07	1.81055e-07	4.21375e-07	7.30552e-07	2.12469e-06	1.4343e-07
0.4	7.39276e-07	6.56795e-07	8.33034e-07	-6.7959e-07	5.36644e-07	7.56469e-07	6.16857e-07	7.42324e-07	6.13742e-07	-3.3949e-06	4.76314e-06	5.19936e-07
0.5	1.01651e-06	8.6956e-07	1.16625e-06	1.3456e-07	7.58704e-07	1.01313e-06	7.36546e-07	-3.34951e-07	8.1527e-07	-1.34937e-06	6.52212e-06	6.54402e-07
0.6	1.24753e-06	1.16558e-06	1.39765e-06	-1.01742e-07	1.06404e-06	1.32382e-06	9.48303e-07	-4.52636e-07	9.34354e-07	-2.50106e-06	5.22466e-06	9.59192e-07
0.7	1.48779e-06	1.25809e-06	1.65681e-06	3.99478e-07	1.22133e-06	1.52645e-06	1.0772e-06	5.79375e-07	1.09924e-06	-1.36656e-06	4.54545e-06	9.32299e-07
0.8	1.72806e-06	1.4616e-06	1.97152e-06	1.21242e-07	1.37862e-06	1.79662e-06	1.19689e-06	1.19496e-06	1.30077e-06	-2.56122e-06	3.28282e-06	1.38948e-06
0.9	1.8944e-06	1.72987e-06	2.16589e-06	-1.00897e-06	1.55442e-06	1.99924e-06	1.3442e-06	1.02296e-06	1.46565e-06	-6.26551e-06	1.67188e-06	2.22318e-06
1	2.1439e-06	1.94264e-06	2.42506e-06	5.16244e-07	1.78573e-06	2.2559e-06	1.51913e-06	1.05012e-06	1.56642e-06	-2.1143e-06	5.25949e-06	2.37557e-06
1.1	2.301e-06	2.1739e-06	2.62869e-06	1.24513e-06	1.99854e-06	2.45853e-06	1.66644e-06	2.32656e-06	1.7313e-06	-2.32058e-07	6.76594e-06	1.99907e-06
1.2	2.54127e-06	2.35892e-06	2.91563e-06	1.34218e-06	2.19284e-06	2.79624e-06	1.91502e-06	1.70192e-06	1.85955e-06	-4.29736e-07	1.78508e-06	2.4204e-06
1.3	2.80926e-06	2.60868e-06	3.2581e-06	1.20886e-06	2.4149e-06	3.01237e-06	2.08074e-06	4.79795e-07	2.05192e-06	-1.26342e-06	4.98955e-06	2.24111e-06
1.4	3.04952e-06	2.80295e-06	3.44322e-06	7.07154e-07	2.65547e-06	3.26903e-06	2.32933e-06	7.78535e-07	2.23512e-06	-3.25739e-06	6.34797e-06	2.40247e-06
1.5	3.20662e-06	3.04347e-06	3.61908e-06	-7.84614e-08	2.84977e-06	3.45815e-06	2.39378e-06	1.42128e-06	2.34505e-06	-5.83578e-06	6.7224e-06	2.3935e-06
1.6	3.47461e-06	3.32099e-06	3.96155e-06	-1.49503e-06	3.07183e-06	3.78236e-06	2.56871e-06	2.76109e-06	2.52826e-06	-1.05284e-05	6.92268e-06	2.53693e-06
1.7	3.65943e-06	3.5245e-06	4.1837e-06	1.52536e-06	3.3309e-06	4.05252e-06	2.66998e-06	2.67962e-06	2.72978e-06	-1.75332e-06	1.15988e-05	3.11066e-06
1.8	3.85349e-06	3.70027e-06	4.35956e-06	1.49939e-06	3.51595e-06	4.16059e-06	2.71602e-06	2.58909e-06	2.83055e-06	-2.07132e-06	7.46257e-06	3.14652e-06
1.9	3.98286e-06	3.85753e-06	4.51691e-06	8.68446e-07	3.69175e-06	4.39024e-06	2.80809e-06	3.05983e-06	2.94047e-06	-4.18561e-06	7.39291e-06	3.27202e-06
2	4.16768e-06	4.00554e-06	4.66501e-06	1.70418e-06	3.8583e-06	4.6469e-06	2.9646e-06	4.03753e-06	3.0504e-06	-2.01976e-06	1.09196e-05	3.48717e-06
2.1	4.38947e-06	4.24606e-06	5.01674e-06	3.09165e-06	4.11737e-06	4.89005e-06	3.15795e-06	4.00132e-06	3.23361e-06	1.72754e-06	9.09094e-06	3.62163e-06
2.2	4.64822e-06	4.55133e-06	5.33144e-06	3.08703e-06	4.37644e-06	5.14671e-06	3.32367e-06	3.21373e-06	3.41681e-06	1.28921e-06	8.89937e-06	4.00711e-06
2.3	4.87924e-06	4.7456e-06	5.5721e-06	1.59386e-06	4.55224e-06	5.34934e-06	3.44336e-06	4.37249e-06	3.5359e-06	-3.54101e-06	1.04058e-05	3.89953e-06
2.4	5.07331e-06	4.91211e-06	5.84978e-06	1.39906e-06	4.7743e-06	5.61951e-06	3.6275e-06	4.09185e-06	3.71911e-06	-4.50361e-06	8.59459e-06	3.68438e-06
2.5	5.28585e-06	5.11562e-06	6.11821e-06	4.42232e-07	4.99636e-06	5.82213e-06	3.79322e-06	3.07794e-06	3.85651e-06	-7.75237e-06	1.05974e-05	4.034e-06
2.6	5.50764e-06	5.33764e-06	6.36812e-06	1.38707e-06	5.19992e-06	6.18686e-06	3.92212e-06	3.15036e-06	4.04888e-06	-5.26854e-06	1.18252e-05	4.25811e-06
2.7	5.7017e-06	5.50416e-06	6.57175e-06	4.03732e-06	5.27394e-06	6.30844e-06	4.11546e-06	3.56679e-06	4.12216e-06	2.2948e-06	1.33927e-05	4.45533e-06
2.8	5.94196e-06	5.70767e-06	6.71985e-06	4.27538e-06	5.39422e-06	6.52458e-06	4.26277e-06	4.5626e-06	4.36033e-06	2.6214e-06	1.23651e-05	4.285e-06
2.9	6.05286e-06	5.85568e-06	6.81241e-06	5.47181e-06	5.62554e-06	6.71369e-06	4.48374e-06	4.19143e-06	4.47942e-06	5.87883e-06	1.1712e-05	4.73323e-06
3	6.23768e-06	6.0037e-06	7.01604e-06	6.29631e-06	5.87536e-06	6.8758e-06	4.52057e-06	4.35438e-06	4.61683e-06	8.13068e-06	1.33665e-05	4.87666e-06
3.1	6.45022e-06	6.19796e-06	7.2567e-06	6.7132e-06	5.98639e-06	6.99737e-06	4.62184e-06	4.24575e-06	4.74507e-06	9.06753e-06	1.08412e-05	5.21731e-06
3.2	6.66277e-06	6.43848e-06	7.52513e-06	6.41609e-06	6.12518e-06	7.26754e-06	4.82439e-06	4.02848e-06	4.9008e-06	7.7611e-06	1.15727e-05	5.19938e-06
3.3	6.91228e-06	6.63275e-06	7.7843e-06	6.21316e-06	6.35649e-06	7.5107e-06	4.9717e-06	4.07375e-06	5.0382e-06	6.7555e-06	1.25828e-05	5.92551e-06
3.4	7.17103e-06	6.88252e-06	8.12677e-06	6.25991e-06	6.58781e-06	7.79438e-06	5.12822e-06	4.24575e-06	5.18477e-06	6.48047e-06	1.29398e-05	5.80897e-06
3.5	7.33737e-06	7.04903e-06	8.38594e-06	6.58751e-06	6.77286e-06	8.09156e-06	5.25712e-06	5.53125e-06	5.2947e-06	7.16806e-06	1.06409e-05	5.79104e-06
3.6	7.54067e-06	7.28955e-06	8.51553e-06	7.83871e-06	6.95791e-06	8.41577e-06	5.39522e-06	6.52706e-06	5.42294e-06	1.05802e-05	8.98645e-06	5.87172e-06
3.7	7.73473e-06	7.44681e-06	8.66363e-06	8.02146e-06	7.0782e-06	8.49682e-06	5.55174e-06	6.61759e-06	5.54203e-06	1.07779e-05	1.08151e-05	5.94344e-06
3.8	7.91031e-06	7.64108e-06	8.88577e-06	8.14628e-06	7.26325e-06	8.6319e-06	5.69905e-06	6.41843e-06	5.70692e-06	1.08295e-05	7.41903e-06	5.75518e-06
3.9	8.03045e-06	7.78909e-06	9.14494e-06	6.39285e-06	7.42054e-06	8.91558e-06	5.82795e-06	6.89823e-06	5.80768e-06	5.32017e-06	7.68027e-06	5.71036e-06
4	8.19679e-06	7.98336e-06	9.39486e-06	5.39625e-06	7.61485e-06	9.1047e-06	5.92922e-06	6.73528e-06	5.8718e-06	2.06274e-06	1.18949e-05	6.34684e-06
4.1	8.30768e-06	8.03886e-06	9.45039e-06	5.59774e-06	7.80915e-06	9.2533e-06	5.98446e-06	6.07442e-06	6.00005e-06	2.50107e-06	1.50472e-05	6.55302e-06
4.2	8.45554e-06	8.14987e-06	9.62626e-06	6.29593e-06	7.93869e-06	9.34786e-06	6.04891e-06	6.36411e-06	6.08249e-06	4.38333e-06	8.42914e-06	6.61578e-06
4.3	8.6034e-06	8.26088e-06	9.87618e-06	4.86036e-06	8.09599e-06	9.64505e-06	6.14098e-06	6.20116e-06	6.21074e-06	-1.633e-07	1.01446e-05	7.40466e-06
4.4	8.77898e-06	8.5014e-06	1.0052e-05	4.44658e-06	8.3088e-06	9.86118e-06	6.28829e-06	6.37316e-06	6.35731e-06	-1.72754e-06	5.70359e-06	7.58395e-06
4.5	8.9176e-06	8.65867e-06	1.02001e-05	3.85902e-06	8.42908e-06	9.98276e-06	6.38957e-06	5.98389e-06	6.44891e-06	-3.7301e-06	2.61231e-08	7.2164e-06
4.6	9.13014e-06	8.81593e-06	1.04593e-05	6.30753e-06	8.6604e-06	1.01314e-05	6.50926e-06	5.51314e-06	6.6138e-06	3.2832e-06	3.46568e-06	7.4943e-06
4.7	9.33345e-06	8.97319e-06	1.07e-05	8.083e-06	8.81769e-06	1.04556e-05	6.64736e-06	7.18792e-06	6.7054e-06	8.2682e-06	5.24207e-06	7.66463e-06
4.8	9.50903e-06	9.09345e-06	1.08388e-05	9.16718e-06	9.02125e-06	1.05366e-05	6.77626e-06	7.31466e-06	6.85197e-06	1.12163e-05	8.85583e-06	8.01425e-06
4.9	9.65689e-06	9.25997e-06	1.11258e-05	7.47988e-06	9.16929e-06	1.08203e-05	6.88674e-06	6.6357e-06	6.9619e-06	5.89602e-06	9.0474e-06	7.74531e-06
5	9.76778e-06	9.44498e-06	1.12831e-05	8.06977e-06	9.25257e-06	1.09689e-05	7.01564e-06	7.57719e-06	7.03518e-06	7.4259e-06	1.04581e-05	7.73634e-06
5.1	9.89715e-06	9.6115e-06	1.14219e-05	7.97374e-06	9.31734e-06	1.11175e-05	7.07088e-06	7.74015e-06	7.12679e-06	6.95319e-06	1.09806e-05	8.31008e-06
5.2	1.00912e-05	9.75026e-06	1.157e-05	8.58481e-06	9.54865e-06	1.12391e-05	7.16295e-06	7.38708e-06	7.18175e-06	8.50026e-06	9.08224e-06	8.22939e-06
5.3	1.02298e-05	9.91678e-06	1.17552e-05	9.83859e-06	9.72445e-06	1.13606e-05	7.3563e-06	8.85365e-06	7.30999e-06	1.19296e-05	8.23757e-06	8.3549e-06
5.4	1.0313e-05	1.00278e-05	1.19403e-05	1.00175e-05	9.79847e-06	1.15633e-05	7.45758e-06	8.8446e-06	7.48404e-06	1.2282e-05	8.44656e-06	8.28318e-06
5.5	1.05625e-05	1.02776e-05	1.21162e-05	9.32245e-06	9.87249e-06	1.17389e-05	7.50361e-06	8.21995e-06	7.57565e-06	9.90123e-06	1.1146e-05	8.62384e-06
5.6	1.07104e-05	1.03516e-05	1.21902e-05	7.61572e-06	9.99278e-06	1.1901e-05	7.64171e-06	7.84878e-06	7.61229e-06	4.49506e-06	1.06497e-05	8.96449e-06
5.7	1.07935e-05	1.04348e-05	1.23291e-05	9.18048e-06	1.00205e-05	1.2009e-05	7.70616e-06	8.25616e-06	7.75886e-06	9.04174e-06	1.17643e-05	9.26032e-06
5.8	1.08213e-05	1.05458e-05	1.24031e-05	8.06175e-06	1.02519e-05	1.21576e-05	7.74299e-06	7.65867e-06	7.76802e-06	5.62098e-06	1.37845e-05	9.81612e-06
5.9	1.09044e-05	1.06476e-05	1.25234e-05	7.72992e-06	1.03444e-05	1.22792e-05	7.80744e-06	7.82162e-06	7.83214e-06	4.47787e-06	1.38368e-05	9.54719e-06
6	1.09969e-05	1.06013e-05	1.25697e-05	9.09988e-06	1.03906e-05	1.22522e-05	7.86268e-06	8.30142e-06	7.82298e-06	8.4401e-06	1.44289e-05	9.20653e-06
6.1	1.10615e-05	1.06106e-05	1.26345e-05	9.88659e-06	1.04924e-05	1.23197e-05	7.87189e-06	8.3829e-06	7.87794e-06	1.07263e-05	1.31924e-05	9.17964e-06
6.2	1.10338e-05	1.06568e-05	1.27271e-05	9.19876e-06	1.05664e-05	1.24008e-05	7.8903e-06	8.6907e-06	7.93291e-06	8.67216e-06	1.25219e-05	9.50236e-06
6.3	1.11077e-05	1.08234e-05	1.28381e-05	1.07907e-05	1.05757e-05	1.24278e-05	7.89951e-06	8.71786e-06	7.98787e-06	1.3365e-05	1.26699e-05	9.42168e-06
6.4	1.11077e-05	1.08604e-05	1.27641e-05	1.03133e-05	1.06405e-05	1.24818e-05	7.94554e-06	8.50964e-06	7.96955e-06	1.18867e-05	9.16061e-06	9.3679e-06
6.5	1.1154e-05	1.08604e-05	1.27826e-05	1.04339e-05	1.0659e-05	1.24954e-05	7.90872e-06	8.77217e-06	7.98787e-06	1.22391e-05	8.65555e-06	9.71751e-06
6.6	1.12186e-05	1.08881e-05	1.28289e-05	1.0955e-05	1.06405e-05	1.24954e-05	7.95475e-06	8.8446e-06	8.01535e-06	1.36916e-05	7.17521e-06	9.7982e-06
6.7	1.12464e-05	1.08789e-05	1.29029e-05	1.22821e-05	1.07422e-05	1.25629e-05	7.95475e-06	8.08416e-06	8.06115e-06	1.76453e-05	4.24938e-06	9.4934e-06
6.8	1.13203e-05	1.09899e-05	1.3051e-05	1.22542e-05	1.08903e-05	1.2644e-05	8.03761e-06	8.65449e-06	8.1894e-06	1.74047e-05	6.15639e-06	9.50236e-06
6.9	1.14219e-05	1.12026e-05	1.31343e-05	1.23787e-05	1.10106e-05	1.26845e-05	8.12048e-06	9.72273e-06	8.24436e-06	1.75937e-05	5.4946e-06	9.62787e-06
7	1.14497e-05	1.11841e-05	1.31621e-05	1.26123e-05	1.10753e-05	1.2752e-05	8.1573e-06	9.26103e-06	8.25352e-06	1.82298e-05	8.31594e-06	9.83405e-06
7.1	1.15421e-05	1.12859e-05	1.33195e-05	1.20891e-05	1.10938e-05	1.29141e-05	8.24017e-06	9.3244e-06	8.30849e-06	1.6485e-05	7.74993e-06	9.59201e-06
7.2	1.16992e-05	1.13692e-05	1.34305e-05	1.23747e-05	1.11956e-05	1.31438e-05	8.29541e-06	9.06187e-06	8.40925e-06	1.71296e-05	9.18673e-06	9.33204e-06
7.3	1.18008e-05	1.14154e-05	1.34768e-05	1.36381e-05	1.13622e-05	1.32248e-05	8.31382e-06	9.39683e-06	8.47337e-06	2.07997e-05	1.27221e-05	9.17964e-06
7.4	1.18378e-05	1.14154e-05	1.36157e-05	1.35119e-05	1.13437e-05	1.32113e-05	8.39669e-06	9.14334e-06	8.54666e-06	2.03012e-05	9.34347e-06	9.43065e-06
7.5	1.19117e-05	1.14802e-05	1.36249e-05	1.24576e-05	1.13992e-05	1.32653e-05	8.45193e-06	8.80839e-06	8.5833e-06	1.70093e-05	5.03309e-06	9.65476e-06
7.6	1.19579e-05	1.16097e-05	1.36712e-05	1.19946e-05	1.14362e-05	1.33599e-05	8.45193e-06	8.96229e-06	8.57414e-06	1.55739e-05	2.85614e-06	9.84302e-06
7.7	1.20503e-05	1.17114e-05	1.3773e-05	1.26899e-05	1.14917e-05	1.33464e-05	8.57162e-06	9.70462e-06	8.70239e-06	1.74476e-05	4.08394e-06	9.68166e-06
7.8	1.21797e-05	1.18317e-05	1.39581e-05	1.28478e-05	1.15195e-05	1.35355e-05	8.70972e-06	9.43304e-06	8.77567e-06	1.76539e-05	5.19853e-06	9.91474e-06
7.9	1.22999e-05	1.19335e-05	1.4134e-05	1.40005e-05	1.17508e-05	1.36976e-05	8.75576e-06	8.63638e-06	8.86728e-06	2.09458e-05	4.8241e-06	9.80716e-06
8	1.24847e-05	1.20445e-05	1.42451e-05	1.29754e-05	1.17971e-05	1.37246e-05	8.84783e-06	9.57788e-06	8.98636e-06	1.75937e-05	1.93312e-06	1.01568e-05
8.1	1.26603e-05	1.22017e-05	1.44302e-05	1.33391e-05	1.18711e-05	1.39948e-05	8.91228e-06	1.03836e-05	9.01384e-06	1.84447e-05	1.70671e-06	1.05871e-05
8.2	1.27342e-05	1.23127e-05	1.46431e-05	1.30835e-05	1.20469e-05	1.41029e-05	9.06879e-06	9.7861e-06	9.12377e-06	1.74476e-05	5.1637e-06	1.06319e-05
8.3	1.28451e-05	1.24053e-05	1.47634e-05	1.07792e-05	1.21302e-05	1.4346e-05	9.17007e-06	9.48735e-06	9.17873e-06	1.03224e-05	5.87774e-06	1.10353e-05
8.4	1.29745e-05	1.25163e-05	1.48375e-05	1.06649e-05	1.22134e-05	1.44676e-05	9.30818e-06	9.56883e-06	9.24286e-06	9.71214e-06	6.08673e-06	1.09815e-05
8.5	1.30669e-05	1.26735e-05	1.50411e-05	1.19338e-05	1.2306e-05	1.45892e-05	9.32659e-06	1.01573e-05	9.35278e-06	1.3408e-05	6.19123e-06	1.10443e-05
8.6	1.32609e-05	1.27753e-05	1.51429e-05	1.28541e-05	1.24355e-05	1.46973e-05	9.40945e-06	1.04651e-05	9.44439e-06	1.58919e-05	7.28841e-06	1.12056e-05
8.7	1.33626e-05	1.28308e-05	1.5254e-05	1.20684e-05	1.2565e-05	1.47648e-05	9.52914e-06	9.87663e-06	9.49019e-06	1.33134e-05	1.16772e-05	1.14387e-05
8.8	1.34735e-05	1.29418e-05	1.54206e-05	1.09585e-05	1.27223e-05	1.49269e-05	9.62121e-06	1.04832e-05	9.55431e-06	9.7809e-06	1.09806e-05	1.12056e-05
8.9	1.3686e-05	1.31083e-05	1.56243e-05	1.15823e-05	1.28334e-05	1.5089e-05	9.75011e-06	1.12436e-05	9.6734e-06	1.13108e-05	9.94432e-06	1.16628e-05
9	1.38524e-05	1.33026e-05	1.57353e-05	1.13079e-05	1.29259e-05	1.53052e-05	9.8606e-06	1.1316e-05	9.74668e-06	1.02106e-05	8.05471e-06	1.20214e-05
9.1	1.40095e-05	1.34321e-05	1.59019e-05	1.08632e-05	1.31757e-05	1.54673e-05	9.92505e-06	1.14156e-05	9.89325e-06	8.65497e-06	9.50021e-06	1.15104e-05
9.2	1.42313e-05	1.36819e-05	1.61704e-05	1.07243e-05	1.33052e-05	1.5832e-05	1.0146e-05	1.20403e-05	1.01039e-05	7.79548e-06	9.84853e-06	1.16808e-05
9.3	1.45917e-05	1.38669e-05	1.64851e-05	1.00753e-05	1.34163e-05	1.61022e-05	1.04775e-05	1.09177e-05	1.02139e-05	5.15686e-06	9.28252e-06	1.16808e-05
9.4	1.48319e-05	1.41352e-05	1.67072e-05	1.19417e-05	1.36291e-05	1.63453e-05	1.06708e-05	1.07367e-05	1.0452e-05	1.03224e-05	1.19907e-05	1.1869e-05
9.5	1.49428e-05	1.43757e-05	1.69757e-05	1.23552e-05	1.38789e-05	1.6629e-05	1.07261e-05	1.08725e-05	1.05803e-05	1.13967e-05	6.94881e-06	1.23531e-05
9.6	1.49613e-05	1.44497e-05	1.70682e-05	1.12244e-05	1.4064e-05	1.65885e-05	1.07445e-05	1.09358e-05	1.06169e-05	7.96738e-06	1.19733e-05	1.25503e-05
9.7	1.50353e-05	1.45607e-05	1.71515e-05	9.85565e-06	1.42213e-05	1.68181e-05	1.06984e-05	1.07457e-05	1.06719e-05	3.83326e-06	1.01098e-05	1.30434e-05
9.8	1.50722e-05	1.45977e-05	1.72534e-05	8.81614e-06	1.43508e-05	1.68992e-05	1.068e-05	1.03564e-05	1.06811e-05	6.96173e-07	1.31924e-05	1.30792e-05
9.9	1.51924e-05	1.47642e-05	1.73459e-05	1.02876e-05	1.44896e-05	1.69262e-05	1.07629e-05	1.15424e-05	1.07269e-05	4.90761e-06	1.61966e-05	1.35096e-05
10	1.53032e-05	1.48752e-05	1.75218e-05	1.17126e-05	1.45359e-05	1.70478e-05	1.09562e-05	1.19588e-05	1.08459e-05	8.87844e-06	1.74506e-05	1.39488e-05
10.1	1.56175e-05	1.50695e-05	1.76791e-05	1.35834e-05	1.46561e-05	1.72639e-05	1.11404e-05	1.07276e-05	1.10383e-05	1.39924e-05	1.43505e-05	1.42357e-05
10.2	1.58392e-05	1.531e-05	1.79753e-05	1.41716e-05	1.48875e-05	1.75611e-05	1.13337e-05	9.90379e-06	1.12307e-05	1.53418e-05	1.7111e-05	1.43881e-05
10.3	1.59224e-05	1.5458e-05	1.81512e-05	1.42642e-05	1.51373e-05	1.77637e-05	1.14166e-05	1.15695e-05	1.13956e-05	1.54536e-05	1.7529e-05	1.41819e-05
10.4	1.59963e-05	1.55598e-05	1.82715e-05	1.4843e-05	1.52761e-05	1.78313e-05	1.14718e-05	1.05284e-05	1.14231e-05	1.70609e-05	1.58135e-05	1.39936e-05
10.5	1.61627e-05	1.57541e-05	1.84474e-05	1.4378e-05	1.54704e-05	1.80879e-05	1.15179e-05	1.11984e-05	1.15696e-05	1.54536e-05	1.79644e-05	1.41998e-05
10.6	1.62736e-05	1.58651e-05	1.86511e-05	1.41492e-05	1.56832e-05	1.82095e-05	1.15455e-05	1.1307e-05	1.16796e-05	1.46285e-05	1.73722e-05	1.43164e-05
10.7	1.63752e-05	1.60316e-05	1.87621e-05	1.48524e-05	1.5933e-05	1.83716e-05	1.16283e-05	1.13432e-05	1.17254e-05	1.65537e-05	9.4828e-06	1.45495e-05
10.8	1.65601e-05	1.61149e-05	1.88639e-05	1.45134e-05	1.59885e-05	1.85067e-05	1.16468e-05	1.13704e-05	1.1817e-05	1.53332e-05	1.31488e-05	1.47019e-05
10.9	1.65601e-05	1.61796e-05	1.90028e-05	1.25783e-05	1.62014e-05	1.84797e-05	1.17204e-05	1.1651e-05	1.19544e-05	9.4543e-06	1.90877e-05	1.46212e-05
11	1.66894e-05	1.63369e-05	1.91231e-05	1.21425e-05	1.63494e-05	1.86148e-05	1.18309e-05	1.17687e-05	1.20002e-05	7.90722e-06	1.69194e-05	1.47467e-05
11.1	1.68743e-05	1.64849e-05	1.93175e-05	1.05848e-05	1.63957e-05	1.87499e-05	1.19322e-05	1.10354e-05	1.21101e-05	2.948e-06	1.47424e-05	1.46122e-05
11.2	1.70868e-05	1.66422e-05	1.95952e-05	1.25496e-05	1.65715e-05	1.90336e-05	1.20703e-05	1.17234e-05	1.222e-05	8.49167e-06	1.40458e-05	1.46481e-05
11.3	1.72901e-05	1.68272e-05	1.98173e-05	1.23345e-05	1.6738e-05	1.92632e-05	1.2236e-05	1.2683e-05	1.24032e-05	7.47747e-06	1.5648e-05	1.45136e-05
11.4	1.74842e-05	1.7003e-05	1.98914e-05	1.19146e-05	1.69046e-05	1.94118e-05	1.23465e-05	1.25472e-05	1.2504e-05	5.91321e-06	1.4037e-05	1.50515e-05
11.5	1.76043e-05	1.71787e-05	2.00302e-05	1.25254e-05	1.70989e-05	1.96144e-05	1.23741e-05	1.29727e-05	1.25865e-05	7.5978e-06	1.32969e-05	1.53921e-05
11.6	1.76505e-05	1.74192e-05	2.03079e-05	1.36508e-05	1.73024e-05	1.979e-05	1.24294e-05	1.30089e-05	1.27147e-05	1.08725e-05	1.81647e-05	1.56521e-05
11.7	1.78169e-05	1.7632e-05	2.0419e-05	1.32669e-05	1.74597e-05	2.00467e-05	1.25122e-05	1.27826e-05	1.27971e-05	9.47149e-06	1.65885e-05	1.56521e-05
11.8	1.79832e-05	1.7706e-05	2.06226e-05	1.26372e-05	1.75523e-05	2.01548e-05	1.26227e-05	1.33077e-05	1.28979e-05	7.30558e-06	2.01588e-05	1.58045e-05
11.9	1.81588e-05	1.78633e-05	2.08448e-05	1.40879e-05	1.76448e-05	2.03844e-05	1.27424e-05	1.3706e-05	1.30078e-05	1.13624e-05	2.28844e-05	1.619e-05
12	1.83621e-05	1.79836e-05	2.10114e-05	1.38945e-05	1.77003e-05	2.0506e-05	1.29818e-05	1.33168e-05	1.31727e-05	1.03396e-05	2.17959e-05	1.61541e-05
12.1	1.84638e-05	1.80946e-05	2.1104e-05	1.17813e-05	1.78299e-05	2.06816e-05	1.30554e-05	1.30723e-05	1.3191e-05	3.82467e-06	1.89919e-05	1.59748e-05
12.2	1.86116e-05	1.82981e-05	2.12984e-05	1.2328e-05	1.80149e-05	2.08707e-05	1.31383e-05	1.3697e-05	1.33285e-05	5.23422e-06	2.06987e-05	1.61093e-05
12.3	1.8778e-05	1.84276e-05	2.14835e-05	1.23157e-05	1.81722e-05	2.11139e-05	1.33132e-05	1.38147e-05	1.34475e-05	4.85605e-06	2.15434e-05	1.60286e-05
12.4	1.89813e-05	1.85664e-05	2.16964e-05	1.35817e-05	1.83943e-05	2.1222e-05	1.34698e-05	1.28641e-05	1.35666e-05	8.29399e-06	2.44955e-05	1.63334e-05
12.5	1.92493e-05	1.87884e-05	2.20389e-05	1.31498e-05	1.85238e-05	2.14786e-05	1.36079e-05	1.31991e-05	1.37498e-05	6.5922e-06	2.2658e-05	1.64141e-05
12.6	1.9508e-05	1.90197e-05	2.22425e-05	1.38207e-05	1.86256e-05	2.17353e-05	1.38749e-05	1.37603e-05	1.39514e-05	8.07911e-06	2.26842e-05	1.619e-05
12.7	1.96836e-05	1.92602e-05	2.24739e-05	1.60316e-05	1.88107e-05	2.19379e-05	1.40406e-05	1.39052e-05	1.41346e-05	1.43706e-05	2.23707e-05	1.66382e-05
12.8	1.98777e-05	1.94175e-05	2.27053e-05	1.42142e-05	1.90142e-05	2.21811e-05	1.41787e-05	1.42402e-05	1.42445e-05	8.58621e-06	2.11167e-05	1.69879e-05
12.9	2.00533e-05	1.96117e-05	2.29367e-05	1.25763e-05	1.919e-05	2.24108e-05	1.42892e-05	1.38237e-05	1.43544e-05	3.38633e-06	2.32676e-05	1.68982e-05
13	2.03213e-05	1.9769e-05	2.31404e-05	1.34911e-05	1.93843e-05	2.25999e-05	1.44365e-05	1.40772e-05	1.4446e-05	5.71553e-06	2.39207e-05	1.78664e-05
13.1	2.04969e-05	1.9954e-05	2.33348e-05	1.41392e-05	1.95786e-05	2.27485e-05	1.45378e-05	1.39142e-05	1.46567e-05	7.38293e-06	2.04984e-05	1.80457e-05
13.2	2.07002e-05	2.0213e-05	2.35291e-05	1.55793e-05	1.96342e-05	2.30051e-05	1.47956e-05	1.53537e-05	1.484e-05	1.1242e-05	2.27625e-05	1.78036e-05
13.3	2.08942e-05	2.03888e-05	2.37328e-05	1.5287e-05	1.97915e-05	2.31808e-05	1.49797e-05	1.55981e-05	1.50048e-05	9.98718e-06	2.33373e-05	1.7965e-05
13.4	2.10975e-05	2.05831e-05	2.4029e-05	1.66097e-05	1.99302e-05	2.33969e-05	1.51086e-05	1.59874e-05	1.51148e-05	1.36228e-05	2.17872e-05	1.7965e-05
13.5	2.12916e-05	2.07959e-05	2.42234e-05	1.56014e-05	2.01893e-05	2.3586e-05	1.5302e-05	1.56977e-05	1.52339e-05	1.02106e-05	2.4539e-05	1.76512e-05
13.6	2.14949e-05	2.09901e-05	2.45288e-05	1.32589e-05	2.04669e-05	2.38967e-05	1.5394e-05	1.46023e-05	1.53896e-05	2.88784e-06	2.30238e-05	1.79202e-05
13.7	2.1652e-05	2.11381e-05	2.46584e-05	1.50145e-05	2.06797e-05	2.40453e-05	1.54585e-05	1.43941e-05	1.54995e-05	7.933e-06	2.0751e-05	1.81533e-05
13.8	2.17906e-05	2.13232e-05	2.48991e-05	1.45491e-05	2.08185e-05	2.42074e-05	1.55137e-05	1.4892e-05	1.56552e-05	6.34295e-06	2.38075e-05	1.8234e-05
13.9	2.1957e-05	2.15267e-05	2.51212e-05	1.39198e-05	2.11054e-05	2.45587e-05	1.56426e-05	1.45389e-05	1.58018e-05	4.15987e-06	2.21617e-05	1.8476e-05
14	2.20864e-05	2.17025e-05	2.52693e-05	1.74314e-05	2.12256e-05	2.46397e-05	1.57255e-05	1.40772e-05	1.59301e-05	1.44823e-05	2.31979e-05	1.86912e-05
14.1	2.22342e-05	2.18505e-05	2.54452e-05	1.55155e-05	2.13922e-05	2.46802e-05	1.58636e-05	1.50459e-05	1.60492e-05	8.44869e-06	2.36508e-05	1.92828e-05
14.2	2.24006e-05	2.20077e-05	2.56211e-05	1.53293e-05	2.16235e-05	2.48694e-05	1.59465e-05	1.5236e-05	1.61316e-05	7.64077e-06	2.53924e-05	1.90139e-05
14.3	2.25392e-05	2.21373e-05	2.57044e-05	1.70496e-05	2.17346e-05	2.49369e-05	1.59925e-05	1.50187e-05	1.61774e-05	1.26172e-05	2.58713e-05	1.88794e-05
14.4	2.26316e-05	2.21928e-05	2.5871e-05	1.82056e-05	2.18456e-05	2.5153e-05	1.60846e-05	1.54623e-05	1.62782e-05	1.59005e-05	2.73343e-05	1.96952e-05
14.5	2.27148e-05	2.23778e-05	2.60469e-05	1.90697e-05	2.20769e-05	2.53016e-05	1.62043e-05	1.62409e-05	1.63515e-05	1.82899e-05	2.6925e-05	1.93814e-05
14.6	2.28719e-05	2.25721e-05	2.62598e-05	1.83673e-05	2.2262e-05	2.55583e-05	1.62779e-05	1.59783e-05	1.64705e-05	1.59521e-05	1.8931e-05	1.9758e-05
14.7	2.30752e-05	2.27386e-05	2.64449e-05	1.93637e-05	2.24655e-05	2.57339e-05	1.64252e-05	1.59512e-05	1.65438e-05	1.85908e-05	1.58309e-05	2.01524e-05
14.8	2.32785e-05	2.29143e-05	2.663e-05	1.85155e-05	2.26876e-05	2.60041e-05	1.6591e-05	1.58878e-05	1.67545e-05	1.56771e-05	1.86001e-05	2.04393e-05
14.9	2.34726e-05	2.30161e-05	2.68614e-05	1.75433e-05	2.28171e-05	2.61662e-05	1.67291e-05	1.70828e-05	1.68645e-05	1.24281e-05	1.83649e-05	2.00717e-05
15	2.36944e-05	2.32289e-05	2.70651e-05	1.79892e-05	2.29559e-05	2.63283e-05	1.68396e-05	1.70285e-05	1.69561e-05	1.34338e-05	1.27918e-05	2.01793e-05
15.1	2.3833e-05	2.33491e-05	2.72317e-05	1.71733e-05	2.3067e-05	2.6639e-05	1.69777e-05	1.66392e-05	1.70935e-05	1.07092e-05	1.40196e-05	2.03317e-05
15.2	2.40086e-05	2.35249e-05	2.74353e-05	1.88501e-05	2.31965e-05	2.68687e-05	1.70881e-05	1.72729e-05	1.72126e-05	1.54536e-05	1.61008e-05	2.04751e-05
15.3	2.41287e-05	2.36637e-05	2.75834e-05	1.99402e-05	2.33446e-05	2.69092e-05	1.71526e-05	1.78704e-05	1.72584e-05	1.85392e-05	1.61618e-05	2.07262e-05
15.4	2.42858e-05	2.38302e-05	2.78056e-05	2.06488e-05	2.35296e-05	2.71253e-05	1.72907e-05	1.81058e-05	1.74324e-05	2.037e-05	1.94447e-05	2.09323e-05
15.5	2.44614e-05	2.39597e-05	2.79352e-05	2.16538e-05	2.36222e-05	2.72739e-05	1.74656e-05	1.78614e-05	1.7579e-05	2.30345e-05	2.12734e-05	2.06096e-05
15.6	2.47017e-05	2.42002e-05	2.81574e-05	2.36547e-05	2.37424e-05	2.74631e-05	1.76498e-05	1.83321e-05	1.77439e-05	2.86127e-05	2.00282e-05	2.05917e-05
15.7	2.49235e-05	2.43483e-05	2.8398e-05	2.39839e-05	2.3835e-05	2.77332e-05	1.77879e-05	1.74721e-05	1.7863e-05	2.92402e-05	1.65014e-05	2.08337e-05
15.8	2.50713e-05	2.44223e-05	2.85831e-05	2.03902e-05	2.39368e-05	2.78008e-05	1.79812e-05	1.68565e-05	1.79454e-05	1.8118e-05	1.72677e-05	2.09144e-05
15.9	2.51915e-05	2.46536e-05	2.87313e-05	1.93379e-05	2.40015e-05	2.79089e-05	1.80733e-05	1.79157e-05	1.80645e-05	1.47488e-05	1.97756e-05	2.11565e-05
16	2.52192e-05	2.47183e-05	2.88516e-05	2.09159e-05	2.41496e-05	2.80575e-05	1.8147e-05	1.77618e-05	1.81103e-05	1.93815e-05	1.92096e-05	2.16137e-05
16.1	2.54595e-05	2.48016e-05	2.89164e-05	2.11022e-05	2.43161e-05	2.81925e-05	1.81562e-05	1.85313e-05	1.81103e-05	1.96909e-05	2.10906e-05	2.19992e-05
16.2	2.55334e-05	2.49588e-05	2.90645e-05	2.06592e-05	2.44272e-05	2.83546e-05	1.82575e-05	1.8486e-05	1.82752e-05	1.81868e-05	1.55087e-05	2.14971e-05
16.3	2.56258e-05	2.50328e-05	2.91756e-05	2.22402e-05	2.45474e-05	2.84222e-05	1.83956e-05	1.91107e-05	1.8376e-05	2.26992e-05	1.52213e-05	2.16854e-05
16.4	2.57737e-05	2.50791e-05	2.93144e-05	2.37783e-05	2.46492e-05	2.86113e-05	1.84784e-05	1.93551e-05	1.84676e-05	2.70828e-05	1.45857e-05	2.16944e-05
16.5	2.58199e-05	2.51809e-05	2.93607e-05	2.26274e-05	2.47233e-05	2.86789e-05	1.84692e-05	1.92555e-05	1.84859e-05	2.35931e-05	1.68672e-05	2.15599e-05
16.6	2.58291e-05	2.52456e-05	2.94255e-05	2.23931e-05	2.48065e-05	2.87599e-05	1.83587e-05	1.87757e-05	1.85317e-05	2.29915e-05	1.94622e-05	2.11296e-05
16.7	2.57367e-05	2.53104e-05	2.94347e-05	2.21816e-05	2.48713e-05	2.87869e-05	1.83495e-05	1.90473e-05	1.84951e-05	2.24586e-05	2.12734e-05	2.11385e-05
16.8	2.57182e-05	2.52641e-05	2.94347e-05	1.96389e-05	2.49268e-05	2.87194e-05	1.83035e-05	1.8305e-05	1.85225e-05	1.48949e-05	1.81124e-05	2.14254e-05
16.9	2.57922e-05	2.53474e-05	2.95273e-05	2.03096e-05	2.49916e-05	2.87464e-05	1.83679e-05	1.8305e-05	1.85775e-05	1.67686e-05	1.82517e-05	2.13268e-05
17	2.58753e-05	2.54306e-05	2.96754e-05	2.019e-05	2.50841e-05	2.89761e-05	1.84416e-05	1.75536e-05	1.86508e-05	1.62529e-05	2.46174e-05	2.13985e-05
17.1	2.5977e-05	2.55417e-05	2.97402e-05	2.15806e-05	2.52414e-05	2.91247e-05	1.85153e-05	1.74359e-05	1.86783e-05	2.02496e-05	2.13257e-05	2.2044e-05
17.2	2.60694e-05	2.56527e-05	2.99068e-05	2.16223e-05	2.5408e-05	2.91922e-05	1.86165e-05	1.78523e-05	1.87515e-05	2.01809e-05	2.25361e-05	2.2295e-05
17.3	2.61249e-05	2.57174e-05	2.99809e-05	1.98278e-05	2.55283e-05	2.92868e-05	1.86442e-05	1.90926e-05	1.87699e-05	1.47144e-05	2.30847e-05	2.18647e-05
17.4	2.62265e-05	2.57914e-05	2.99994e-05	2.03203e-05	2.56208e-05	2.92057e-05	1.86534e-05	1.85403e-05	1.87974e-05	1.6081e-05	2.23794e-05	2.21516e-05
17.5	2.62173e-05	2.58562e-05	3.00642e-05	2.1928e-05	2.57133e-05	2.93543e-05	1.8681e-05	1.82688e-05	1.89073e-05	2.08857e-05	2.26145e-05	2.18378e-05
17.6	2.63189e-05	2.59302e-05	3.01105e-05	2.22271e-05	2.57318e-05	2.94759e-05	1.87546e-05	1.88663e-05	1.89714e-05	2.16077e-05	2.37901e-05	2.15061e-05
17.7	2.6476e-05	2.59672e-05	3.0203e-05	2.16373e-05	2.57596e-05	2.9584e-05	1.88651e-05	1.92737e-05	1.89531e-05	1.95706e-05	2.23184e-05	2.18468e-05
17.8	2.65038e-05	2.60967e-05	3.03419e-05	2.13473e-05	2.57596e-05	2.96785e-05	1.89388e-05	1.89568e-05	1.89897e-05	1.85994e-05	2.00282e-05	2.18019e-05
17.9	2.67348e-05	2.6254e-05	3.05363e-05	2.29575e-05	2.58521e-05	2.99352e-05	1.90861e-05	2.0007e-05	1.91546e-05	2.30516e-05	2.11515e-05	2.18557e-05
18	2.69566e-05	2.63373e-05	3.07399e-05	2.18034e-05	2.59539e-05	3.01648e-05	1.9261e-05	1.91741e-05	1.93378e-05	1.91924e-05	2.18656e-05	2.18916e-05
18.1	2.71876e-05	2.6513e-05	3.09528e-05	2.01798e-05	2.61019e-05	3.02459e-05	1.94452e-05	2.01156e-05	1.95302e-05	1.39065e-05	2.21007e-05	2.21067e-05
18.2	2.73909e-05	2.67721e-05	3.12212e-05	2.23588e-05	2.62592e-05	3.05566e-05	1.95649e-05	2.13106e-05	1.9631e-05	2.01207e-05	2.07771e-05	2.25998e-05
18.3	2.75296e-05	2.69941e-05	3.13694e-05	2.34191e-05	2.63888e-05	3.06917e-05	1.96846e-05	2.16275e-05	1.97775e-05	2.3043e-05	2.59671e-05	2.26536e-05
18.4	2.77144e-05	2.71236e-05	3.15637e-05	2.37017e-05	2.65183e-05	3.08538e-05	1.98319e-05	2.15822e-05	1.98966e-05	2.35588e-05	2.87276e-05	2.27701e-05
18.5	2.79269e-05	2.72624e-05	3.17674e-05	2.24493e-05	2.66664e-05	3.10564e-05	1.99792e-05	2.18719e-05	1.99882e-05	1.94417e-05	2.74127e-05	2.27791e-05
18.6	2.80563e-05	2.73919e-05	3.19062e-05	2.30269e-05	2.66941e-05	3.12321e-05	2.00529e-05	2.26414e-05	2.01257e-05	2.09716e-05	2.90673e-05	2.31646e-05
18.7	2.82689e-05	2.75492e-05	3.20821e-05	2.46719e-05	2.68144e-05	3.13266e-05	2.0237e-05	2.31937e-05	2.02722e-05	2.55099e-05	3.06173e-05	2.32273e-05
18.8	2.83613e-05	2.75954e-05	3.2221e-05	2.51834e-05	2.69995e-05	3.15698e-05	2.03383e-05	2.30126e-05	2.03089e-05	2.68507e-05	2.87799e-05	2.32453e-05
18.9	2.84167e-05	2.76879e-05	3.23228e-05	2.54119e-05	2.71105e-05	3.17184e-05	2.03751e-05	2.3076e-05	2.03822e-05	2.74438e-05	2.99642e-05	2.35949e-05
19	2.85092e-05	2.78452e-05	3.24524e-05	2.35579e-05	2.72216e-05	3.18535e-05	2.03935e-05	2.21616e-05	2.04646e-05	2.1771e-05	3.03474e-05	2.36487e-05
19.1	2.85369e-05	2.79377e-05	3.25172e-05	2.43556e-05	2.73604e-05	3.1894e-05	2.04211e-05	2.22793e-05	2.05654e-05	2.41088e-05	3.12966e-05	2.36577e-05
19.2	2.85646e-05	2.81227e-05	3.27578e-05	2.37648e-05	2.75269e-05	3.20831e-05	2.04948e-05	2.3076e-05	2.06845e-05	2.22351e-05	3.23068e-05	2.39983e-05
19.3	2.8694e-05	2.81875e-05	3.28874e-05	2.43617e-05	2.78045e-05	3.22587e-05	2.05316e-05	2.29492e-05	2.07944e-05	2.38596e-05	3.25419e-05	2.42045e-05
19.4	2.87956e-05	2.8243e-05	3.30078e-05	2.45763e-05	2.79248e-05	3.23668e-05	2.05408e-05	2.30035e-05	2.08677e-05	2.43925e-05	2.96681e-05	2.45362e-05
19.5	2.88696e-05	2.83818e-05	3.31003e-05	2.55432e-05	2.81283e-05	3.24208e-05	2.06513e-05	2.33566e-05	2.0886e-05	2.71086e-05	3.15578e-05	2.47693e-05
19.6	2.90359e-05	2.8502e-05	3.32577e-05	2.38102e-05	2.82764e-05	3.2583e-05	2.07526e-05	2.3936e-05	2.09868e-05	2.1642e-05	2.98249e-05	2.49127e-05
19.7	2.91006e-05	2.85668e-05	3.33965e-05	2.56599e-05	2.83689e-05	3.27045e-05	2.07618e-05	2.33747e-05	2.10234e-05	2.71172e-05	2.93459e-05	2.50472e-05
19.8	2.92485e-05	2.86685e-05	3.34428e-05	2.45756e-05	2.84707e-05	3.27991e-05	2.08078e-05	2.32027e-05	2.106e-05	2.36705e-05	3.39178e-05	2.49845e-05
19.9	2.93224e-05	2.88443e-05	3.35446e-05	2.45446e-05	2.86095e-05	3.29882e-05	2.08815e-05	2.32118e-05	2.11242e-05	2.34298e-05	3.10789e-05	2.5101e-05
20	2.94148e-05	2.89183e-05	3.37113e-05	2.33653e-05	2.87668e-05	3.31233e-05	2.09644e-05	2.31303e-05	2.117e-05	1.97167e-05	3.34388e-05	2.50114e-05
20.1	2.94795e-05	2.89738e-05	3.38409e-05	2.38553e-05	2.88316e-05	3.31233e-05	2.10288e-05	2.28315e-05	2.11975e-05	2.10576e-05	2.84316e-05	2.50651e-05
20.2	2.96181e-05	2.90941e-05	3.39242e-05	2.42132e-05	2.89149e-05	3.32314e-05	2.11301e-05	2.34834e-05	2.13807e-05	2.18913e-05	2.82922e-05	2.52444e-05
20.3	2.97845e-05	2.93069e-05	3.41278e-05	2.51292e-05	2.90444e-05	3.3434e-05	2.11761e-05	2.35286e-05	2.14448e-05	2.44269e-05	3.13837e-05	2.53789e-05
20.4	2.99508e-05	2.95104e-05	3.43407e-05	2.48222e-05	2.91739e-05	3.35961e-05	2.13695e-05	2.26957e-05	2.1573e-05	2.31462e-05	2.96769e-05	2.48052e-05
20.5	3.01079e-05	2.96399e-05	3.45166e-05	2.58421e-05	2.9396e-05	3.37853e-05	2.14616e-05	2.27229e-05	2.17379e-05	2.59568e-05	2.92327e-05	2.50114e-05
20.6	3.03205e-05	2.97787e-05	3.47202e-05	2.62938e-05	2.94515e-05	3.40689e-05	2.15812e-05	2.28315e-05	2.18662e-05	2.69796e-05	3.16188e-05	2.5352e-05
20.7	3.04684e-05	2.98805e-05	3.48961e-05	2.72071e-05	2.96458e-05	3.43391e-05	2.17838e-05	2.3257e-05	2.20402e-05	2.93691e-05	3.15753e-05	2.55492e-05
20.8	3.06439e-05	3.00932e-05	3.51183e-05	2.87809e-05	2.97476e-05	3.45012e-05	2.18943e-05	2.32661e-05	2.21502e-05	3.38043e-05	3.01819e-05	2.57823e-05
20.9	3.0875e-05	3.02505e-05	3.52386e-05	2.61014e-05	2.98494e-05	3.46363e-05	2.2014e-05	2.39632e-05	2.22418e-05	2.54153e-05	3.1584e-05	2.59347e-05
21	3.10691e-05	3.04078e-05	3.54145e-05	2.60781e-05	2.99142e-05	3.47309e-05	2.21797e-05	2.43525e-05	2.23609e-05	2.49856e-05	3.29599e-05	2.60244e-05
21.1	3.12262e-05	3.0602e-05	3.56089e-05	2.5546e-05	3.00345e-05	3.49605e-05	2.23086e-05	2.60907e-05	2.24891e-05	2.31032e-05	3.10528e-05	2.64368e-05
21.2	3.1374e-05	3.07778e-05	3.58866e-05	2.71647e-05	3.03028e-05	3.51632e-05	2.24099e-05	2.57557e-05	2.25807e-05	2.77102e-05	3.30818e-05	2.60871e-05
21.3	3.15773e-05	3.09443e-05	3.60439e-05	2.7186e-05	3.04138e-05	3.53793e-05	2.26401e-05	2.53574e-05	2.27181e-05	2.73406e-05	3.10353e-05	2.62664e-05
21.4	3.18453e-05	3.11201e-05	3.62753e-05	2.69066e-05	3.06082e-05	3.5663e-05	2.28058e-05	2.58191e-05	2.29014e-05	2.60686e-05	3.4031e-05	2.6114e-05
21.5	3.20856e-05	3.13236e-05	3.65438e-05	2.6807e-05	3.0821e-05	3.58927e-05	2.29715e-05	2.59458e-05	2.30846e-05	2.53637e-05	3.38656e-05	2.63292e-05
21.6	3.23074e-05	3.15642e-05	3.68492e-05	2.72028e-05	3.10246e-05	3.61358e-05	2.31465e-05	2.62717e-05	2.32037e-05	2.61545e-05	2.89018e-05	2.6885e-05
21.7	3.25107e-05	3.18047e-05	3.70714e-05	2.5423e-05	3.12281e-05	3.63925e-05	2.32938e-05	2.69236e-05	2.33869e-05	2.04645e-05	2.82052e-05	2.69567e-05
21.8	3.27048e-05	3.19527e-05	3.73121e-05	2.58116e-05	3.14409e-05	3.65546e-05	2.34319e-05	2.76388e-05	2.3506e-05	2.12982e-05	2.91282e-05	2.7145e-05
21.9	3.28342e-05	3.21007e-05	3.74694e-05	2.96015e-05	3.16075e-05	3.67843e-05	2.3524e-05	2.71952e-05	2.35884e-05	3.24463e-05	3.12966e-05	2.76381e-05
22	3.29266e-05	3.23043e-05	3.75898e-05	2.97821e-05	3.18111e-05	3.68923e-05	2.35608e-05	2.64981e-05	2.36983e-05	3.28588e-05	2.67422e-05	2.77277e-05
22.1	3.31114e-05	3.24615e-05	3.77934e-05	2.73453e-05	3.20146e-05	3.7068e-05	2.36897e-05	2.65524e-05	2.38816e-05	2.52348e-05	3.29076e-05	2.74498e-05
22.2	3.32685e-05	3.25818e-05	3.80156e-05	2.80016e-05	3.22737e-05	3.72301e-05	2.3791e-05	2.77474e-05	2.39457e-05	2.69453e-05	3.1584e-05	2.76829e-05
22.3	3.3361e-05	3.27576e-05	3.80989e-05	2.78816e-05	3.23755e-05	3.74462e-05	2.3837e-05	2.7838e-05	2.40098e-05	2.64467e-05	3.48844e-05	2.76201e-05
22.4	3.34811e-05	3.28316e-05	3.8247e-05	2.7762e-05	3.25236e-05	3.75273e-05	2.38739e-05	2.79104e-05	2.40556e-05	2.5931e-05	3.70702e-05	2.78443e-05
22.5	3.34996e-05	3.29704e-05	3.84506e-05	2.80434e-05	3.27086e-05	3.76488e-05	2.38831e-05	2.75211e-05	2.41839e-05	2.67476e-05	3.65129e-05	2.81042e-05
22.6	3.36382e-05	3.30814e-05	3.85895e-05	2.82638e-05	3.28289e-05	3.77569e-05	2.39843e-05	2.74125e-05	2.42113e-05	2.71687e-05	4.07104e-05	2.84091e-05
22.7	3.37953e-05	3.32849e-05	3.87283e-05	3.12654e-05	3.3014e-05	3.78515e-05	2.40304e-05	2.801e-05	2.43304e-05	3.59704e-05	4.12851e-05	2.83732e-05
22.8	3.39524e-05	3.34884e-05	3.88765e-05	3.07754e-05	3.32545e-05	3.80946e-05	2.41224e-05	2.81548e-05	2.44862e-05	3.42513e-05	3.72967e-05	2.84808e-05
22.9	3.41835e-05	3.36365e-05	3.91264e-05	3.18953e-05	3.32638e-05	3.83378e-05	2.42514e-05	2.8354e-05	2.45869e-05	3.72511e-05	3.56769e-05	2.91173e-05
23	3.43406e-05	3.3766e-05	3.92837e-05	3.12236e-05	3.34026e-05	3.85404e-05	2.44171e-05	2.9033e-05	2.46877e-05	3.49131e-05	3.58162e-05	2.90994e-05
23.1	3.45069e-05	3.39232e-05	3.95337e-05	2.88711e-05	3.35414e-05	3.87296e-05	2.46196e-05	2.88067e-05	2.48618e-05	2.74868e-05	3.66087e-05	2.91531e-05
23.2	3.4701e-05	3.4099e-05	3.97744e-05	2.86524e-05	3.37357e-05	3.89592e-05	2.47578e-05	2.87433e-05	2.50175e-05	2.64983e-05	3.61384e-05	2.8938e-05
23.3	3.49043e-05	3.42655e-05	3.98669e-05	3.05004e-05	3.39115e-05	3.90673e-05	2.48038e-05	2.88519e-05	2.50725e-05	3.1793e-05	3.51718e-05	2.8947e-05
23.4	3.49782e-05	3.43303e-05	3.99595e-05	2.80743e-05	3.40596e-05	3.92294e-05	2.48867e-05	2.82001e-05	2.51457e-05	2.43581e-05	3.27073e-05	2.92607e-05
23.5	3.50614e-05	3.44321e-05	4.01169e-05	2.86556e-05	3.40966e-05	3.94185e-05	2.50432e-05	2.74939e-05	2.5219e-05	2.58623e-05	3.58424e-05	2.96193e-05
23.6	3.53387e-05	3.46448e-05	4.03668e-05	3.05786e-05	3.42354e-05	3.96887e-05	2.51629e-05	2.82182e-05	2.53656e-05	3.12343e-05	3.49541e-05	3.00048e-05
23.7	3.56436e-05	3.49039e-05	4.06723e-05	3.02793e-05	3.44667e-05	3.99319e-05	2.54299e-05	2.82091e-05	2.55671e-05	2.97645e-05	3.57204e-05	3.0211e-05
23.8	3.59301e-05	3.51167e-05	4.09592e-05	2.9319e-05	3.46888e-05	4.02021e-05	2.56232e-05	2.85622e-05	2.5842e-05	2.64038e-05	3.46754e-05	2.96641e-05
23.9	3.62259e-05	3.54127e-05	4.12554e-05	3.01294e-05	3.48646e-05	4.05128e-05	2.58074e-05	2.97844e-05	2.59977e-05	2.83549e-05	3.59469e-05	2.96373e-05
24	3.64292e-05	3.55885e-05	4.14961e-05	3.06107e-05	3.49664e-05	4.0783e-05	2.59823e-05	2.89062e-05	2.61901e-05	2.94207e-05	3.99702e-05	3.022e-05
24.1	3.66233e-05	3.58198e-05	4.17738e-05	3.22359e-05	3.5207e-05	4.09991e-05	2.61941e-05	2.84626e-05	2.63641e-05	3.38903e-05	4.09368e-05	3.03455e-05
24.2	3.67064e-05	3.60048e-05	4.19312e-05	3.22077e-05	3.54105e-05	4.10667e-05	2.62585e-05	2.91145e-05	2.64466e-05	3.36582e-05	4.10587e-05	3.04889e-05
24.3	3.69097e-05	3.62176e-05	4.21626e-05	3.28233e-05	3.56696e-05	4.12828e-05	2.64151e-05	2.92684e-05	2.65199e-05	3.51452e-05	3.81414e-05	3.06324e-05
24.4	3.71131e-05	3.63933e-05	4.2394e-05	3.30829e-05	3.58269e-05	4.1607e-05	2.65348e-05	2.94766e-05	2.66664e-05	3.56008e-05	3.80195e-05	3.07579e-05
24.5	3.72702e-05	3.65321e-05	4.26162e-05	3.17422e-05	3.5975e-05	4.17556e-05	2.6636e-05	2.92684e-05	2.68497e-05	3.13203e-05	3.96305e-05	3.08475e-05
24.6	3.74642e-05	3.67079e-05	4.28198e-05	3.28454e-05	3.60305e-05	4.19447e-05	2.68294e-05	2.96848e-05	2.69596e-05	3.42427e-05	3.75405e-05	3.0722e-05
24.7	3.78247e-05	3.69392e-05	4.31716e-05	3.37561e-05	3.62433e-05	4.235e-05	2.7078e-05	3.06807e-05	2.71886e-05	3.63657e-05	3.92996e-05	3.10985e-05
24.8	3.80003e-05	3.71334e-05	4.34956e-05	3.26792e-05	3.65394e-05	4.25662e-05	2.7299e-05	3.11786e-05	2.72894e-05	3.27385e-05	3.76798e-05	3.1251e-05
24.9	3.82036e-05	3.74017e-05	4.36529e-05	3.21865e-05	3.67522e-05	4.28499e-05	2.7345e-05	3.1405e-05	2.74726e-05	3.10108e-05	3.38656e-05	3.15199e-05
25	3.83052e-05	3.7522e-05	4.37918e-05	3.46973e-05	3.69743e-05	4.29444e-05	2.74095e-05	3.13959e-05	2.75367e-05	3.83771e-05	3.66174e-05	3.19413e-05
25.1	3.84993e-05	3.77718e-05	4.40139e-05	3.32166e-05	3.72241e-05	4.31471e-05	2.74923e-05	3.19391e-05	2.76833e-05	3.36582e-05	3.65913e-05	3.20847e-05
25.2	3.86102e-05	3.79383e-05	4.4162e-05	3.36962e-05	3.74092e-05	4.33902e-05	2.75568e-05	3.15498e-05	2.77932e-05	3.49217e-05	4.132e-05	3.16902e-05
25.3	3.88228e-05	3.81326e-05	4.43379e-05	3.62149e-05	3.75388e-05	4.35659e-05	2.77317e-05	3.12329e-05	2.79306e-05	4.20903e-05	4.52127e-05	3.18068e-05
25.4	3.89891e-05	3.83269e-05	4.45971e-05	3.3975e-05	3.77423e-05	4.3782e-05	2.78422e-05	3.10157e-05	2.80864e-05	3.50936e-05	4.21995e-05	3.23178e-05
25.5	3.92386e-05	3.84749e-05	4.481e-05	3.25515e-05	3.78534e-05	4.39171e-05	2.79895e-05	3.10609e-05	2.82788e-05	3.04264e-05	3.72705e-05	3.22819e-05
25.6	3.93311e-05	3.86322e-05	4.49211e-05	3.46386e-05	3.80662e-05	4.40927e-05	2.80816e-05	3.15498e-05	2.83246e-05	3.65033e-05	3.56421e-05	3.17082e-05
25.7	3.93865e-05	3.86507e-05	4.50507e-05	3.40554e-05	3.81402e-05	4.41738e-05	2.80816e-05	3.14593e-05	2.83429e-05	3.46982e-05	3.49454e-05	3.19144e-05
25.8	3.94882e-05	3.87894e-05	4.51803e-05	3.57802e-05	3.82883e-05	4.43359e-05	2.81e-05	3.12963e-05	2.84345e-05	3.97524e-05	3.89948e-05	3.21743e-05
25.9	3.95898e-05	3.88449e-05	4.52266e-05	3.4705e-05	3.84271e-05	4.43764e-05	2.80908e-05	3.20206e-05	2.84895e-05	3.64345e-05	3.68874e-05	3.24971e-05
26	3.96083e-05	3.89745e-05	4.53191e-05	3.68963e-05	3.85103e-05	4.4498e-05	2.81737e-05	3.2763e-05	2.8462e-05	4.29069e-05	3.68003e-05	3.23626e-05
26.1	3.9673e-05	3.90207e-05	4.5421e-05	3.68069e-05	3.86214e-05	4.46061e-05	2.82105e-05	3.16584e-05	2.85261e-05	4.25373e-05	3.65564e-05	3.26136e-05
26.2	3.97192e-05	3.91595e-05	4.5532e-05	3.52854e-05	3.87232e-05	4.47412e-05	2.82842e-05	3.08618e-05	2.85994e-05	3.78528e-05	3.97263e-05	3.28198e-05
26.3	3.98763e-05	3.9289e-05	4.56802e-05	3.60372e-05	3.88157e-05	4.48222e-05	2.84315e-05	3.20387e-05	2.87002e-05	3.98039e-05	3.57901e-05	3.24881e-05
26.4	4.00704e-05	3.93723e-05	4.58005e-05	3.41499e-05	3.88805e-05	4.49303e-05	2.85235e-05	3.21202e-05	2.87276e-05	3.38559e-05	3.41355e-05	3.23178e-05
26.5	4.01259e-05	3.9474e-05	4.5856e-05	3.49068e-05	3.89545e-05	4.50654e-05	2.86156e-05	3.21564e-05	2.87368e-05	3.5979e-05	3.7793e-05	3.29184e-05
26.6	4.00981e-05	3.95943e-05	4.58931e-05	3.38133e-05	3.90378e-05	4.5214e-05	2.86893e-05	3.31794e-05	2.88101e-05	3.26525e-05	3.44142e-05	3.30529e-05
26.7	4.01721e-05	3.96128e-05	4.59671e-05	3.27541e-05	3.90008e-05	4.51464e-05	2.86524e-05	3.34329e-05	2.88742e-05	2.94379e-05	3.56769e-05	3.3035e-05
26.8	4.0246e-05	3.96776e-05	4.60504e-05	3.35084e-05	3.91673e-05	4.5295e-05	2.87353e-05	3.40576e-05	2.89109e-05	3.15437e-05	3.87597e-05	3.28019e-05
26.9	4.02737e-05	3.97146e-05	4.60134e-05	3.44162e-05	3.92043e-05	4.53356e-05	2.86893e-05	3.42387e-05	2.89292e-05	3.42857e-05	4.03359e-05	3.28826e-05
27	4.03846e-05	3.97608e-05	4.61523e-05	3.44472e-05	3.92876e-05	4.53896e-05	2.8809e-05	3.50987e-05	2.90208e-05	3.41481e-05	4.22082e-05	3.32501e-05
27.1	4.06249e-05	4.00014e-05	4.63189e-05	3.27072e-05	3.92969e-05	4.55112e-05	2.8901e-05	3.46551e-05	2.91307e-05	2.85956e-05	3.94651e-05	3.34026e-05
27.2	4.07913e-05	4.01586e-05	4.65688e-05	3.36082e-05	3.94264e-05	4.57814e-05	2.90484e-05	3.37588e-05	2.91948e-05	3.0985e-05	4.36539e-05	3.3286e-05
27.3	4.09022e-05	4.02697e-05	4.66984e-05	3.24865e-05	3.95652e-05	4.58624e-05	2.9122e-05	3.32066e-05	2.93231e-05	2.74352e-05	4.20602e-05	3.32233e-05
27.4	4.10131e-05	4.03899e-05	4.68465e-05	3.16537e-05	3.96022e-05	4.59435e-05	2.91773e-05	3.30164e-05	2.94605e-05	2.47707e-05	4.00572e-05	3.33398e-05
27.5	4.11055e-05	4.04732e-05	4.68928e-05	3.28581e-05	3.9741e-05	4.61326e-05	2.92601e-05	3.2763e-05	2.94788e-05	2.82088e-05	3.71922e-05	3.38598e-05
27.6	4.12164e-05	4.05287e-05	4.70039e-05	3.11994e-05	3.98983e-05	4.61191e-05	2.94075e-05	3.42749e-05	2.95246e-05	2.29743e-05	3.54156e-05	3.45411e-05
27.7	4.12996e-05	4.06212e-05	4.7189e-05	3.06375e-05	3.99446e-05	4.62542e-05	2.94351e-05	3.43745e-05	2.95888e-05	2.11779e-05	3.45622e-05	3.44873e-05
27.8	4.12996e-05	4.07692e-05	4.72075e-05	3.11137e-05	4.00371e-05	4.64838e-05	2.94627e-05	3.39218e-05	2.96346e-05	2.25789e-05	3.66609e-05	3.42991e-05
27.9	4.1392e-05	4.08803e-05	4.73094e-05	3.05486e-05	4.01019e-05	4.65784e-05	2.95916e-05	3.33333e-05	2.97078e-05	2.06622e-05	3.94999e-05	3.41825e-05
28	4.15583e-05	4.10098e-05	4.75223e-05	3.21266e-05	4.02037e-05	4.66054e-05	2.96468e-05	3.30346e-05	2.98086e-05	2.51747e-05	3.63039e-05	3.42811e-05
28.1	4.17524e-05	4.113e-05	4.76611e-05	3.08709e-05	4.0361e-05	4.68081e-05	2.97942e-05	3.35506e-05	2.99094e-05	2.10662e-05	3.47016e-05	3.47563e-05
28.2	4.19187e-05	4.12041e-05	4.78833e-05	2.96504e-05	4.05275e-05	4.69702e-05	2.9877e-05	3.37045e-05	3.0056e-05	1.71554e-05	3.54156e-05	3.50073e-05
28.3	4.20574e-05	4.13613e-05	4.80406e-05	2.95963e-05	4.06293e-05	4.71053e-05	3.00059e-05	3.41391e-05	3.01109e-05	1.67256e-05	4.00834e-05	3.46039e-05
28.4	4.2233e-05	4.14538e-05	4.81425e-05	3.26451e-05	4.08051e-05	4.72944e-05	3.0098e-05	3.46642e-05	3.02117e-05	2.56044e-05	3.97699e-05	3.46756e-05
28.5	4.22422e-05	4.15556e-05	4.82906e-05	3.49024e-05	4.09532e-05	4.7389e-05	3.01993e-05	3.41391e-05	3.02758e-05	3.22658e-05	4.44725e-05	3.51328e-05
28.6	4.23531e-05	4.16481e-05	4.82998e-05	3.48203e-05	4.1018e-05	4.7443e-05	3.02545e-05	3.42115e-05	3.034e-05	3.18532e-05	4.97325e-05	3.53749e-05
28.7	4.24733e-05	4.17684e-05	4.84387e-05	3.27373e-05	4.11383e-05	4.76592e-05	3.02545e-05	3.43201e-05	3.04132e-05	2.54841e-05	5.25715e-05	3.51956e-05
28.8	4.25749e-05	4.18331e-05	4.86238e-05	3.17874e-05	4.13048e-05	4.77942e-05	3.03374e-05	3.413e-05	3.05048e-05	2.245e-05	5.3303e-05	3.49266e-05
28.9	4.26766e-05	4.19719e-05	4.86979e-05	3.39361e-05	4.13603e-05	4.78213e-05	3.04847e-05	3.37045e-05	3.05323e-05	2.86471e-05	4.95583e-05	3.54287e-05
29	4.27505e-05	4.20459e-05	4.89293e-05	3.41849e-05	4.13696e-05	4.79699e-05	3.05123e-05	3.41572e-05	3.06239e-05	2.92918e-05	4.74334e-05	3.52942e-05
29.1	4.28706e-05	4.2194e-05	4.90311e-05	3.40473e-05	4.15176e-05	4.8132e-05	3.06412e-05	3.47094e-05	3.06148e-05	2.86299e-05	4.56568e-05	3.55631e-05
29.2	4.29908e-05	4.22772e-05	4.91607e-05	3.26151e-05	4.16379e-05	4.82401e-05	3.07886e-05	3.47004e-05	3.07064e-05	2.40659e-05	4.5143e-05	3.55004e-05
29.3	4.31571e-05	4.24067e-05	4.93366e-05	3.53232e-05	4.17397e-05	4.84697e-05	3.0899e-05	3.46551e-05	3.0853e-05	3.19133e-05	4.53694e-05	3.55631e-05
29.4	4.33327e-05	4.26195e-05	4.95958e-05	3.75612e-05	4.19711e-05	4.86859e-05	3.09911e-05	3.45555e-05	3.09812e-05	3.83599e-05	4.72505e-05	3.58321e-05
29.5	4.34436e-05	4.27305e-05	4.96976e-05	3.57287e-05	4.21191e-05	4.8848e-05	3.10556e-05	3.42296e-05	3.1082e-05	3.26869e-05	4.40893e-05	3.57245e-05
29.6	4.361e-05	4.29063e-05	4.98642e-05	3.39407e-05	4.22857e-05	4.8956e-05	3.11292e-05	3.31613e-05	3.11644e-05	2.70828e-05	4.74595e-05	3.60652e-05
29.7	4.37486e-05	4.30636e-05	5.00309e-05	3.56323e-05	4.24522e-05	4.91046e-05	3.11661e-05	3.30527e-05	3.12835e-05	3.19821e-05	4.96715e-05	3.66927e-05
29.8	4.38872e-05	4.32486e-05	5.01697e-05	3.44948e-05	4.25633e-05	4.92533e-05	3.12766e-05	3.48181e-05	3.13843e-05	2.83205e-05	4.96802e-05	3.6379e-05
29.9	4.40259e-05	4.33134e-05	5.02993e-05	3.4066e-05	4.26836e-05	4.94829e-05	3.14331e-05	3.55695e-05	3.14393e-05	2.6739e-05	4.87135e-05	3.64327e-05
30	4.42292e-05	4.33781e-05	5.03919e-05	3.4534e-05	4.27668e-05	4.96315e-05	3.15252e-05	3.59588e-05	3.15309e-05	2.78478e-05	4.94886e-05	3.65493e-05
30.1	4.43493e-05	4.35354e-05	5.0503e-05	3.47491e-05	4.27761e-05	4.98071e-05	3.16633e-05	3.57868e-05	3.16408e-05	2.82346e-05	5.14045e-05	3.6881e-05
30.2	4.44418e-05	4.36834e-05	5.06696e-05	3.42085e-05	4.29612e-05	4.99287e-05	3.17369e-05	3.64658e-05	3.17141e-05	2.64467e-05	5.09865e-05	3.7141e-05
30.3	4.44972e-05	4.37667e-05	5.07529e-05	3.31274e-05	4.3137e-05	5.00368e-05	3.17645e-05	3.69456e-05	3.1824e-05	2.31204e-05	5.11346e-05	3.72217e-05
30.4	4.47005e-05	4.3998e-05	5.10306e-05	3.37178e-05	4.3322e-05	5.0388e-05	3.19487e-05	3.7018e-05	3.19614e-05	2.45042e-05	5.03334e-05	3.76968e-05
30.5	4.48946e-05	4.42108e-05	5.12065e-05	3.48125e-05	4.35164e-05	5.04826e-05	3.20131e-05	3.63934e-05	3.21172e-05	2.75297e-05	4.50821e-05	3.75444e-05
30.6	4.51164e-05	4.44051e-05	5.14194e-05	3.45086e-05	4.36644e-05	5.06447e-05	3.21605e-05	3.60222e-05	3.22454e-05	2.62491e-05	4.50211e-05	3.76341e-05
30.7	4.53197e-05	4.45808e-05	5.16786e-05	3.3749e-05	4.38495e-05	5.08474e-05	3.2317e-05	3.65201e-05	3.2337e-05	2.36103e-05	4.6458e-05	3.75982e-05
30.8	4.53937e-05	4.47659e-05	5.18267e-05	3.4328e-05	4.40438e-05	5.105e-05	3.23814e-05	3.64386e-05	3.24928e-05	2.5209e-05	4.77295e-05	3.77596e-05
30.9	4.556e-05	4.48676e-05	5.20118e-05	3.52201e-05	4.42474e-05	5.12391e-05	3.25103e-05	3.65201e-05	3.25569e-05	2.75899e-05	4.88093e-05	3.78582e-05
31	4.57171e-05	4.49694e-05	5.22062e-05	3.56697e-05	4.43769e-05	5.13472e-05	3.25932e-05	3.67193e-05	3.26943e-05	2.86987e-05	4.64928e-05	3.7652e-05
31.1	4.57911e-05	4.50527e-05	5.23544e-05	3.67757e-05	4.4525e-05	5.13607e-05	3.26485e-05	3.63119e-05	3.26851e-05	3.18876e-05	4.71982e-05	3.79389e-05
31.2	4.58095e-05	4.50989e-05	5.24654e-05	3.78718e-05	4.46545e-05	5.14147e-05	3.27037e-05	3.70452e-05	3.27401e-05	3.51022e-05	5.14306e-05	3.80823e-05
31.3	4.5865e-05	4.53024e-05	5.25673e-05	3.7727e-05	4.48303e-05	5.16039e-05	3.27037e-05	3.72353e-05	3.28042e-05	3.46123e-05	4.90619e-05	3.77417e-05
31.4	4.60036e-05	4.5358e-05	5.26135e-05	3.79451e-05	4.48858e-05	5.16579e-05	3.27037e-05	3.60493e-05	3.28959e-05	3.5128e-05	4.70763e-05	3.7392e-05
31.5	4.61422e-05	4.54412e-05	5.27524e-05	3.50484e-05	4.49969e-05	5.19146e-05	3.28142e-05	3.79687e-05	3.30424e-05	2.61889e-05	4.59007e-05	3.74458e-05
31.6	4.63733e-05	4.57465e-05	5.30486e-05	3.4922e-05	4.51727e-05	5.20362e-05	3.29431e-05	3.82946e-05	3.31798e-05	2.54497e-05	4.42547e-05	3.81541e-05
31.7	4.64934e-05	4.58575e-05	5.32986e-05	3.38598e-05	4.52745e-05	5.22929e-05	3.31088e-05	3.8539e-05	3.32989e-05	2.19772e-05	4.53956e-05	3.86561e-05
31.8	4.66783e-05	4.60888e-05	5.33819e-05	3.73225e-05	4.55243e-05	5.2482e-05	3.32469e-05	3.81769e-05	3.33905e-05	3.20423e-05	4.73637e-05	3.87816e-05
31.9	4.66875e-05	4.62553e-05	5.35578e-05	3.80644e-05	4.56539e-05	5.25495e-05	3.32285e-05	3.82946e-05	3.34089e-05	3.42771e-05	4.57526e-05	3.89071e-05
32	4.67614e-05	4.63664e-05	5.36688e-05	3.69949e-05	4.57742e-05	5.26306e-05	3.32469e-05	3.82946e-05	3.35005e-05	3.09765e-05	4.72505e-05	3.87637e-05
32.1	4.6937e-05	4.64219e-05	5.37614e-05	3.65281e-05	4.59315e-05	5.28197e-05	3.33298e-05	3.78148e-05	3.36012e-05	2.93176e-05	4.70067e-05	3.82258e-05
32.2	4.71866e-05	4.65144e-05	5.39003e-05	3.65804e-05	4.60148e-05	5.29143e-05	3.34863e-05	3.75884e-05	3.36745e-05	2.90683e-05	4.70415e-05	3.81272e-05
32.3	4.73899e-05	4.66994e-05	5.41317e-05	3.63831e-05	4.61165e-05	5.30764e-05	3.36797e-05	3.81769e-05	3.38578e-05	2.80798e-05	4.91316e-05	3.85933e-05
32.4	4.75655e-05	4.69585e-05	5.43631e-05	3.84747e-05	4.62461e-05	5.33331e-05	3.38823e-05	3.75794e-05	3.3931e-05	3.39762e-05	4.57526e-05	3.8934e-05
32.5	4.77965e-05	4.71527e-05	5.4576e-05	3.91057e-05	4.63849e-05	5.35898e-05	3.40572e-05	3.83308e-05	3.41051e-05	3.54632e-05	4.29659e-05	3.90506e-05
32.6	4.79352e-05	4.7236e-05	5.46871e-05	3.81042e-05	4.64219e-05	5.38464e-05	3.41032e-05	3.89464e-05	3.41692e-05	3.22743e-05	4.61793e-05	3.9454e-05
32.7	4.80645e-05	4.73748e-05	5.48537e-05	3.60094e-05	4.6644e-05	5.3995e-05	3.42045e-05	3.88559e-05	3.427e-05	2.57591e-05	5.16048e-05	3.92926e-05
32.8	4.82309e-05	4.75413e-05	5.50481e-05	3.67725e-05	4.68013e-05	5.41031e-05	3.43334e-05	3.786e-05	3.44532e-05	2.77532e-05	5.17877e-05	3.96602e-05
32.9	4.84527e-05	4.77819e-05	5.5261e-05	3.72952e-05	4.69956e-05	5.43193e-05	3.45452e-05	3.81588e-05	3.4609e-05	2.88878e-05	4.86613e-05	3.9965e-05
33	4.86375e-05	4.80131e-05	5.54647e-05	3.83987e-05	4.71529e-05	5.45354e-05	3.4757e-05	3.9218e-05	3.47738e-05	3.18016e-05	5.27544e-05	4.02429e-05
33.1	4.89518e-05	4.82167e-05	5.58627e-05	4.02233e-05	4.73195e-05	5.48596e-05	3.49227e-05	3.92271e-05	3.49113e-05	3.67955e-05	5.23451e-05	4.04491e-05
33.2	4.91736e-05	4.84387e-05	5.60849e-05	4.0031e-05	4.7486e-05	5.50758e-05	3.50608e-05	3.99423e-05	3.50762e-05	3.58586e-05	4.95844e-05	4.06912e-05
33.3	4.93214e-05	4.86422e-05	5.6233e-05	3.90951e-05	4.76619e-05	5.52784e-05	3.52081e-05	4.0232e-05	3.52227e-05	3.27557e-05	5.27979e-05	4.08884e-05
33.4	4.94693e-05	4.87903e-05	5.64459e-05	4.00285e-05	4.79302e-05	5.55081e-05	3.52818e-05	3.98337e-05	3.53235e-05	3.53343e-05	5.00111e-05	4.09153e-05
33.5	4.96264e-05	4.8929e-05	5.66403e-05	4.1963e-05	4.80598e-05	5.56567e-05	3.54015e-05	4.07752e-05	3.54151e-05	4.08612e-05	4.97499e-05	4.11394e-05
33.6	4.97281e-05	4.90771e-05	5.67607e-05	4.19564e-05	4.81615e-05	5.57783e-05	3.5512e-05	4.10287e-05	3.55434e-05	4.06291e-05	5.02985e-05	4.10857e-05
33.7	4.9876e-05	4.91973e-05	5.6844e-05	4.21485e-05	4.82726e-05	5.58728e-05	3.56225e-05	4.15357e-05	3.55983e-05	4.09471e-05	4.98718e-05	4.12381e-05
33.8	5.00885e-05	4.93639e-05	5.71217e-05	3.9574e-05	4.85039e-05	5.61025e-05	3.57145e-05	4.20699e-05	3.57632e-05	3.2919e-05	5.16745e-05	4.16415e-05
33.9	5.0375e-05	4.96599e-05	5.73994e-05	4.12038e-05	4.87723e-05	5.64808e-05	3.59079e-05	4.30567e-05	3.59648e-05	3.73284e-05	4.92186e-05	4.15429e-05
34	5.05044e-05	4.98079e-05	5.76031e-05	4.22215e-05	4.89203e-05	5.66429e-05	3.60552e-05	4.25316e-05	3.61205e-05	4.01048e-05	5.19183e-05	4.16325e-05
34.1	5.06615e-05	4.99467e-05	5.78345e-05	4.04594e-05	4.89943e-05	5.68455e-05	3.61473e-05	4.16082e-05	3.62579e-05	3.45693e-05	5.41391e-05	4.22332e-05
34.2	5.07077e-05	5.01225e-05	5.79271e-05	4.00342e-05	4.92442e-05	5.70482e-05	3.61749e-05	4.19613e-05	3.62488e-05	3.32198e-05	5.45832e-05	4.19642e-05
34.3	5.08279e-05	5.02428e-05	5.80659e-05	3.92075e-05	4.94755e-05	5.71968e-05	3.62394e-05	4.12008e-05	3.63404e-05	3.05553e-05	5.23189e-05	4.18836e-05
34.4	5.0985e-05	5.03723e-05	5.82973e-05	3.8025e-05	4.96051e-05	5.72103e-05	3.63683e-05	4.19069e-05	3.64045e-05	2.67218e-05	5.31376e-05	4.16415e-05
34.5	5.11791e-05	5.06036e-05	5.85102e-05	3.84419e-05	4.97346e-05	5.74399e-05	3.6488e-05	4.20337e-05	3.64412e-05	2.76587e-05	5.31985e-05	4.18567e-05
34.6	5.12992e-05	5.07239e-05	5.86676e-05	3.84154e-05	4.98734e-05	5.77101e-05	3.65893e-05	4.24592e-05	3.6606e-05	2.73578e-05	5.23189e-05	4.2036e-05
34.7	5.14656e-05	5.08996e-05	5.89176e-05	3.80868e-05	4.99845e-05	5.78722e-05	3.6709e-05	4.31835e-05	3.66977e-05	2.60857e-05	4.98108e-05	4.21794e-05
34.8	5.16319e-05	5.10477e-05	5.90472e-05	3.82388e-05	5.0151e-05	5.79533e-05	3.6801e-05	4.20156e-05	3.68351e-05	2.62834e-05	5.0403e-05	4.25918e-05
34.9	5.17798e-05	5.12327e-05	5.92045e-05	3.69697e-05	5.04286e-05	5.81289e-05	3.69115e-05	4.26674e-05	3.69725e-05	2.22179e-05	5.18487e-05	4.21167e-05
35	5.19184e-05	5.13807e-05	5.94267e-05	3.68629e-05	5.0623e-05	5.82775e-05	3.69852e-05	4.20518e-05	3.70916e-05	2.1685e-05	5.17267e-05	4.2036e-05
35.1	5.20755e-05	5.15842e-05	5.96766e-05	3.87659e-05	5.08635e-05	5.84667e-05	3.71049e-05	4.31473e-05	3.71557e-05	2.71172e-05	5.08036e-05	4.28518e-05
35.2	5.22049e-05	5.16953e-05	5.9797e-05	3.87124e-05	5.09838e-05	5.86558e-05	3.71417e-05	4.35275e-05	3.72931e-05	2.67906e-05	5.37733e-05	4.29594e-05
35.3	5.2362e-05	5.18248e-05	5.99821e-05	4.00369e-05	5.11134e-05	5.88179e-05	3.72706e-05	4.37629e-05	3.73847e-05	3.04779e-05	5.6682e-05	4.29146e-05
35.4	5.25191e-05	5.20191e-05	6.0121e-05	4.11466e-05	5.12152e-05	5.90611e-05	3.74087e-05	4.3265e-05	3.74214e-05	3.35121e-05	5.86154e-05	4.28249e-05
35.5	5.27594e-05	5.21949e-05	6.03524e-05	4.10841e-05	5.13355e-05	5.93178e-05	3.75653e-05	4.32831e-05	3.75588e-05	3.29276e-05	5.47835e-05	4.33897e-05
35.6	5.29166e-05	5.23151e-05	6.04727e-05	4.09422e-05	5.1502e-05	5.94529e-05	3.77218e-05	4.32016e-05	3.77145e-05	3.21884e-05	5.54018e-05	4.3569e-05
35.7	5.30921e-05	5.24909e-05	6.06671e-05	4.28029e-05	5.16408e-05	5.9642e-05	3.78507e-05	4.39983e-05	3.78061e-05	3.7466e-05	5.86938e-05	4.38918e-05
35.8	5.33694e-05	5.27222e-05	6.09171e-05	4.09651e-05	5.17704e-05	5.98852e-05	3.80164e-05	4.36814e-05	3.78794e-05	3.15094e-05	5.91815e-05	4.408e-05
35.9	5.3508e-05	5.29257e-05	6.11393e-05	4.09315e-05	5.19462e-05	6.01148e-05	3.81637e-05	4.32378e-05	3.80535e-05	3.11226e-05	6.07403e-05	4.4089e-05
36	5.36189e-05	5.30368e-05	6.12596e-05	4.01472e-05	5.21498e-05	6.01283e-05	3.82098e-05	4.37629e-05	3.81817e-05	2.86127e-05	6.02701e-05	4.40711e-05
36.1	5.37576e-05	5.31755e-05	6.14355e-05	3.8768e-05	5.23441e-05	6.03985e-05	3.82742e-05	4.4125e-05	3.82642e-05	2.42722e-05	6.1289e-05	4.382e-05
36.2	5.38962e-05	5.33236e-05	6.16391e-05	4.0031e-05	5.25199e-05	6.04931e-05	3.83663e-05	4.3609e-05	3.83466e-05	2.78306e-05	5.87634e-05	4.41428e-05
36.3	5.41088e-05	5.34623e-05	6.1815e-05	4.09849e-05	5.2742e-05	6.07092e-05	3.85228e-05	4.39349e-05	3.8539e-05	3.03232e-05	5.63424e-05	4.45462e-05
36.4	5.42566e-05	5.36381e-05	6.19631e-05	3.99557e-05	5.29271e-05	6.09389e-05	3.85965e-05	4.35366e-05	3.85848e-05	2.7014e-05	5.45484e-05	4.4618e-05
36.5	5.44045e-05	5.38602e-05	6.2139e-05	3.90943e-05	5.30566e-05	6.11145e-05	3.87438e-05	4.36543e-05	3.87314e-05	2.41346e-05	5.29373e-05	4.45104e-05
36.6	5.45709e-05	5.40637e-05	6.23705e-05	4.11866e-05	5.31399e-05	6.13172e-05	3.88635e-05	4.53835e-05	3.88597e-05	3.01255e-05	5.49838e-05	4.44655e-05
36.7	5.46725e-05	5.41562e-05	6.24908e-05	4.27339e-05	5.33342e-05	6.15333e-05	3.902e-05	4.40074e-05	3.89055e-05	3.45091e-05	5.3843e-05	4.41159e-05
36.8	5.48851e-05	5.4295e-05	6.26667e-05	4.32683e-05	5.34915e-05	6.16549e-05	3.91213e-05	4.29752e-05	3.89971e-05	3.57985e-05	5.40868e-05	4.47435e-05
36.9	5.4996e-05	5.44338e-05	6.28518e-05	4.2536e-05	5.36026e-05	6.18305e-05	3.91858e-05	4.32016e-05	3.9162e-05	3.34261e-05	5.6891e-05	4.50752e-05
37	5.51254e-05	5.45263e-05	6.29722e-05	4.28357e-05	5.37784e-05	6.20197e-05	3.92594e-05	4.47045e-05	3.91528e-05	3.41223e-05	5.85196e-05	4.5129e-05
37.1	5.52086e-05	5.46373e-05	6.31018e-05	4.15559e-05	5.38987e-05	6.20602e-05	3.93423e-05	4.47407e-05	3.92811e-05	3.01169e-05	5.75877e-05	4.48242e-05
37.2	5.53472e-05	5.48223e-05	6.32591e-05	4.1957e-05	5.39542e-05	6.22358e-05	3.94528e-05	4.45687e-05	3.94002e-05	3.1071e-05	5.65514e-05	4.43849e-05
37.3	5.5606e-05	5.49889e-05	6.34998e-05	4.51726e-05	5.41855e-05	6.2533e-05	3.96093e-05	4.53563e-05	3.95284e-05	4.03025e-05	6.12542e-05	4.44028e-05
37.4	5.58e-05	5.51646e-05	6.37683e-05	4.54677e-05	5.43984e-05	6.27357e-05	3.97935e-05	4.60172e-05	3.9675e-05	4.08096e-05	6.32224e-05	4.48152e-05
37.5	5.61143e-05	5.54237e-05	6.41015e-05	4.69377e-05	5.45834e-05	6.29924e-05	3.99868e-05	4.65333e-05	3.98765e-05	4.4712e-05	6.11235e-05	4.55414e-05
37.6	5.62437e-05	5.55902e-05	6.42774e-05	4.79738e-05	5.46297e-05	6.31545e-05	4.01894e-05	4.50757e-05	4.00048e-05	4.74884e-05	6.15154e-05	4.60434e-05
37.7	5.64377e-05	5.58215e-05	6.43793e-05	4.7991e-05	5.48148e-05	6.34112e-05	4.03736e-05	4.52567e-05	4.01331e-05	4.71617e-05	6.12193e-05	4.642e-05
37.8	5.66596e-05	5.60158e-05	6.4694e-05	4.732e-05	5.49628e-05	6.36003e-05	4.05025e-05	4.61621e-05	4.02247e-05	4.47979e-05	5.65427e-05	4.62407e-05
37.9	5.67982e-05	5.61546e-05	6.48977e-05	4.78447e-05	5.51387e-05	6.36949e-05	4.06314e-05	4.58181e-05	4.03712e-05	4.61045e-05	5.47835e-05	4.55324e-05
38	5.69553e-05	5.63396e-05	6.51198e-05	4.68077e-05	5.5296e-05	6.38435e-05	4.07327e-05	4.53382e-05	4.04629e-05	4.2735e-05	5.42436e-05	4.56669e-05
38.1	5.7057e-05	5.64414e-05	6.52402e-05	4.49411e-05	5.5407e-05	6.40866e-05	4.08247e-05	4.66238e-05	4.05545e-05	3.69416e-05	5.68997e-05	4.61331e-05
38.2	5.72141e-05	5.66634e-05	6.54253e-05	4.46955e-05	5.55736e-05	6.42623e-05	4.09536e-05	4.70856e-05	4.06736e-05	3.59188e-05	5.52102e-05	4.61152e-05
38.3	5.74636e-05	5.67837e-05	6.56845e-05	4.54557e-05	5.57031e-05	6.44784e-05	4.11194e-05	4.64518e-05	4.07835e-05	3.7784e-05	5.15961e-05	4.62227e-05
38.4	5.77224e-05	5.69965e-05	6.59159e-05	4.47693e-05	5.58419e-05	6.48162e-05	4.12943e-05	4.64156e-05	4.10125e-05	3.52913e-05	5.28502e-05	4.63483e-05
38.5	5.80181e-05	5.72925e-05	6.62399e-05	4.40571e-05	5.60733e-05	6.51404e-05	4.15521e-05	4.71399e-05	4.12049e-05	3.2601e-05	5.57676e-05	4.70655e-05
38.6	5.82492e-05	5.75238e-05	6.65177e-05	4.4782e-05	5.62861e-05	6.5316e-05	4.16995e-05	4.77284e-05	4.13606e-05	3.43974e-05	5.60027e-05	4.74062e-05
38.7	5.84802e-05	5.77459e-05	6.67676e-05	4.52517e-05	5.65082e-05	6.56132e-05	4.18376e-05	4.73753e-05	4.15347e-05	3.54374e-05	5.92163e-05	4.77737e-05
38.8	5.86928e-05	5.79864e-05	6.69713e-05	4.63229e-05	5.67488e-05	6.58294e-05	4.19849e-05	4.73753e-05	4.16813e-05	3.82911e-05	5.84847e-05	4.81234e-05
38.9	5.88222e-05	5.81437e-05	6.71194e-05	4.93375e-05	5.68876e-05	6.59645e-05	4.2123e-05	4.72848e-05	4.17729e-05	4.70672e-05	5.81103e-05	4.78903e-05
39	5.9044e-05	5.83287e-05	6.73138e-05	4.97806e-05	5.71004e-05	6.62347e-05	4.22335e-05	4.84798e-05	4.19103e-05	4.80643e-05	5.59592e-05	4.77648e-05
39.1	5.92196e-05	5.84953e-05	6.75915e-05	4.89376e-05	5.72392e-05	6.64238e-05	4.22795e-05	4.8009e-05	4.20477e-05	4.53137e-05	5.51057e-05	4.7702e-05
39.2	5.94044e-05	5.87173e-05	6.77674e-05	4.9104e-05	5.74335e-05	6.65859e-05	4.24821e-05	4.87605e-05	4.22218e-05	4.54254e-05	5.95821e-05	4.75137e-05
39.3	5.95431e-05	5.88006e-05	6.7934e-05	5.09029e-05	5.75816e-05	6.68291e-05	4.25742e-05	4.97021e-05	4.22859e-05	5.05914e-05	5.5515e-05	4.77379e-05
39.4	5.9691e-05	5.89763e-05	6.81747e-05	5.00312e-05	5.77852e-05	6.70047e-05	4.27767e-05	4.90955e-05	4.246e-05	4.76259e-05	5.70304e-05	4.78813e-05
39.5	5.98111e-05	5.92076e-05	6.83136e-05	4.80167e-05	5.80628e-05	6.72344e-05	4.27675e-05	4.81358e-05	4.25608e-05	4.14715e-05	6.26563e-05	4.81503e-05
39.6	5.95985e-05	5.92169e-05	6.82488e-05	4.64781e-05	5.84792e-05	6.71263e-05	4.24729e-05	4.77012e-05	4.24875e-05	3.73628e-05	6.14458e-05	4.8222e-05
39.7	5.92751e-05	5.91151e-05	6.81192e-05	4.65252e-05	5.87013e-05	6.68561e-05	4.20954e-05	4.83893e-05	4.23134e-05	3.82052e-05	5.81799e-05	4.83206e-05
39.8	5.91734e-05	5.91151e-05	6.80358e-05	4.55184e-05	5.88586e-05	6.68291e-05	4.20217e-05	4.84527e-05	4.22584e-05	3.53601e-05	5.75964e-05	4.87241e-05
39.9	5.9349e-05	5.92539e-05	6.82673e-05	4.41536e-05	5.88586e-05	6.70723e-05	4.21782e-05	4.91045e-05	4.23775e-05	3.09335e-05	5.72045e-05	4.80248e-05
40	5.96817e-05	5.93742e-05	6.8545e-05	4.59565e-05	5.89326e-05	6.73289e-05	4.25097e-05	5.00461e-05	4.25333e-05	3.56781e-05	5.5846e-05	4.85537e-05
40.1	5.99775e-05	5.95592e-05	6.88042e-05	4.7404e-05	5.89696e-05	6.75181e-05	4.27399e-05	4.94305e-05	4.26982e-05	3.94945e-05	5.50448e-05	4.89841e-05
40.2	6.02085e-05	5.97442e-05	6.88875e-05	4.82713e-05	5.88678e-05	6.77883e-05	4.29793e-05	4.89959e-05	4.28997e-05	4.16262e-05	5.19096e-05	4.87868e-05
40.3	6.03656e-05	5.992e-05	6.91375e-05	4.97014e-05	5.89881e-05	6.79504e-05	4.30898e-05	4.8851e-05	4.30005e-05	4.56489e-05	5.82496e-05	4.89034e-05
40.4	6.03471e-05	5.99848e-05	6.923e-05	4.83018e-05	5.92472e-05	6.79774e-05	4.30438e-05	4.8009e-05	4.29638e-05	4.15144e-05	6.16896e-05	4.88765e-05
40.5	6.02732e-05	5.99478e-05	6.91837e-05	4.63835e-05	5.9386e-05	6.79639e-05	4.29241e-05	4.73481e-05	4.29547e-05	3.59532e-05	5.83106e-05	4.92889e-05
40.6	6.02917e-05	6.00403e-05	6.92485e-05	4.75506e-05	5.95156e-05	6.79774e-05	4.28228e-05	4.78189e-05	4.2918e-05	3.95375e-05	5.84673e-05	4.97102e-05
40.7	6.05505e-05	6.01606e-05	6.93874e-05	4.92283e-05	5.95619e-05	6.80855e-05	4.30069e-05	4.75473e-05	4.30096e-05	4.41275e-05	5.91989e-05	4.95758e-05
40.8	6.08277e-05	6.03456e-05	6.96188e-05	4.98694e-05	5.95063e-05	6.82881e-05	4.33292e-05	4.82625e-05	4.32387e-05	4.54512e-05	5.81886e-05	4.99165e-05
40.9	6.10773e-05	6.05029e-05	6.9841e-05	4.95461e-05	5.94231e-05	6.85448e-05	4.36054e-05	4.77737e-05	4.33486e-05	4.39556e-05	5.87634e-05	4.99882e-05
41	6.13915e-05	6.06232e-05	7.00539e-05	4.78054e-05	5.93953e-05	6.8842e-05	4.3854e-05	4.79547e-05	4.35685e-05	3.81708e-05	5.90421e-05	4.98896e-05
41.1	6.1641e-05	6.08452e-05	7.02391e-05	4.68291e-05	5.94693e-05	6.91798e-05	4.41395e-05	4.93943e-05	4.37517e-05	3.47068e-05	5.64991e-05	5.01496e-05
41.2	6.17335e-05	6.09932e-05	7.04335e-05	4.69119e-05	5.95156e-05	6.93554e-05	4.42868e-05	4.92766e-05	4.38158e-05	3.47154e-05	5.71262e-05	5.04902e-05
41.3	6.18536e-05	6.10765e-05	7.06001e-05	4.88243e-05	5.97099e-05	6.94905e-05	4.43512e-05	4.94033e-05	4.388e-05	4.02681e-05	5.46964e-05	5.04364e-05
41.4	6.20292e-05	6.12615e-05	7.07112e-05	4.87246e-05	5.98487e-05	6.9531e-05	4.43236e-05	5.02272e-05	4.39807e-05	3.98211e-05	5.44177e-05	5.11806e-05
41.5	6.20847e-05	6.12708e-05	7.07852e-05	4.71865e-05	5.9969e-05	6.96661e-05	4.44157e-05	5.06618e-05	4.40723e-05	3.50592e-05	5.97998e-05	5.10013e-05
41.6	6.2214e-05	6.13448e-05	7.09056e-05	4.62848e-05	6.00893e-05	6.98282e-05	4.44433e-05	5.02453e-05	4.41273e-05	3.2197e-05	6.22644e-05	5.10819e-05
41.7	6.22325e-05	6.14743e-05	7.10259e-05	4.55845e-05	6.02744e-05	6.99228e-05	4.44986e-05	5.01548e-05	4.42372e-05	3.00224e-05	5.87808e-05	5.11895e-05
41.8	6.23527e-05	6.16501e-05	7.11648e-05	4.43361e-05	6.03854e-05	7.00984e-05	4.45354e-05	5.00099e-05	4.4338e-05	2.61201e-05	5.62553e-05	5.1593e-05
41.9	6.2519e-05	6.17704e-05	7.12574e-05	4.6471e-05	6.05242e-05	7.02335e-05	4.46367e-05	4.98198e-05	4.43838e-05	3.22572e-05	5.90595e-05	5.13599e-05
42	6.26299e-05	6.18814e-05	7.1387e-05	4.68438e-05	6.07371e-05	7.04092e-05	4.46643e-05	5.04173e-05	4.44754e-05	3.3237e-05	5.85805e-05	5.12433e-05
42.1	6.26207e-05	6.19554e-05	7.15258e-05	4.60393e-05	6.09314e-05	7.05037e-05	4.47011e-05	5.13227e-05	4.44663e-05	3.0796e-05	6.00523e-05	5.13868e-05
42.2	6.27224e-05	6.20479e-05	7.16832e-05	4.80057e-05	6.1098e-05	7.05578e-05	4.47656e-05	5.08428e-05	4.45579e-05	3.65291e-05	6.11409e-05	5.12702e-05
42.3	6.27224e-05	6.2159e-05	7.17295e-05	5.0729e-05	6.1135e-05	7.05848e-05	4.47011e-05	4.94486e-05	4.4567e-05	4.47635e-05	6.1559e-05	5.12344e-05
42.4	6.27316e-05	6.22237e-05	7.18221e-05	5.05111e-05	6.12738e-05	7.05578e-05	4.46827e-05	4.92856e-05	4.45579e-05	4.41189e-05	6.34923e-05	5.16647e-05
42.5	6.27778e-05	6.2307e-05	7.18406e-05	4.98548e-05	6.13386e-05	7.05713e-05	4.46275e-05	4.90774e-05	4.45487e-05	4.21591e-05	6.452e-05	5.20681e-05
42.6	6.28148e-05	6.23255e-05	7.18406e-05	4.86243e-05	6.15236e-05	7.05983e-05	4.46551e-05	4.83259e-05	4.46037e-05	3.84029e-05	6.20467e-05	5.17992e-05
42.7	6.27871e-05	6.227e-05	7.18498e-05	4.72451e-05	6.15606e-05	7.06523e-05	4.46367e-05	4.84617e-05	4.45945e-05	3.43114e-05	6.29263e-05	5.16737e-05
42.8	6.28148e-05	6.227e-05	7.18498e-05	4.75494e-05	6.15699e-05	7.07064e-05	4.46367e-05	4.90683e-05	4.45945e-05	3.51968e-05	6.479e-05	5.21488e-05
42.9	6.28055e-05	6.23625e-05	7.19331e-05	4.85639e-05	6.16439e-05	7.07874e-05	4.46551e-05	4.87696e-05	4.46495e-05	3.8231e-05	6.26824e-05	5.17902e-05
43	6.2861e-05	6.2492e-05	7.2035e-05	4.7123e-05	6.17087e-05	7.08415e-05	4.4738e-05	4.83621e-05	4.47228e-05	3.37699e-05	6.11932e-05	5.16468e-05
43.1	6.30089e-05	6.25105e-05	7.22016e-05	4.8013e-05	6.1755e-05	7.0909e-05	4.47932e-05	4.84527e-05	4.48144e-05	3.62368e-05	6.13151e-05	5.15661e-05
43.2	6.3166e-05	6.27141e-05	7.23775e-05	4.97265e-05	6.18845e-05	7.10711e-05	4.48945e-05	4.8163e-05	4.48694e-05	4.1119e-05	6.44852e-05	5.16378e-05
43.3	6.33139e-05	6.27418e-05	7.25071e-05	4.75455e-05	6.19678e-05	7.13008e-05	4.49682e-05	4.78823e-05	4.49152e-05	3.43544e-05	5.9913e-05	5.13509e-05
43.4	6.3434e-05	6.28991e-05	7.25349e-05	4.93365e-05	6.20048e-05	7.13413e-05	4.51155e-05	4.91498e-05	4.50526e-05	3.94601e-05	5.764e-05	5.13599e-05
43.5	6.35264e-05	6.30471e-05	7.27108e-05	5.26762e-05	6.20788e-05	7.14494e-05	4.5226e-05	4.93037e-05	4.50984e-05	4.92763e-05	6.3832e-05	5.15123e-05
43.6	6.37113e-05	6.30656e-05	7.28219e-05	5.22123e-05	6.22362e-05	7.1571e-05	4.52996e-05	4.90049e-05	4.5135e-05	4.76259e-05	6.66014e-05	5.18171e-05
43.7	6.38129e-05	6.31582e-05	7.28589e-05	5.08412e-05	6.22547e-05	7.17736e-05	4.53825e-05	5.04354e-05	4.52358e-05	4.33281e-05	6.52428e-05	5.14675e-05
43.8	6.38961e-05	6.32784e-05	7.30903e-05	5.05259e-05	6.2338e-05	7.19628e-05	4.55482e-05	4.98469e-05	4.53824e-05	4.21333e-05	6.63576e-05	5.14047e-05
43.9	6.41641e-05	6.34357e-05	7.32755e-05	4.96503e-05	6.24212e-05	7.20844e-05	4.57048e-05	4.94848e-05	4.5474e-05	3.90819e-05	6.62705e-05	5.21488e-05
44	6.43213e-05	6.35467e-05	7.34051e-05	5.00704e-05	6.25693e-05	7.22735e-05	4.58797e-05	5.0707e-05	4.56755e-05	4.00102e-05	6.48422e-05	5.2104e-05
44.1	6.45431e-05	6.37503e-05	7.3692e-05	4.98005e-05	6.26341e-05	7.25032e-05	4.60086e-05	5.14404e-05	4.58404e-05	3.88498e-05	6.58699e-05	5.22026e-05
44.2	6.47649e-05	6.40371e-05	7.39975e-05	4.92435e-05	6.28562e-05	7.26788e-05	4.62388e-05	5.09877e-05	4.5987e-05	3.67268e-05	6.67669e-05	5.25881e-05
44.3	6.4885e-05	6.41296e-05	7.42197e-05	5.11778e-05	6.29579e-05	7.2949e-05	4.63861e-05	5.18116e-05	4.59962e-05	4.22622e-05	6.6166e-05	5.26419e-05
44.4	6.50329e-05	6.43979e-05	7.43586e-05	4.92149e-05	6.32078e-05	7.31651e-05	4.64782e-05	5.05169e-05	4.62069e-05	3.61337e-05	6.76552e-05	5.29468e-05
44.5	6.52178e-05	6.44627e-05	7.44604e-05	4.72439e-05	6.33466e-05	7.33273e-05	4.65519e-05	5.0698e-05	4.62802e-05	2.99622e-05	6.84216e-05	5.28123e-05
44.6	6.53471e-05	6.46385e-05	7.46826e-05	4.83934e-05	6.34762e-05	7.35299e-05	4.66992e-05	5.11778e-05	4.64542e-05	3.31339e-05	6.72024e-05	5.27405e-05
44.7	6.55505e-05	6.47957e-05	7.48492e-05	4.94846e-05	6.3652e-05	7.36515e-05	4.68557e-05	5.06346e-05	4.65917e-05	3.60477e-05	7.10518e-05	5.26509e-05
44.8	6.57076e-05	6.48975e-05	7.51177e-05	4.9394e-05	6.38093e-05	7.38677e-05	4.68649e-05	5.10782e-05	4.67016e-05	3.56094e-05	6.95712e-05	5.28481e-05
44.9	6.5837e-05	6.50085e-05	7.52658e-05	5.08142e-05	6.39666e-05	7.39757e-05	4.69478e-05	5.07523e-05	4.67566e-05	3.96578e-05	6.58351e-05	5.29109e-05
45	6.59756e-05	6.51751e-05	7.53584e-05	5.35338e-05	6.40962e-05	7.41378e-05	4.70859e-05	5.12865e-05	4.68115e-05	4.75399e-05	6.52603e-05	5.28392e-05
45.1	6.60773e-05	6.53786e-05	7.55343e-05	5.29767e-05	6.42072e-05	7.43405e-05	4.7178e-05	5.06437e-05	4.69673e-05	4.56747e-05	6.48771e-05	5.30454e-05
45.2	6.62621e-05	6.56006e-05	7.56639e-05	5.34095e-05	6.442e-05	7.45702e-05	4.72517e-05	5.1042e-05	4.70864e-05	4.67147e-05	6.98238e-05	5.37805e-05
45.3	6.64192e-05	6.57394e-05	7.58953e-05	5.41583e-05	6.47069e-05	7.47053e-05	4.73898e-05	5.2219e-05	4.70864e-05	4.8666e-05	7.0146e-05	5.39867e-05
45.4	6.65394e-05	6.58412e-05	7.61267e-05	5.31339e-05	6.48642e-05	7.48539e-05	4.74542e-05	5.19655e-05	4.72238e-05	4.54082e-05	6.79252e-05	5.44798e-05
45.5	6.67335e-05	6.60355e-05	7.62286e-05	5.23413e-05	6.50308e-05	7.507e-05	4.75555e-05	5.17211e-05	4.73979e-05	4.2735e-05	7.01634e-05	5.43633e-05
45.6	6.68351e-05	6.61835e-05	7.64137e-05	5.38913e-05	6.52066e-05	7.52321e-05	4.77028e-05	5.33055e-05	4.75353e-05	4.71359e-05	6.78904e-05	5.38523e-05
45.7	6.71216e-05	6.63963e-05	7.67192e-05	5.2855e-05	6.53361e-05	7.54483e-05	4.78318e-05	5.30157e-05	4.77826e-05	4.36117e-05	6.34923e-05	5.37716e-05
45.8	6.74174e-05	6.66276e-05	7.69691e-05	5.29219e-05	6.5475e-05	7.56374e-05	4.80804e-05	5.32149e-05	4.792e-05	4.32679e-05	6.79862e-05	5.47309e-05
45.9	6.77686e-05	6.68589e-05	7.73117e-05	5.39583e-05	6.54379e-05	7.60292e-05	4.84487e-05	5.49804e-05	4.81399e-05	4.56575e-05	6.71066e-05	5.50536e-05
46	6.8203e-05	6.7155e-05	7.77931e-05	5.25245e-05	6.54564e-05	7.63399e-05	4.88446e-05	5.46545e-05	4.84422e-05	4.05259e-05	6.50338e-05	5.52957e-05
46.1	6.84895e-05	6.74233e-05	7.80337e-05	5.3577e-05	6.56415e-05	7.66507e-05	4.91024e-05	5.44191e-05	4.86346e-05	4.3139e-05	6.67582e-05	5.57529e-05
46.2	6.85634e-05	6.7562e-05	7.81448e-05	5.47156e-05	6.59099e-05	7.67452e-05	4.90748e-05	5.32602e-05	4.86896e-05	4.65085e-05	6.72285e-05	5.61922e-05
46.3	6.86651e-05	6.76823e-05	7.83115e-05	5.25639e-05	6.61135e-05	7.69209e-05	4.91024e-05	5.25993e-05	4.87629e-05	3.99243e-05	6.60615e-05	5.61653e-05
46.4	6.89978e-05	6.79599e-05	7.87095e-05	5.176e-05	6.63633e-05	7.74072e-05	4.94523e-05	5.33236e-05	4.90652e-05	3.68299e-05	6.79688e-05	5.61564e-05
46.5	6.93121e-05	6.833e-05	7.90798e-05	5.26887e-05	6.66039e-05	7.77179e-05	4.97838e-05	5.36223e-05	4.934e-05	3.89702e-05	6.95712e-05	5.66853e-05
46.6	6.96263e-05	6.85428e-05	7.93576e-05	5.17984e-05	6.67797e-05	7.80152e-05	4.98759e-05	5.3559e-05	4.95049e-05	3.5893e-05	6.89616e-05	5.67391e-05
46.7	6.97927e-05	6.88111e-05	7.96908e-05	5.40342e-05	6.70666e-05	7.82854e-05	5.00048e-05	5.37672e-05	4.9624e-05	4.23052e-05	6.98673e-05	5.64074e-05
46.8	6.99405e-05	6.89036e-05	7.97834e-05	5.47036e-05	6.73072e-05	7.83664e-05	5.006e-05	5.58767e-05	4.96698e-05	4.41103e-05	6.71849e-05	5.67033e-05
46.9	7.00052e-05	6.90794e-05	7.9913e-05	5.35083e-05	6.7557e-05	7.85961e-05	5.00969e-05	5.64652e-05	4.97615e-05	4.04228e-05	6.85784e-05	5.66495e-05
47	7.00052e-05	6.92459e-05	8.00241e-05	5.37813e-05	6.77791e-05	7.87717e-05	5.00048e-05	5.49985e-05	4.98439e-05	4.13339e-05	6.77249e-05	5.71426e-05
47.1	7.01439e-05	6.92922e-05	8.00889e-05	5.43963e-05	6.81123e-05	7.87717e-05	5.00692e-05	5.38125e-05	4.98989e-05	4.29757e-05	7.18182e-05	5.68647e-05
47.2	7.0264e-05	6.94494e-05	8.02278e-05	5.58816e-05	6.81771e-05	7.90014e-05	5.01245e-05	5.52339e-05	4.9963e-05	4.72563e-05	7.02331e-05	5.71336e-05
47.3	7.04026e-05	6.95882e-05	8.04777e-05	5.62747e-05	6.83621e-05	7.915e-05	5.02626e-05	5.50981e-05	5.00271e-05	4.81588e-05	7.09385e-05	5.7824e-05
47.4	7.04304e-05	6.97455e-05	8.05888e-05	5.68105e-05	6.86675e-05	7.9204e-05	5.0235e-05	5.48989e-05	5.01371e-05	4.97662e-05	6.96409e-05	5.80571e-05
47.5	7.05598e-05	6.9949e-05	8.06999e-05	5.74981e-05	6.88988e-05	7.93662e-05	5.03547e-05	5.56504e-05	5.02104e-05	5.15799e-05	6.64273e-05	5.80122e-05
47.6	7.0569e-05	7.01341e-05	8.08017e-05	5.66064e-05	6.90006e-05	7.95418e-05	5.03178e-05	5.68002e-05	5.0302e-05	4.89324e-05	6.92577e-05	5.79853e-05
47.7	7.07354e-05	7.02544e-05	8.09684e-05	5.52311e-05	6.91672e-05	7.96364e-05	5.04007e-05	5.69722e-05	5.03569e-05	4.45573e-05	6.93274e-05	5.78778e-05
47.8	7.08555e-05	7.02821e-05	8.1172e-05	5.5669e-05	6.93893e-05	7.97985e-05	5.05112e-05	5.75064e-05	5.04944e-05	4.56403e-05	7.02592e-05	5.79584e-05
47.9	7.09664e-05	7.04116e-05	8.13664e-05	5.43927e-05	6.94818e-05	7.99606e-05	5.05941e-05	5.71895e-05	5.06318e-05	4.16176e-05	7.08689e-05	5.79495e-05
48	7.10866e-05	7.05227e-05	8.14683e-05	5.38214e-05	6.95096e-05	8.01497e-05	5.06769e-05	5.62208e-05	5.06959e-05	3.97008e-05	7.27674e-05	5.79226e-05
48.1	7.12529e-05	7.07262e-05	8.15979e-05	5.41642e-05	6.97132e-05	8.02848e-05	5.08427e-05	5.58405e-05	5.07875e-05	4.0397e-05	7.27413e-05	5.8084e-05
48.2	7.13916e-05	7.0902e-05	8.1783e-05	5.5114e-05	6.98983e-05	8.04199e-05	5.10176e-05	5.61212e-05	5.08883e-05	4.29327e-05	7.08689e-05	5.83619e-05
48.3	7.16041e-05	7.1087e-05	8.19404e-05	5.61964e-05	7e-05	8.05415e-05	5.10268e-05	5.68274e-05	5.09707e-05	4.59583e-05	7.18356e-05	5.84157e-05
48.4	7.17428e-05	7.11148e-05	8.20052e-05	5.55517e-05	7.00186e-05	8.06631e-05	5.11373e-05	5.73616e-05	5.10715e-05	4.37751e-05	7.12172e-05	5.81736e-05
48.5	7.18444e-05	7.12998e-05	8.21996e-05	5.63271e-05	7.00833e-05	8.08658e-05	5.12386e-05	5.75607e-05	5.1154e-05	4.58982e-05	6.91271e-05	5.84157e-05
48.6	7.21402e-05	7.15034e-05	8.24681e-05	5.67382e-05	7.03332e-05	8.1136e-05	5.13767e-05	5.71262e-05	5.1383e-05	4.66976e-05	7.07034e-05	5.86309e-05
48.7	7.25099e-05	7.16977e-05	8.27736e-05	5.62992e-05	7.04627e-05	8.14197e-05	5.16069e-05	5.84571e-05	5.15296e-05	4.47807e-05	7.30113e-05	5.89447e-05
48.8	7.26485e-05	7.1966e-05	8.29865e-05	5.69399e-05	7.06108e-05	8.16358e-05	5.18003e-05	5.862e-05	5.17311e-05	4.63709e-05	7.64688e-05	5.92674e-05
48.9	7.28703e-05	7.20863e-05	8.32457e-05	5.94452e-05	7.08144e-05	8.17709e-05	5.20029e-05	5.88192e-05	5.18777e-05	5.34624e-05	7.55979e-05	5.95095e-05
49	7.31569e-05	7.23916e-05	8.35142e-05	5.88405e-05	7.09069e-05	8.20952e-05	5.22147e-05	5.91452e-05	5.19785e-05	5.11501e-05	7.63034e-05	6.03074e-05
49.1	7.34988e-05	7.26506e-05	8.38197e-05	5.90794e-05	7.10735e-05	8.24599e-05	5.24172e-05	5.89641e-05	5.22075e-05	5.1322e-05	7.41348e-05	6.05405e-05
49.2	7.37022e-05	7.28449e-05	8.40696e-05	5.93387e-05	7.13048e-05	8.27166e-05	5.26566e-05	5.84933e-05	5.23449e-05	5.16573e-05	7.33858e-05	6.07557e-05
49.3	7.39609e-05	7.30577e-05	8.43381e-05	5.97814e-05	7.15454e-05	8.30003e-05	5.28408e-05	5.91995e-05	5.25557e-05	5.25426e-05	7.69217e-05	6.07288e-05
49.4	7.40903e-05	7.3215e-05	8.44955e-05	5.7807e-05	7.17213e-05	8.30679e-05	5.29513e-05	5.9625e-05	5.26748e-05	4.63795e-05	7.77839e-05	6.10336e-05
49.5	7.4229e-05	7.33815e-05	8.46343e-05	5.81535e-05	7.18971e-05	8.33111e-05	5.30526e-05	5.95526e-05	5.27847e-05	4.71789e-05	7.54673e-05	6.11502e-05
49.6	7.446e-05	7.35481e-05	8.48565e-05	5.82802e-05	7.20637e-05	8.34597e-05	5.32275e-05	5.93806e-05	5.29038e-05	4.71531e-05	7.59637e-05	6.08095e-05
49.7	7.47373e-05	7.38719e-05	8.5162e-05	5.87144e-05	7.23413e-05	8.37164e-05	5.33933e-05	5.93262e-05	5.30687e-05	4.80127e-05	7.66343e-05	6.13474e-05
49.8	7.49591e-05	7.41032e-05	8.54212e-05	5.85532e-05	7.26096e-05	8.39866e-05	5.3513e-05	5.97427e-05	5.32428e-05	4.71875e-05	7.6974e-05	6.14998e-05
49.9	7.52179e-05	7.42697e-05	8.56527e-05	5.87694e-05	7.28132e-05	8.42568e-05	5.36879e-05	6.02588e-05	5.34626e-05	4.74024e-05	7.56415e-05	6.20467e-05
50	7.53011e-05	7.44918e-05	8.58193e-05	5.87417e-05	7.29983e-05	8.44324e-05	5.37708e-05	6.03855e-05	5.35359e-05	4.71531e-05	8.15637e-05	6.23067e-05
50.1	7.54305e-05	7.46398e-05	8.60322e-05	5.81485e-05	7.32019e-05	8.46485e-05	5.38905e-05	6.02588e-05	5.3655e-05	4.51246e-05	8.30878e-05	6.23874e-05
50.2	7.55599e-05	7.47693e-05	8.61803e-05	5.8876e-05	7.3387e-05	8.47566e-05	5.38721e-05	6.04218e-05	5.37558e-05	4.71961e-05	8.26524e-05	6.24771e-05
50.3	7.56985e-05	7.49821e-05	8.63933e-05	5.9572e-05	7.3609e-05	8.48647e-05	5.39733e-05	6.05938e-05	5.38382e-05	4.90442e-05	8.41939e-05	6.20288e-05
50.4	7.58187e-05	7.51024e-05	8.65877e-05	6.00062e-05	7.37849e-05	8.51349e-05	5.4047e-05	6.00687e-05	5.39024e-05	5.0153e-05	8.30878e-05	6.2235e-05
50.5	7.59573e-05	7.52319e-05	8.67451e-05	5.99249e-05	7.39329e-05	8.527e-05	5.41115e-05	5.96793e-05	5.4049e-05	4.9706e-05	8.1616e-05	6.24681e-05
50.6	7.60682e-05	7.53522e-05	8.68747e-05	5.98287e-05	7.41088e-05	8.53916e-05	5.41759e-05	5.99962e-05	5.41222e-05	4.92419e-05	8.18598e-05	6.22709e-05
50.7	7.61884e-05	7.54262e-05	8.6921e-05	5.92386e-05	7.42291e-05	8.55537e-05	5.4314e-05	6.15173e-05	5.41497e-05	4.72133e-05	8.21472e-05	6.22709e-05
50.8	7.63732e-05	7.5639e-05	8.71802e-05	6.10418e-05	7.43586e-05	8.56483e-05	5.44245e-05	6.18342e-05	5.42688e-05	5.23277e-05	8.52216e-05	6.28178e-05
50.9	7.64841e-05	7.57778e-05	8.73005e-05	6.07597e-05	7.44882e-05	8.5905e-05	5.45074e-05	6.13e-05	5.43696e-05	5.12876e-05	8.476e-05	6.26564e-05
51	7.6632e-05	7.59351e-05	8.75782e-05	6.04156e-05	7.46918e-05	8.60536e-05	5.45995e-05	6.17798e-05	5.44795e-05	5.00155e-05	8.66761e-05	6.23964e-05
51.1	7.67799e-05	7.61479e-05	8.76708e-05	6.12844e-05	7.47565e-05	8.63103e-05	5.47284e-05	6.10736e-05	5.45986e-05	5.23449e-05	8.49429e-05	6.25936e-05
51.2	7.69462e-05	7.63237e-05	8.78189e-05	6.05208e-05	7.49138e-05	8.63778e-05	5.48757e-05	6.18704e-05	5.47086e-05	4.97404e-05	8.26872e-05	6.26026e-05
51.3	7.70849e-05	7.63977e-05	8.80041e-05	5.98926e-05	7.50527e-05	8.65805e-05	5.49586e-05	6.1463e-05	5.48643e-05	4.76345e-05	8.25392e-05	6.27192e-05
51.4	7.72235e-05	7.6555e-05	8.82263e-05	6.02227e-05	7.51822e-05	8.6675e-05	5.50967e-05	6.05576e-05	5.49468e-05	4.83479e-05	8.09541e-05	6.31226e-05
51.5	7.73806e-05	7.66938e-05	8.83744e-05	6.09625e-05	7.53303e-05	8.68912e-05	5.52164e-05	6.18794e-05	5.51117e-05	5.02905e-05	8.19992e-05	6.34454e-05
51.6	7.75932e-05	7.68603e-05	8.8541e-05	5.96613e-05	7.53395e-05	8.70668e-05	5.53637e-05	6.21963e-05	5.52491e-05	4.60271e-05	8.38281e-05	6.30688e-05
51.7	7.7815e-05	7.70176e-05	8.86984e-05	6.00482e-05	7.55246e-05	8.72425e-05	5.55203e-05	6.21873e-05	5.53407e-05	4.68093e-05	8.16769e-05	6.37054e-05
51.8	7.79721e-05	7.72026e-05	8.88373e-05	6.08948e-05	7.56357e-05	8.74451e-05	5.56768e-05	6.31289e-05	5.54323e-05	4.90356e-05	8.18773e-05	6.37054e-05
51.9	7.81108e-05	7.73137e-05	8.90039e-05	6.15532e-05	7.56634e-05	8.75262e-05	5.57597e-05	6.22144e-05	5.55148e-05	5.07891e-05	8.18685e-05	6.36157e-05
52	7.82771e-05	7.74987e-05	8.92261e-05	6.14887e-05	7.59133e-05	8.77964e-05	5.5907e-05	6.16531e-05	5.56705e-05	5.02819e-05	7.71917e-05	6.36067e-05
52.1	7.84805e-05	7.77393e-05	8.94112e-05	6.06836e-05	7.60521e-05	8.80396e-05	5.60819e-05	6.23955e-05	5.58079e-05	4.74884e-05	7.87942e-05	6.38219e-05
52.2	7.87115e-05	7.78873e-05	8.96057e-05	6.07575e-05	7.62464e-05	8.82692e-05	5.62016e-05	6.26762e-05	5.59912e-05	4.73594e-05	8.29572e-05	6.40909e-05
52.3	7.89334e-05	7.80631e-05	8.98741e-05	6.01131e-05	7.64315e-05	8.84584e-05	5.63674e-05	6.27939e-05	5.61103e-05	4.50386e-05	8.36801e-05	6.3795e-05
52.4	7.91367e-05	7.82111e-05	9.02074e-05	6.23419e-05	7.66999e-05	8.87556e-05	5.65239e-05	6.37717e-05	5.6211e-05	5.1365e-05	8.16073e-05	6.38578e-05
52.5	7.92938e-05	7.84054e-05	9.04203e-05	6.16659e-05	7.68294e-05	8.89312e-05	5.66252e-05	6.34548e-05	5.63485e-05	4.90786e-05	8.16247e-05	6.41268e-05
52.6	7.94232e-05	7.8609e-05	9.05499e-05	6.11904e-05	7.6996e-05	8.90663e-05	5.67541e-05	6.35635e-05	5.64309e-05	4.73938e-05	8.449e-05	6.4333e-05
52.7	7.95618e-05	7.87015e-05	9.07536e-05	6.34244e-05	7.71533e-05	8.9269e-05	5.68278e-05	6.47314e-05	5.65225e-05	5.38836e-05	8.42288e-05	6.4844e-05
52.8	7.97097e-05	7.87848e-05	9.08554e-05	6.3277e-05	7.72921e-05	8.93771e-05	5.68738e-05	6.51207e-05	5.65958e-05	5.32475e-05	8.27656e-05	6.49157e-05
52.9	7.97374e-05	7.8905e-05	9.0985e-05	6.43312e-05	7.74494e-05	8.94041e-05	5.69659e-05	6.56097e-05	5.66783e-05	5.62904e-05	8.46991e-05	6.53013e-05
53	7.98761e-05	7.90346e-05	9.11147e-05	6.39743e-05	7.76808e-05	8.95122e-05	5.70027e-05	6.52022e-05	5.67699e-05	5.5044e-05	8.74338e-05	6.57495e-05
53.1	7.99223e-05	7.91641e-05	9.1272e-05	6.20575e-05	7.78566e-05	8.97148e-05	5.70856e-05	6.47495e-05	5.6889e-05	4.91645e-05	8.69461e-05	6.61261e-05
53.2	8.00794e-05	7.92936e-05	9.14016e-05	6.15947e-05	7.79954e-05	8.98904e-05	5.71132e-05	6.45232e-05	5.69989e-05	4.75915e-05	8.6528e-05	6.58392e-05
53.3	8.03012e-05	7.94787e-05	9.1559e-05	6.21891e-05	7.8236e-05	9.0039e-05	5.71961e-05	6.46861e-05	5.70814e-05	4.907e-05	8.57964e-05	6.60185e-05
53.4	8.04122e-05	7.96545e-05	9.17534e-05	6.25758e-05	7.84118e-05	9.02957e-05	5.73342e-05	6.5664e-05	5.7173e-05	4.99811e-05	8.45771e-05	6.62606e-05
53.5	8.04676e-05	7.98673e-05	9.19201e-05	6.33448e-05	7.85877e-05	9.04579e-05	5.74539e-05	6.46499e-05	5.72096e-05	5.21128e-05	8.96286e-05	6.56688e-05
53.6	8.0597e-05	7.9969e-05	9.20775e-05	6.13063e-05	7.87635e-05	9.04444e-05	5.75184e-05	6.35272e-05	5.73012e-05	4.58036e-05	8.65367e-05	6.60364e-05
53.7	8.06247e-05	8.00616e-05	9.21515e-05	6.11795e-05	7.88745e-05	9.06605e-05	5.75828e-05	6.47314e-05	5.73745e-05	4.53309e-05	8.77299e-05	6.64847e-05
53.8	8.07634e-05	8.01633e-05	9.22904e-05	6.13573e-05	7.90781e-05	9.07956e-05	5.75736e-05	6.58994e-05	5.74753e-05	4.57349e-05	8.60839e-05	6.63323e-05
53.9	8.08188e-05	8.02466e-05	9.23552e-05	6.26723e-05	7.91151e-05	9.08902e-05	5.76381e-05	6.48401e-05	5.7512e-05	4.95599e-05	8.61013e-05	6.62964e-05
54	8.09482e-05	8.04039e-05	9.24385e-05	6.24191e-05	7.92262e-05	9.10523e-05	5.77117e-05	6.53743e-05	5.75852e-05	4.85972e-05	8.43333e-05	6.62964e-05
54.1	8.11146e-05	8.05334e-05	9.25589e-05	6.22377e-05	7.91984e-05	9.12144e-05	5.77578e-05	6.65784e-05	5.76677e-05	4.78408e-05	8.39414e-05	6.62695e-05
54.2	8.11885e-05	8.05797e-05	9.27162e-05	6.37488e-05	7.92354e-05	9.1309e-05	5.78591e-05	6.67505e-05	5.7741e-05	5.21988e-05	7.80452e-05	6.66102e-05
54.3	8.13179e-05	8.06814e-05	9.28921e-05	6.52591e-05	7.93557e-05	9.14441e-05	5.79972e-05	6.70492e-05	5.78234e-05	5.64623e-05	7.92122e-05	6.67985e-05
54.4	8.15397e-05	8.09313e-05	9.3068e-05	6.45322e-05	7.94298e-05	9.15927e-05	5.81906e-05	6.62434e-05	5.79609e-05	5.38664e-05	8.3532e-05	6.66192e-05
54.5	8.17338e-05	8.11163e-05	9.3281e-05	6.27542e-05	7.97074e-05	9.18359e-05	5.8301e-05	6.60171e-05	5.81258e-05	4.82276e-05	8.5509e-05	6.67358e-05
54.6	8.20388e-05	8.12736e-05	9.34569e-05	6.20456e-05	7.99295e-05	9.21736e-05	5.84576e-05	6.73842e-05	5.82357e-05	4.56403e-05	8.44378e-05	6.69509e-05
54.7	8.22052e-05	8.14401e-05	9.37994e-05	6.18738e-05	8.00035e-05	9.23358e-05	5.86786e-05	6.81719e-05	5.83365e-05	4.47378e-05	8.10934e-05	6.71123e-05
54.8	8.2427e-05	8.17177e-05	9.40956e-05	6.20524e-05	8.02349e-05	9.25789e-05	5.88719e-05	6.78913e-05	5.84373e-05	4.48581e-05	8.06493e-05	6.76682e-05
54.9	8.25841e-05	8.18657e-05	9.4179e-05	6.15648e-05	8.02997e-05	9.27141e-05	5.89456e-05	6.79456e-05	5.86663e-05	4.31648e-05	8.21298e-05	6.78206e-05
55	8.28337e-05	8.2023e-05	9.43919e-05	6.2261e-05	8.042e-05	9.29572e-05	5.90653e-05	6.78369e-05	5.88404e-05	4.48839e-05	8.46381e-05	6.75337e-05
55.1	8.3037e-05	8.22543e-05	9.46511e-05	6.16464e-05	8.05588e-05	9.31869e-05	5.93047e-05	6.74023e-05	5.89503e-05	4.25975e-05	8.38543e-05	6.74889e-05
55.2	8.31387e-05	8.24301e-05	9.48733e-05	6.10174e-05	8.06421e-05	9.33625e-05	5.95165e-05	6.6334e-05	5.90144e-05	4.0397e-05	8.64148e-05	6.7444e-05
55.3	8.33698e-05	8.25966e-05	9.50121e-05	6.06407e-05	8.07438e-05	9.35247e-05	5.95994e-05	6.68048e-05	5.91519e-05	3.8953e-05	8.71464e-05	6.77399e-05
55.4	8.35731e-05	8.27354e-05	9.50955e-05	6.10142e-05	8.08179e-05	9.37949e-05	5.96914e-05	6.70221e-05	5.93626e-05	3.97781e-05	8.88447e-05	6.77758e-05
55.5	8.37395e-05	8.2902e-05	9.53362e-05	6.02942e-05	8.09752e-05	9.39435e-05	5.98664e-05	6.76468e-05	5.95275e-05	3.72769e-05	8.81654e-05	6.80896e-05
55.6	8.39058e-05	8.305e-05	9.55584e-05	5.99107e-05	8.11048e-05	9.40786e-05	6.00966e-05	6.69496e-05	5.95824e-05	3.57297e-05	9.05779e-05	6.86186e-05
55.7	8.40907e-05	8.32165e-05	9.57065e-05	6.22571e-05	8.11973e-05	9.42002e-05	6.01518e-05	6.69949e-05	5.96924e-05	4.25287e-05	8.84876e-05	6.8493e-05
55.8	8.43125e-05	8.33183e-05	9.58546e-05	6.40129e-05	8.13454e-05	9.44028e-05	6.01518e-05	6.70945e-05	5.98664e-05	4.75743e-05	8.84354e-05	6.90758e-05
55.9	8.43864e-05	8.34293e-05	9.6012e-05	6.1114e-05	8.15027e-05	9.4646e-05	6.03636e-05	6.76106e-05	5.98756e-05	3.8592e-05	8.70767e-05	6.89772e-05
56	8.45343e-05	8.35959e-05	9.63082e-05	6.16858e-05	8.16878e-05	9.48216e-05	6.05386e-05	6.77645e-05	5.99397e-05	3.99844e-05	8.21472e-05	6.93089e-05
56.1	8.46175e-05	8.37532e-05	9.64193e-05	6.21599e-05	8.17803e-05	9.49567e-05	6.06399e-05	6.82987e-05	6.0068e-05	4.12222e-05	8.30008e-05	6.96138e-05
56.2	8.47284e-05	8.38364e-05	9.64564e-05	6.20978e-05	8.18451e-05	9.49702e-05	6.05662e-05	6.87061e-05	6.01688e-05	4.09987e-05	8.22082e-05	6.94703e-05
56.3	8.47561e-05	8.38827e-05	9.64378e-05	6.29113e-05	8.19839e-05	9.49027e-05	6.05294e-05	6.81538e-05	6.01321e-05	4.34484e-05	8.48123e-05	6.97751e-05
56.4	8.47099e-05	8.39197e-05	9.65026e-05	6.39988e-05	8.21505e-05	9.50108e-05	6.05202e-05	6.80271e-05	6.01046e-05	4.67663e-05	8.44465e-05	6.94434e-05
56.5	8.46545e-05	8.4003e-05	9.66045e-05	6.61229e-05	8.2317e-05	9.51324e-05	6.04925e-05	6.83259e-05	6.01046e-05	5.32217e-05	8.63103e-05	6.91744e-05
56.6	8.47377e-05	8.41048e-05	9.66693e-05	6.56081e-05	8.24836e-05	9.51594e-05	6.04465e-05	6.87423e-05	6.01779e-05	5.16401e-05	8.79302e-05	6.92193e-05
56.7	8.48116e-05	8.41788e-05	9.66693e-05	6.6136e-05	8.25576e-05	9.51729e-05	6.04005e-05	6.84255e-05	6.02879e-05	5.31959e-05	8.78954e-05	6.92462e-05
56.8	8.48116e-05	8.42713e-05	9.67156e-05	6.75707e-05	8.27242e-05	9.53485e-05	6.04925e-05	6.93127e-05	6.03154e-05	5.74078e-05	9.27901e-05	6.94703e-05
56.9	8.48393e-05	8.4262e-05	9.69007e-05	6.60163e-05	8.28445e-05	9.54026e-05	6.05294e-05	6.93127e-05	6.0297e-05	5.26801e-05	8.8836e-05	6.94075e-05
57	8.48393e-05	8.43268e-05	9.68637e-05	6.64469e-05	8.29093e-05	9.54701e-05	6.04373e-05	6.82806e-05	6.03245e-05	5.40641e-05	8.65193e-05	6.97572e-05
57.1	8.49133e-05	8.43731e-05	9.68915e-05	6.82736e-05	8.29833e-05	9.54296e-05	6.04281e-05	6.78279e-05	6.03795e-05	5.94794e-05	8.79912e-05	6.92999e-05
57.2	8.49133e-05	8.43731e-05	9.69563e-05	6.76559e-05	8.30666e-05	9.54431e-05	6.04833e-05	6.78007e-05	6.0352e-05	5.75711e-05	8.65716e-05	6.91655e-05
57.3	8.49133e-05	8.43916e-05	9.70303e-05	6.62509e-05	8.31591e-05	9.55377e-05	6.05662e-05	6.79365e-05	6.03428e-05	5.32733e-05	8.55787e-05	6.98289e-05
57.4	8.49502e-05	8.44656e-05	9.71137e-05	6.52888e-05	8.32054e-05	9.55377e-05	6.0557e-05	6.82353e-05	6.04161e-05	5.03593e-05	8.63626e-05	6.98379e-05
57.5	8.50981e-05	8.45119e-05	9.71414e-05	6.65336e-05	8.31499e-05	9.55782e-05	6.05846e-05	6.82987e-05	6.05536e-05	5.39179e-05	8.72683e-05	6.95869e-05
57.6	8.51998e-05	8.46414e-05	9.72433e-05	6.63791e-05	8.32702e-05	9.56998e-05	6.07504e-05	6.86971e-05	6.06177e-05	5.31873e-05	8.7817e-05	6.94703e-05
57.7	8.53107e-05	8.46599e-05	9.74747e-05	6.52678e-05	8.32887e-05	9.58754e-05	6.09069e-05	6.87061e-05	6.06452e-05	4.95857e-05	9.31298e-05	6.96317e-05
57.8	8.54216e-05	8.47987e-05	9.76228e-05	6.43662e-05	8.3335e-05	9.60511e-05	6.10911e-05	6.89234e-05	6.07093e-05	4.65858e-05	9.09089e-05	7.02682e-05
57.9	8.56249e-05	8.48819e-05	9.75858e-05	6.43445e-05	8.34553e-05	9.61862e-05	6.10634e-05	6.96749e-05	6.08376e-05	4.63451e-05	8.96112e-05	7.04476e-05
58	8.57728e-05	8.503e-05	9.77802e-05	6.55346e-05	8.34183e-05	9.63348e-05	6.12108e-05	6.95119e-05	6.10025e-05	4.96201e-05	8.87489e-05	7.03131e-05
58.1	8.58652e-05	8.52243e-05	9.80765e-05	6.58513e-05	8.35201e-05	9.64834e-05	6.1441e-05	6.92222e-05	6.10483e-05	5.02476e-05	9.07434e-05	7.06089e-05
58.2	8.61148e-05	8.53723e-05	9.83449e-05	6.57202e-05	8.36774e-05	9.67806e-05	6.15975e-05	6.95119e-05	6.11582e-05	4.94482e-05	9.14489e-05	7.06538e-05
58.3	8.64013e-05	8.56036e-05	9.84746e-05	6.74654e-05	8.37699e-05	9.70373e-05	6.16988e-05	7.03811e-05	6.13506e-05	5.42961e-05	9.1954e-05	7.05372e-05
58.4	8.65862e-05	8.56961e-05	9.85301e-05	6.76885e-05	8.38254e-05	9.71994e-05	6.17448e-05	6.98922e-05	6.15155e-05	5.47345e-05	9.38091e-05	7.12545e-05
58.5	8.67156e-05	8.58904e-05	9.88078e-05	6.70669e-05	8.3955e-05	9.74291e-05	6.20026e-05	6.98198e-05	6.15796e-05	5.24824e-05	9.06215e-05	7.12097e-05
58.6	8.68265e-05	8.61032e-05	9.8993e-05	6.72442e-05	8.41308e-05	9.76047e-05	6.21316e-05	7.02634e-05	6.16713e-05	5.27747e-05	8.96112e-05	7.10662e-05
58.7	8.69928e-05	8.61403e-05	9.90393e-05	6.88809e-05	8.42326e-05	9.76723e-05	6.21131e-05	6.99284e-05	6.17904e-05	5.75368e-05	9.24069e-05	7.15145e-05
58.8	8.7076e-05	8.62883e-05	9.91411e-05	6.76487e-05	8.43807e-05	9.78209e-05	6.215e-05	6.9684e-05	6.18453e-05	5.37202e-05	9.17014e-05	7.15324e-05
58.9	8.71592e-05	8.64918e-05	9.94466e-05	6.66315e-05	8.46213e-05	9.7983e-05	6.23157e-05	7.00099e-05	6.19369e-05	5.04195e-05	9.33214e-05	7.13441e-05
59	8.72701e-05	8.66121e-05	9.97058e-05	6.6516e-05	8.48341e-05	9.81992e-05	6.25459e-05	6.96477e-05	6.20194e-05	4.97318e-05	9.63436e-05	7.09586e-05
59.1	8.74365e-05	8.66954e-05	9.97614e-05	6.77179e-05	8.49267e-05	9.81992e-05	6.25643e-05	6.95572e-05	6.2166e-05	5.31529e-05	9.84687e-05	7.1631e-05
59.2	8.75659e-05	8.68064e-05	9.98169e-05	6.76681e-05	8.5047e-05	9.83613e-05	6.25091e-05	6.90321e-05	6.22759e-05	5.29294e-05	9.78852e-05	7.22586e-05
59.3	8.76491e-05	8.69452e-05	9.99928e-05	6.65191e-05	8.5195e-05	9.8618e-05	6.26748e-05	6.97926e-05	6.22576e-05	4.92333e-05	9.65091e-05	7.17566e-05
59.4	8.7723e-05	8.7047e-05	0.000100243	6.71305e-05	8.53801e-05	9.87531e-05	6.27761e-05	6.95753e-05	6.23309e-05	5.08922e-05	9.72494e-05	7.17476e-05
59.5	8.78524e-05	8.71488e-05	0.000100308	6.84609e-05	8.54727e-05	9.88477e-05	6.2813e-05	6.94395e-05	6.245e-05	5.47173e-05	9.48543e-05	7.15414e-05
59.6	8.80188e-05	8.72875e-05	0.000100326	6.72423e-05	8.55004e-05	9.88612e-05	6.2859e-05	7.03992e-05	6.25782e-05	5.08493e-05	9.61955e-05	7.20793e-05
59.7	8.8065e-05	8.73616e-05	0.000100567	6.72682e-05	8.5741e-05	9.89963e-05	6.29419e-05	7.05441e-05	6.26607e-05	5.07977e-05	9.38875e-05	7.23035e-05
59.8	8.81112e-05	8.74726e-05	0.000100696	6.80525e-05	8.58984e-05	9.89558e-05	6.29879e-05	7.06618e-05	6.26241e-05	5.30584e-05	9.18146e-05	7.23304e-05
59.9	8.82129e-05	8.75744e-05	0.000100854	6.73342e-05	8.60464e-05	9.9253e-05	6.30524e-05	7.06709e-05	6.26882e-05	5.07375e-05	9.29295e-05	7.20345e-05
60	8.83515e-05	8.77594e-05	0.000100974	6.79547e-05	8.61945e-05	9.93746e-05	6.31076e-05	7.00099e-05	6.28164e-05	5.24051e-05	9.00466e-05	7.17386e-05
60.1	8.85179e-05	8.79537e-05	0.000101132	6.74596e-05	8.6287e-05	9.95907e-05	6.32181e-05	6.98832e-05	6.29447e-05	5.0643e-05	9.08914e-05	7.24828e-05
60.2	8.86473e-05	8.8111e-05	0.000101382	6.75916e-05	8.64536e-05	9.97394e-05	6.3347e-05	6.87604e-05	6.29814e-05	5.07805e-05	9.09611e-05	7.28683e-05
60.3	8.87674e-05	8.8259e-05	0.000101502	6.90761e-05	8.65832e-05	9.9915e-05	6.34943e-05	6.97202e-05	6.30821e-05	5.49666e-05	9.21282e-05	7.26711e-05
60.4	8.89338e-05	8.83793e-05	0.000101622	7.10333e-05	8.66942e-05	0.000100091	6.35864e-05	7.02815e-05	6.32196e-05	6.05797e-05	9.44885e-05	7.3209e-05
60.5	8.91371e-05	8.85273e-05	0.000101761	6.86807e-05	8.68423e-05	0.000100293	6.37522e-05	7.0354e-05	6.3302e-05	5.31529e-05	9.16492e-05	7.38277e-05
60.6	8.9248e-05	8.86384e-05	0.000101872	6.87007e-05	8.68608e-05	0.000100455	6.38903e-05	7.08519e-05	6.33936e-05	5.29638e-05	8.9437e-05	7.37021e-05
60.7	8.94329e-05	8.87864e-05	0.000102159	6.82042e-05	8.70274e-05	0.000100658	6.40468e-05	7.06437e-05	6.3586e-05	5.11329e-05	9.00205e-05	7.34152e-05
60.8	8.96455e-05	8.89437e-05	0.000102381	6.96586e-05	8.70921e-05	0.000100942	6.41573e-05	7.13046e-05	6.36593e-05	5.51729e-05	8.65106e-05	7.37111e-05
60.9	8.98396e-05	8.90825e-05	0.000102529	7.10038e-05	8.72865e-05	0.000101185	6.4277e-05	7.15672e-05	6.37784e-05	5.88949e-05	8.97853e-05	7.38725e-05
61	8.9895e-05	8.92583e-05	0.000102687	6.99032e-05	8.74345e-05	0.000101266	6.44612e-05	7.05532e-05	6.39342e-05	5.53534e-05	8.93934e-05	7.37021e-05
61.1	9.00984e-05	8.94618e-05	0.000102909	7.10581e-05	8.75734e-05	0.000101442	6.46454e-05	7.01638e-05	6.40441e-05	5.84307e-05	8.81218e-05	7.37649e-05
61.2	9.03756e-05	8.96746e-05	0.000103076	7.161e-05	8.77307e-05	0.00010182	6.48203e-05	7.09787e-05	6.42182e-05	5.96341e-05	9.12747e-05	7.35946e-05
61.3	9.06622e-05	8.99245e-05	0.000103418	7.23187e-05	8.78417e-05	0.000102077	6.50781e-05	6.95934e-05	6.44564e-05	6.12158e-05	9.37394e-05	7.40877e-05
61.4	9.09025e-05	9.01002e-05	0.000103807	7.21554e-05	8.79528e-05	0.000102428	6.53452e-05	7.06165e-05	6.46488e-05	6.02187e-05	9.27988e-05	7.48229e-05
61.5	9.1189e-05	9.03871e-05	0.000104066	7.31598e-05	8.82119e-05	0.000102698	6.55017e-05	7.24364e-05	6.48503e-05	6.27888e-05	9.50981e-05	7.51277e-05
61.6	9.14293e-05	9.06276e-05	0.000104279	7.45103e-05	8.84155e-05	0.000102914	6.56767e-05	7.13499e-05	6.49602e-05	6.64249e-05	9.52114e-05	7.52981e-05
61.7	9.15957e-05	9.07849e-05	0.000104483	7.38318e-05	8.87486e-05	0.000103184	6.57871e-05	7.19022e-05	6.50702e-05	6.41126e-05	9.48891e-05	7.54146e-05
61.8	9.16974e-05	9.09885e-05	0.000104687	7.42779e-05	8.89337e-05	0.000103333	6.57687e-05	7.29525e-05	6.52259e-05	6.53676e-05	9.42969e-05	7.5576e-05
61.9	9.1836e-05	9.10995e-05	0.000104825	7.26563e-05	8.9054e-05	0.000103414	6.58884e-05	7.32332e-05	6.52992e-05	6.02445e-05	9.82597e-05	7.57912e-05
62	9.19007e-05	9.1192e-05	0.00010489	7.52749e-05	8.92113e-05	0.000103522	6.58056e-05	7.24998e-05	6.53542e-05	6.81183e-05	9.64133e-05	7.57195e-05
62.1	9.19377e-05	9.13493e-05	0.000105066	7.60023e-05	8.94149e-05	0.000103657	6.58792e-05	7.14767e-05	6.54458e-05	7.019e-05	9.33475e-05	7.5845e-05
62.2	9.21502e-05	9.14974e-05	0.000105335	7.56959e-05	8.96185e-05	0.000103792	6.60542e-05	7.22915e-05	6.5629e-05	6.88834e-05	9.18843e-05	7.61229e-05
62.3	9.22519e-05	9.16269e-05	0.000105436	7.61639e-05	8.98406e-05	0.000103968	6.61186e-05	7.35863e-05	6.56749e-05	7.01212e-05	9.28859e-05	7.59077e-05
62.4	9.23721e-05	9.18304e-05	0.000105474	7.68413e-05	8.99794e-05	0.000104117	6.61739e-05	7.25088e-05	6.5739e-05	7.1978e-05	9.21021e-05	7.61767e-05
62.5	9.23998e-05	9.19415e-05	0.000105659	7.44377e-05	9.01183e-05	0.000104157	6.61647e-05	7.17755e-05	6.58672e-05	6.47487e-05	9.29382e-05	7.61946e-05
62.6	9.252e-05	9.20247e-05	0.000105844	7.40449e-05	9.03681e-05	0.000104306	6.61555e-05	7.19656e-05	6.58672e-05	6.34593e-05	9.36611e-05	7.62664e-05
62.7	9.25477e-05	9.2145e-05	0.000105983	7.37953e-05	9.05902e-05	0.000104522	6.62383e-05	7.27895e-05	6.59131e-05	6.25997e-05	9.38788e-05	7.61588e-05
62.8	9.26678e-05	9.22468e-05	0.000106057	7.57438e-05	9.0655e-05	0.000104509	6.62476e-05	7.26809e-05	6.59955e-05	6.83161e-05	9.33388e-05	7.63202e-05
62.9	9.27603e-05	9.22931e-05	0.000106149	7.7263e-05	9.0655e-05	0.000104657	6.63028e-05	7.27171e-05	6.60871e-05	7.27258e-05	9.21282e-05	7.65981e-05
63	9.28434e-05	9.24318e-05	0.000106334	7.46366e-05	9.07105e-05	0.000104819	6.63949e-05	7.3034e-05	6.61696e-05	6.46713e-05	9.35391e-05	7.62664e-05
63.1	9.29359e-05	9.25614e-05	0.000106455	7.58565e-05	9.08401e-05	0.0001049	6.65238e-05	7.26809e-05	6.62795e-05	6.81097e-05	9.58471e-05	7.64278e-05
63.2	9.30283e-05	9.26632e-05	0.000106538	7.68148e-05	9.10159e-05	0.000105062	6.66159e-05	7.19384e-05	6.6307e-05	7.08003e-05	0.000100907	7.66967e-05
63.3	9.31485e-05	9.27834e-05	0.000106659	7.68878e-05	9.11085e-05	0.000105211	6.66803e-05	7.17845e-05	6.64078e-05	7.08347e-05	9.71187e-05	7.6616e-05
63.4	9.33056e-05	9.29315e-05	0.000106844	7.4811e-05	9.12103e-05	0.000105373	6.68e-05	7.12684e-05	6.64719e-05	6.43275e-05	9.56381e-05	7.69836e-05
63.5	9.34442e-05	9.3061e-05	0.000107084	7.36634e-05	9.14509e-05	0.000105603	6.68461e-05	7.12594e-05	6.65544e-05	6.07e-05	9.85645e-05	7.70643e-05
63.6	9.36845e-05	9.32923e-05	0.000107242	7.41936e-05	9.15712e-05	0.000105873	6.71131e-05	7.25088e-05	6.6701e-05	6.17831e-05	0.000100637	7.72078e-05
63.7	9.39341e-05	9.34681e-05	0.00010752	7.50866e-05	9.16822e-05	0.000105995	6.73249e-05	7.23278e-05	6.69392e-05	6.40009e-05	9.81813e-05	7.7405e-05
63.8	9.42946e-05	9.37087e-05	0.000107769	7.66748e-05	9.17933e-05	0.00010644	6.74999e-05	7.30521e-05	6.71682e-05	6.82301e-05	9.66746e-05	7.75126e-05
63.9	9.46458e-05	9.39862e-05	0.000108038	7.7614e-05	9.19506e-05	0.000106697	6.77485e-05	7.36768e-05	6.7443e-05	7.04479e-05	9.46714e-05	7.73333e-05
64	9.49046e-05	9.42361e-05	0.000108362	7.54631e-05	9.20801e-05	0.000106994	6.80339e-05	7.30792e-05	6.75255e-05	6.34507e-05	9.43752e-05	7.74678e-05
64.1	9.50802e-05	9.44766e-05	0.000108612	7.49094e-05	9.22375e-05	0.000107251	6.82089e-05	7.25813e-05	6.76446e-05	6.14393e-05	9.64394e-05	7.75844e-05
64.2	9.52743e-05	9.45969e-05	0.000108816	7.43935e-05	9.24133e-05	0.000107454	6.82549e-05	7.34324e-05	6.78187e-05	5.96513e-05	0.000100263	7.79968e-05
64.3	9.54869e-05	9.48282e-05	0.000109038	7.56033e-05	9.26169e-05	0.00010767	6.84483e-05	7.42925e-05	6.79927e-05	6.28748e-05	0.000100437	7.85616e-05
64.4	9.55793e-05	9.50688e-05	0.000109353	7.68592e-05	9.2802e-05	0.000107954	6.86509e-05	7.48267e-05	6.80294e-05	6.63476e-05	9.93048e-05	7.86154e-05
64.5	9.59305e-05	9.54111e-05	0.000109695	7.48169e-05	9.295e-05	0.000108372	6.89547e-05	7.44826e-05	6.82676e-05	5.95654e-05	9.68052e-05	7.83465e-05
64.6	9.63187e-05	9.55869e-05	0.000109936	7.42541e-05	9.31444e-05	0.000108629	6.91389e-05	7.46003e-05	6.86615e-05	5.73047e-05	9.65265e-05	7.82568e-05
64.7	9.66884e-05	9.59015e-05	0.000110315	7.49952e-05	9.34035e-05	0.00010898	6.93507e-05	7.57412e-05	6.88997e-05	5.89465e-05	9.45146e-05	7.83554e-05
64.8	9.69472e-05	9.61698e-05	0.000110704	7.55704e-05	9.35886e-05	0.000109278	6.96914e-05	7.59313e-05	6.89822e-05	6.00725e-05	9.61259e-05	7.87589e-05
64.9	9.71598e-05	9.64659e-05	0.000111038	7.50272e-05	9.38292e-05	0.000109534	6.99124e-05	7.58951e-05	6.91105e-05	5.80095e-05	9.54813e-05	7.89203e-05
65	9.72985e-05	9.66232e-05	0.000111093	7.622e-05	9.40235e-05	0.00010971	6.98019e-05	7.60309e-05	6.92296e-05	6.15596e-05	9.83729e-05	7.8741e-05
65.1	9.728e-05	9.66324e-05	0.000111047	7.71972e-05	9.41624e-05	0.000109818	6.97006e-05	7.59041e-05	6.93029e-05	6.46112e-05	9.81639e-05	7.91175e-05
65.2	9.73354e-05	9.6725e-05	0.000111278	7.5799e-05	9.44492e-05	0.000109926	6.97743e-05	7.60037e-05	6.93029e-05	6.02874e-05	9.73452e-05	7.92072e-05
65.3	9.73169e-05	9.67897e-05	0.000111482	7.77159e-05	9.46436e-05	0.000109994	6.99216e-05	7.59313e-05	6.93212e-05	6.59092e-05	9.95836e-05	7.96106e-05
65.4	9.73816e-05	9.68545e-05	0.000111528	7.76505e-05	9.48194e-05	0.000110075	6.98755e-05	7.7045e-05	6.93395e-05	6.56943e-05	0.000101343	8.01038e-05
65.5	9.74371e-05	9.69655e-05	0.000111334	7.89952e-05	9.48749e-05	0.000110102	6.97282e-05	7.64021e-05	6.94769e-05	6.98204e-05	9.95052e-05	8.01934e-05
65.6	9.74833e-05	9.70118e-05	0.000111482	7.95448e-05	9.4949e-05	0.000110223	6.97835e-05	7.6556e-05	6.95594e-05	7.13677e-05	9.85384e-05	8.02024e-05
65.7	9.7548e-05	9.71691e-05	0.000111797	8.16151e-05	9.52544e-05	0.000110331	6.99124e-05	7.73166e-05	6.95502e-05	7.7385e-05	9.76587e-05	8.01755e-05
65.8	9.7585e-05	9.72616e-05	0.000111991	8.15738e-05	9.54117e-05	0.000110413	6.99492e-05	7.62029e-05	6.9596e-05	7.71872e-05	9.73539e-05	8.03996e-05
65.9	9.77791e-05	9.73819e-05	0.000111954	8.09003e-05	9.55135e-05	0.000110534	6.99953e-05	7.74252e-05	6.97151e-05	7.49264e-05	0.000100141	8.04714e-05
66	9.79362e-05	9.75484e-05	0.000112121	8.1292e-05	9.56245e-05	0.000110642	7.00505e-05	7.80862e-05	6.98892e-05	7.58892e-05	0.000102815	8.06238e-05
66.1	9.79917e-05	9.76872e-05	0.000112287	8.06829e-05	9.58096e-05	0.000110764	7.01794e-05	7.81224e-05	6.9935e-05	7.38777e-05	0.000102789	8.07224e-05
66.2	9.80471e-05	9.78353e-05	0.000112436	8.18038e-05	9.59392e-05	0.000110899	7.02715e-05	7.72894e-05	6.999e-05	7.70927e-05	0.000104069	8.06417e-05
66.3	9.8158e-05	9.78908e-05	0.000112463	7.98708e-05	9.6041e-05	0.000111088	7.0336e-05	7.7045e-05	7.01182e-05	7.11184e-05	9.99058e-05	8.09645e-05
66.4	9.83152e-05	9.81036e-05	0.000112621	7.99784e-05	9.6115e-05	0.00011121	7.02439e-05	7.65923e-05	7.0219e-05	7.13762e-05	9.40443e-05	8.06866e-05
66.5	9.83984e-05	9.82239e-05	0.000112861	8.01105e-05	9.62446e-05	0.000111358	7.0428e-05	7.66828e-05	7.03106e-05	7.15052e-05	9.28772e-05	8.04803e-05
66.6	9.86109e-05	9.83812e-05	0.00011301	8.13775e-05	9.63464e-05	0.000111601	7.06122e-05	7.6882e-05	7.04022e-05	7.49093e-05	9.48891e-05	8.06417e-05
66.7	9.87866e-05	9.84829e-05	0.000113204	8.13468e-05	9.64482e-05	0.000111764	7.07227e-05	7.66375e-05	7.05122e-05	7.4531e-05	9.52114e-05	8.10811e-05
66.8	9.89991e-05	9.86125e-05	0.000113324	8.06116e-05	9.65129e-05	0.000111912	7.08148e-05	7.6547e-05	7.06221e-05	7.2021e-05	9.38178e-05	8.17535e-05
66.9	9.92487e-05	9.8779e-05	0.000113584	8.0871e-05	9.66055e-05	0.000112128	7.10082e-05	7.74071e-05	7.07779e-05	7.23562e-05	9.62217e-05	8.15652e-05
67	9.94982e-05	9.90288e-05	0.000114019	8.01197e-05	9.68646e-05	0.000112561	7.13673e-05	7.67552e-05	7.09153e-05	6.94937e-05	0.00010055	8.15473e-05
67.1	9.97293e-05	9.93157e-05	0.000114287	7.95322e-05	9.70775e-05	0.00011279	7.15054e-05	7.69454e-05	7.11627e-05	6.73619e-05	0.000103712	8.21032e-05
67.2	9.99789e-05	9.96025e-05	0.000114463	7.99328e-05	9.71422e-05	0.00011302	7.16067e-05	7.68729e-05	7.13917e-05	6.82129e-05	0.000101029	8.20584e-05
67.3	0.000100275	9.97876e-05	0.000114676	8.0311e-05	9.73921e-05	0.000113331	7.18093e-05	7.66194e-05	7.15017e-05	6.8849e-05	0.000100881	8.23363e-05
67.4	0.00010046	9.98893e-05	0.000115065	8.18757e-05	9.76235e-05	0.000113547	7.20118e-05	7.6049e-05	7.16116e-05	7.31556e-05	0.000104949	8.22108e-05
67.5	0.000100543	0.000100028	0.000115194	8.19189e-05	9.77993e-05	0.00011375	7.20671e-05	7.52703e-05	7.1694e-05	7.3147e-05	0.00010271	8.22108e-05
67.6	0.000100728	0.00010013	0.000115269	8.24458e-05	9.79844e-05	0.00011379	7.21131e-05	7.60762e-05	7.18681e-05	7.44966e-05	9.78329e-05	8.27039e-05
67.7	0.000100875	0.000100306	0.000115472	8.11762e-05	9.79936e-05	0.000113912	7.22052e-05	7.671e-05	7.20239e-05	7.04479e-05	0.00010001	8.27039e-05
67.8	0.000101042	0.000100528	0.000115787	8.13479e-05	9.8151e-05	0.000114304	7.25367e-05	7.74434e-05	7.21155e-05	7.04651e-05	0.000103982	8.30356e-05
67.9	0.000101264	0.000100778	0.000116148	8.1799e-05	9.83638e-05	0.000114547	7.27485e-05	7.78055e-05	7.22346e-05	7.13848e-05	0.000101674	8.29101e-05
68	0.000101624	0.000100981	0.000116333	8.34005e-05	9.85211e-05	0.000114885	7.28774e-05	7.72079e-05	7.25094e-05	7.57001e-05	0.000100829	8.29281e-05
68.1	0.000101855	0.000101203	0.000116463	8.39939e-05	9.87432e-05	0.000115006	7.2905e-05	7.72079e-05	7.27293e-05	7.72216e-05	0.000101221	8.35915e-05
68.2	0.000101957	0.000101407	0.000116713	8.50551e-05	9.89746e-05	0.000115236	7.30984e-05	7.84484e-05	7.28118e-05	8.011e-05	0.000104356	8.40757e-05
68.3	0.000101985	0.000101499	0.000117018	8.60234e-05	9.91597e-05	0.000115425	7.33194e-05	7.87562e-05	7.26927e-05	8.27662e-05	0.000103451	8.37619e-05
68.4	0.000102059	0.00010161	0.00011712	8.51763e-05	9.9391e-05	0.000115601	7.32918e-05	7.81224e-05	7.28209e-05	8.01787e-05	0.000104539	8.35198e-05
68.5	0.000102197	0.000101657	0.000117074	8.42234e-05	9.94188e-05	0.000115641	7.31997e-05	7.85389e-05	7.30042e-05	7.72732e-05	0.000105558	8.39771e-05
68.6	0.00010229	0.000101795	0.000117203	8.36207e-05	9.95946e-05	0.000115817	7.33194e-05	7.90369e-05	7.31141e-05	7.52531e-05	0.000106795	8.41923e-05
68.7	0.000102401	0.000101879	0.0001175	8.44892e-05	9.97242e-05	0.000115925	7.34759e-05	7.81677e-05	7.30591e-05	7.75913e-05	0.00010798	8.41833e-05
68.8	0.000102474	0.000102054	0.000117722	8.60037e-05	9.99e-05	0.000116033	7.35957e-05	7.89373e-05	7.30866e-05	8.1941e-05	0.000107858	8.46316e-05
68.9	0.000102613	0.000102073	0.000117629	8.52636e-05	9.99371e-05	0.000116114	7.35404e-05	7.91818e-05	7.31966e-05	7.96372e-05	0.000104505	8.43805e-05
69	0.000102696	0.000102202	0.000117703	8.32992e-05	0.000100085	0.000116182	7.35128e-05	7.93538e-05	7.33523e-05	7.36886e-05	0.000108424	8.4784e-05
69.1	0.000102789	0.000102415	0.000118018	8.33562e-05	0.000100354	0.000116465	7.36601e-05	7.90731e-05	7.33798e-05	7.36198e-05	0.000108537	8.47033e-05
69.2	0.000102853	0.000102526	0.000118342	8.44955e-05	0.000100576	0.00011679	7.39271e-05	7.8222e-05	7.35081e-05	7.67059e-05	0.000108807	8.46854e-05
69.3	0.000102983	0.000102647	0.000118426	8.22748e-05	0.000100622	0.000116871	7.39179e-05	7.82673e-05	7.3618e-05	6.99235e-05	0.000106403	8.46047e-05
69.4	0.000103223	0.000102869	0.000118407	8.41619e-05	0.000100844	0.000117114	7.38719e-05	7.71355e-05	7.38196e-05	7.53906e-05	0.000105288	8.4784e-05
69.5	0.000102909	0.000102795	0.00011825	8.27358e-05	0.000101112	0.000116871	7.35957e-05	7.79323e-05	7.36363e-05	7.17029e-05	0.00010501	8.47481e-05
69.6	0.000101338	0.000101879	0.000117213	7.99741e-05	0.00010139	0.00011583	7.24262e-05	7.72623e-05	7.26835e-05	6.61585e-05	0.000106612	8.39233e-05
69.7	9.96554e-05	0.000100768	0.000115815	7.90367e-05	0.000101399	0.000114479	7.09437e-05	7.59222e-05	7.16757e-05	6.65109e-05	0.000107205	8.36543e-05
69.8	9.88328e-05	0.000100111	0.000115019	7.79813e-05	0.00010126	0.000113669	7.00873e-05	7.49716e-05	7.11718e-05	6.50238e-05	0.000102885	8.34212e-05
69.9	9.84631e-05	9.98431e-05	0.000114639	7.88587e-05	0.000101112	0.000113371	6.97282e-05	7.38398e-05	7.08878e-05	6.83848e-05	0.000105881	8.31522e-05
70	9.81488e-05	9.97598e-05	0.000114574	7.85403e-05	0.000101122	0.000113196	6.96546e-05	7.42744e-05	7.06496e-05	6.78175e-05	0.000108668	8.27308e-05
70.1	9.80286e-05	9.96488e-05	0.000114546	7.8726e-05	0.000101038	0.000113101	6.97558e-05	7.59947e-05	7.05397e-05	6.83934e-05	0.000103869	8.2417e-05
70.2	9.80841e-05	9.9584e-05	0.00011437	7.84391e-05	0.00010089	0.000113007	6.96822e-05	7.50621e-05	7.05672e-05	6.7551e-05	0.000105942	8.2426e-05
70.3	9.81396e-05	9.95562e-05	0.000114287	7.75118e-05	0.000100751	0.000113088	6.9673e-05	7.54605e-05	7.06313e-05	6.47229e-05	0.000109826	8.23184e-05
70.4	9.82043e-05	9.96118e-05	0.000114472	7.9121e-05	0.000100705	0.000113331	6.98111e-05	7.64927e-05	7.06038e-05	6.93476e-05	0.000105428	8.20673e-05
70.5	9.82505e-05	9.95562e-05	0.000114546	7.86699e-05	0.000100677	0.000113304	6.99676e-05	7.59675e-05	7.05946e-05	6.77917e-05	0.000101691	8.19508e-05
70.6	9.82874e-05	9.96025e-05	0.000114491	7.82598e-05	0.000100613	0.00011325	7.00413e-05	7.60309e-05	7.06588e-05	6.64507e-05	0.000103886	8.22556e-05
70.7	9.83152e-05	9.96118e-05	0.000114417	8.04555e-05	0.000100474	0.000113128	6.99216e-05	7.61848e-05	7.07229e-05	7.31299e-05	0.000103616	8.22556e-05
70.8	9.83706e-05	9.9584e-05	0.000114537	8.05473e-05	0.000100465	0.000113182	6.98663e-05	7.54695e-05	7.07046e-05	7.34049e-05	0.000105471	8.19866e-05
70.9	9.8232e-05	9.94822e-05	0.000114519	8.12207e-05	0.000100529	0.000113223	6.98848e-05	7.57774e-05	7.05946e-05	7.55454e-05	0.000106612	8.19418e-05
71	9.81026e-05	9.94545e-05	0.000114408	8.26348e-05	0.000100492	0.000113169	6.98295e-05	7.51617e-05	7.05122e-05	7.99724e-05	0.000104705	8.19508e-05
71.1	9.80841e-05	9.93527e-05	0.000114278	8.27541e-05	0.0001004	0.00011302	6.9673e-05	7.53428e-05	7.05855e-05	8.05054e-05	0.000103634	8.19328e-05
71.2	9.79917e-05	9.92509e-05	0.000114158	8.12597e-05	0.000100391	0.000112993	6.95717e-05	7.56687e-05	7.05763e-05	7.62159e-05	0.000104905	8.19418e-05
71.3	9.78992e-05	9.92046e-05	0.000114121	8.1327e-05	0.000100354	0.000112926	6.94704e-05	7.70088e-05	7.05122e-05	7.66113e-05	0.000105323	8.18521e-05
71.4	9.7853e-05	9.92417e-05	0.000114111	8.05707e-05	0.000100455	0.000112885	6.95256e-05	7.63659e-05	7.04114e-05	7.43333e-05	0.00010474	8.15025e-05
71.5	9.77606e-05	9.91861e-05	0.000114111	8.04838e-05	0.000100511	0.000112871	6.9452e-05	7.45189e-05	7.03931e-05	7.42388e-05	0.000104452	8.18432e-05
71.6	9.77791e-05	9.90936e-05	0.000114028	8.0464e-05	0.000100446	0.000112709	6.93139e-05	7.38488e-05	7.04206e-05	7.42989e-05	0.000106351	8.20763e-05
71.7	9.77791e-05	9.91491e-05	0.000113982	8.28508e-05	0.000100344	0.000112682	6.93139e-05	7.36044e-05	7.04389e-05	8.14596e-05	0.000108015	8.17535e-05
71.8	9.77329e-05	9.90844e-05	0.000114	8.3186e-05	0.000100418	0.000112709	6.93599e-05	7.45189e-05	7.03564e-05	8.24653e-05	0.000106055	8.14128e-05
71.9	9.76867e-05	9.90288e-05	0.000114056	8.13922e-05	0.000100446	0.000112777	6.94059e-05	7.41114e-05	7.03381e-05	7.70841e-05	0.000107614	8.2157e-05
72	9.76959e-05	9.90011e-05	0.000113889	8.16608e-05	0.000100279	0.000112709	6.93599e-05	7.46547e-05	7.04206e-05	7.79265e-05	0.000106064	8.25515e-05
72.1	9.77698e-05	9.89826e-05	0.000113861	8.15616e-05	0.000100224	0.000112628	6.93323e-05	7.41024e-05	7.04572e-05	7.75827e-05	0.000104896	8.23094e-05
72.2	9.77514e-05	9.89641e-05	0.000113889	7.98417e-05	0.000100187	0.000112628	6.93231e-05	7.47905e-05	7.04297e-05	7.24508e-05	0.000107361	8.19508e-05
72.3	9.76959e-05	9.90011e-05	0.000113935	7.99597e-05	0.000100261	0.000112669	6.94059e-05	7.65017e-05	7.03748e-05	7.27774e-05	0.000107083	8.22377e-05
72.4	9.77606e-05	9.89456e-05	0.000113945	7.98849e-05	0.000100298	0.000112655	6.93231e-05	7.57231e-05	7.04114e-05	7.25711e-05	0.000107483	8.2408e-05
72.5	9.77329e-05	9.90103e-05	0.000113861	8.16336e-05	0.000100279	0.000112669	6.92586e-05	7.43559e-05	7.05122e-05	7.79093e-05	0.000111577	8.22377e-05
72.6	9.77698e-05	9.90381e-05	0.000113926	8.26881e-05	0.000100261	0.000112601	6.93507e-05	7.40752e-05	7.05214e-05	8.09438e-05	0.000108607	8.20135e-05
72.7	9.77051e-05	9.90381e-05	0.000114019	8.27814e-05	0.000100289	0.000112601	6.93599e-05	7.42925e-05	7.0503e-05	8.1279e-05	0.000107048	8.19239e-05
72.8	9.77144e-05	9.90566e-05	0.000113982	8.15898e-05	0.000100335	0.000112763	6.93691e-05	7.38036e-05	7.05122e-05	7.76858e-05	0.000105889	8.14845e-05
72.9	9.77329e-05	9.90196e-05	0.000113852	8.25434e-05	0.00010027	0.000112696	6.93231e-05	7.4718e-05	7.05214e-05	8.05742e-05	0.000108102	8.18611e-05
73	9.77698e-05	9.90381e-05	0.000113861	8.32023e-05	0.000100261	0.000112669	6.9277e-05	7.46547e-05	7.05214e-05	8.25599e-05	0.000106577	8.19777e-05
73.1	9.77698e-05	9.90936e-05	0.000114065	8.38599e-05	0.000100298	0.000112669	6.93415e-05	7.36859e-05	7.04847e-05	8.44683e-05	0.00010582	8.1879e-05
73.2	9.77514e-05	9.91121e-05	0.000114102	8.26023e-05	0.000100307	0.000112709	6.93783e-05	7.39213e-05	7.0503e-05	8.06773e-05	0.000108685	8.22287e-05
73.3	9.78345e-05	9.91121e-05	0.000114083	8.26648e-05	0.000100261	0.000112777	6.93967e-05	7.46003e-05	7.05672e-05	8.07633e-05	0.00011108	8.26322e-05
73.4	9.78345e-05	9.91121e-05	0.000114083	8.26413e-05	0.000100252	0.000112763	6.93691e-05	7.51617e-05	7.05855e-05	8.07203e-05	0.000108346	8.23722e-05
73.5	9.78992e-05	9.91769e-05	0.000114167	8.3369e-05	0.000100261	0.000112817	6.94243e-05	7.54062e-05	7.06038e-05	8.27834e-05	0.000107109	8.27218e-05
73.6	9.78992e-05	9.91676e-05	0.000114232	8.38455e-05	0.000100316	0.000112777	6.94612e-05	7.43649e-05	7.05855e-05	8.4176e-05	0.000108102	8.28563e-05
73.7	9.79547e-05	9.92046e-05	0.000114204	8.38326e-05	0.000100428	0.000112831	6.94704e-05	7.41567e-05	7.06313e-05	8.40728e-05	0.000108119	8.32329e-05
73.8	9.79362e-05	9.91676e-05	0.000114185	8.53352e-05	0.000100428	0.000112736	6.94059e-05	7.41839e-05	7.06588e-05	8.86633e-05	0.000104287	8.28653e-05
73.9	9.79824e-05	9.92787e-05	0.000114296	8.5256e-05	0.000100446	0.000112777	6.94059e-05	7.41205e-05	7.06679e-05	8.83796e-05	0.000100045	8.30446e-05
74	9.80564e-05	9.92879e-05	0.000114389	8.61407e-05	0.000100511	0.000112858	6.95533e-05	7.44917e-05	7.07412e-05	9.08124e-05	0.000101987	8.33943e-05
74.1	9.79824e-05	9.93249e-05	0.000114315	8.35107e-05	0.000100474	0.000112871	6.95256e-05	7.3713e-05	7.07229e-05	8.30241e-05	0.000103468	8.29549e-05
74.2	9.80194e-05	9.93434e-05	0.000114352	8.41442e-05	0.000100465	0.000112831	6.9498e-05	7.45007e-05	7.08787e-05	8.49153e-05	0.000104444	8.30267e-05
74.3	9.8195e-05	9.93804e-05	0.000114445	8.46281e-05	0.000100585	0.000112939	6.95533e-05	7.48901e-05	7.09611e-05	8.6136e-05	9.95487e-05	8.33226e-05
74.4	9.82412e-05	9.94267e-05	0.000114611	8.4597e-05	0.000100705	0.000113034	6.96546e-05	7.56778e-05	7.09428e-05	8.58953e-05	0.000100838	8.32419e-05
74.5	9.83429e-05	9.9547e-05	0.000114732	8.44027e-05	0.000100761	0.000113047	6.97006e-05	7.50621e-05	7.09794e-05	8.51646e-05	0.000104696	8.33315e-05
74.6	9.84353e-05	9.9621e-05	0.000114685	8.33847e-05	0.00010077	0.000113101	6.97006e-05	7.43468e-05	7.10985e-05	8.20183e-05	0.000104722	8.30715e-05
74.7	9.84908e-05	9.9695e-05	0.000114787	8.21404e-05	0.000100872	0.000113223	6.97374e-05	7.4383e-05	7.1181e-05	7.8193e-05	0.000103337	8.30984e-05
74.8	9.85925e-05	9.98431e-05	0.000114917	8.37789e-05	0.000100974	0.000113439	6.98663e-05	7.43287e-05	7.12726e-05	8.2878e-05	0.000105114	8.3475e-05
74.9	9.86849e-05	0.000100019	0.000115157	8.34147e-05	0.000101085	0.000113561	7.00137e-05	7.42744e-05	7.13551e-05	8.15455e-05	0.000105593	8.32239e-05
75	9.88328e-05	0.000100111	0.000115204	8.41636e-05	0.00010114	0.000113642	7.00321e-05	7.50802e-05	7.14925e-05	8.36258e-05	0.000103276	8.30984e-05
75.1	9.89344e-05	0.000100167	0.000115259	8.29344e-05	0.000101214	0.000113628	7.00597e-05	7.53066e-05	7.15841e-05	7.98091e-05	0.000108807	8.34929e-05
75.2	9.90638e-05	0.000100241	0.000115491	8.35048e-05	0.000101353	0.000113885	7.01886e-05	7.54786e-05	7.16482e-05	8.12619e-05	0.000107231	8.33495e-05
75.3	9.9147e-05	0.000100306	0.000115713	8.33651e-05	0.000101483	0.000114047	7.02623e-05	7.53881e-05	7.16757e-05	8.06859e-05	0.00010305	8.30805e-05
75.4	9.92395e-05	0.000100454	0.00011588	8.27356e-05	0.000101538	0.000113979	7.0336e-05	7.45913e-05	7.17215e-05	7.86314e-05	0.000104043	8.35019e-05
75.5	9.93504e-05	0.000100556	0.000115917	8.27763e-05	0.000101714	0.000114141	7.03728e-05	7.54333e-05	7.18773e-05	7.86056e-05	0.000102806	8.34481e-05
75.6	9.94151e-05	0.000100602	0.000115972	8.18303e-05	0.000101751	0.00011429	7.04188e-05	7.58679e-05	7.18956e-05	7.56571e-05	0.000104896	8.3457e-05
75.7	9.95814e-05	0.000100768	0.000116148	8.41167e-05	0.000101936	0.000114493	7.04925e-05	7.5044e-05	7.19964e-05	8.22762e-05	0.000103468	8.35736e-05
75.8	9.97293e-05	0.000100815	0.000116315	8.43662e-05	0.000102019	0.000114641	7.0603e-05	7.55872e-05	7.21246e-05	8.27662e-05	9.78939e-05	8.31612e-05
75.9	9.9831e-05	0.000100953	0.000116417	8.25099e-05	0.00010214	0.000114817	7.0649e-05	7.60128e-05	7.22163e-05	7.70497e-05	9.85907e-05	8.35646e-05
76	0.000100025	0.00010112	0.000116574	8.2374e-05	0.000102204	0.000114925	7.07779e-05	7.63206e-05	7.2372e-05	7.6319e-05	0.000100202	8.36184e-05
76.1	0.00010021	0.000101379	0.000116824	8.35834e-05	0.000102491	0.000115074	7.09805e-05	7.70178e-05	7.24453e-05	7.95598e-05	0.000102266	8.36722e-05
76.2	0.000100312	0.000101472	0.000117018	8.33899e-05	0.000102667	0.000115317	7.10634e-05	7.72261e-05	7.25552e-05	7.87947e-05	0.00010528	8.42102e-05
76.3	0.000100515	0.000101573	0.00011725	8.25144e-05	0.000102713	0.000115398	7.11647e-05	7.65832e-05	7.26652e-05	7.58634e-05	0.000105062	8.42281e-05
76.4	0.000100607	0.000101731	0.000117324	8.24095e-05	0.000102769	0.000115547	7.12476e-05	7.65108e-05	7.28026e-05	7.53734e-05	0.000105027	8.42012e-05
76.5	0.000100783	0.000101888	0.000117426	8.21804e-05	0.000102889	0.000115736	7.13304e-05	7.75973e-05	7.28942e-05	7.44279e-05	0.000103851	8.40847e-05
76.6	0.000100894	0.00010199	0.000117694	8.12358e-05	0.000103074	0.000115992	7.15146e-05	7.85932e-05	7.29126e-05	7.12989e-05	0.000101665	8.46675e-05
76.7	0.000101033	0.000102138	0.000117787	8.12708e-05	0.000103241	0.000116114	7.15238e-05	7.86113e-05	7.29858e-05	7.12559e-05	0.000105515	8.48737e-05
76.8	0.000101088	0.000102249	0.000117898	8.17113e-05	0.000103269	0.000116168	7.15606e-05	7.79866e-05	7.31141e-05	7.24851e-05	0.000105245	8.49185e-05
76.9	0.000101208	0.000102304	0.000118009	8.32198e-05	0.000103389	0.000116236	7.16251e-05	7.76063e-05	7.32332e-05	7.68262e-05	0.000104139	8.5044e-05
77	0.00010131	0.000102443	0.000118203	8.48235e-05	0.000103472	0.000116479	7.17356e-05	7.75882e-05	7.32332e-05	8.14252e-05	0.000101996	8.55461e-05
77.1	0.000101467	0.0001026	0.000118416	8.30287e-05	0.000103713	0.000116654	7.19106e-05	7.78236e-05	7.33248e-05	7.57087e-05	0.000101709	8.58689e-05
77.2	0.000101652	0.000102748	0.000118546	8.30363e-05	0.000103944	0.000116925	7.1929e-05	7.74434e-05	7.35264e-05	7.55282e-05	0.000102109	8.57613e-05
77.3	0.000101818	0.000102915	0.000118722	8.39854e-05	0.000104037	0.000117141	7.20395e-05	7.79685e-05	7.37463e-05	7.80984e-05	0.000102919	8.61558e-05
77.4	0.000102022	0.000103109	0.000118944	8.49138e-05	0.000104213	0.000117276	7.22144e-05	7.86113e-05	7.37738e-05	8.05054e-05	0.000102031	8.66579e-05
77.5	0.000102086	0.000103202	0.000119046	8.4682e-05	0.000104407	0.000117452	7.22881e-05	7.80771e-05	7.38654e-05	7.96715e-05	0.000101892	8.67296e-05
77.6	0.000102197	0.000103378	0.000119277	8.60045e-05	0.000104564	0.000117627	7.2371e-05	7.7715e-05	7.40486e-05	8.34453e-05	0.000105053	8.64248e-05
77.7	0.000102364	0.00010347	0.000119453	8.47134e-05	0.000104703	0.000117789	7.25091e-05	7.74886e-05	7.41677e-05	7.92675e-05	0.000104025	8.64248e-05
77.8	0.000102474	0.000103544	0.000119629	8.32808e-05	0.000104851	0.000117924	7.26564e-05	7.85299e-05	7.42135e-05	7.47115e-05	0.000109382	8.66938e-05
77.9	0.000102595	0.000103775	0.000119731	8.41829e-05	0.000104999	0.000118073	7.27669e-05	7.88377e-05	7.42868e-05	7.71872e-05	0.000112195	8.664e-05
78	0.000102724	0.000103896	0.000119944	8.46209e-05	0.000105157	0.000118289	7.28682e-05	7.9055e-05	7.44242e-05	7.82704e-05	0.000112108	8.69897e-05
78.1	0.000103048	0.000104071	0.000120212	8.39812e-05	0.000105295	0.000118573	7.30155e-05	7.83669e-05	7.45983e-05	7.58806e-05	0.000109896	8.71421e-05
78.2	0.000103251	0.00010434	0.000120499	8.41249e-05	0.000105545	0.000118843	7.32089e-05	7.82944e-05	7.47449e-05	7.5915e-05	0.000116489	8.73304e-05
78.3	0.000103473	0.000104571	0.000120805	8.41252e-05	0.000105721	0.000119086	7.33747e-05	7.87109e-05	7.49098e-05	7.55282e-05	0.000112761	8.66848e-05
78.4	0.000103667	0.000104756	0.000121046	8.4923e-05	0.00010586	0.000119316	7.36141e-05	7.95983e-05	7.50747e-05	7.74881e-05	0.00011324	8.64248e-05
78.5	0.000103907	0.000104895	0.000121305	8.52839e-05	0.000106101	0.000119519	7.3743e-05	7.89464e-05	7.52213e-05	7.82016e-05	0.000110175	8.68372e-05
78.6	0.000104055	0.000105108	0.000121471	8.52255e-05	0.000106267	0.000119735	7.37982e-05	7.85661e-05	7.53679e-05	7.78234e-05	0.000108676	8.74918e-05
78.7	0.000104203	0.000105237	0.000121592	8.60622e-05	0.000106461	0.000119897	7.38995e-05	7.90731e-05	7.55053e-05	8.00842e-05	0.000108058	8.73035e-05
78.8	0.000104277	0.000105358	0.000121814	8.62708e-05	0.000106674	0.000120032	7.40561e-05	7.9381e-05	7.55878e-05	8.04796e-05	0.000110218	8.78145e-05
78.9	0.000104452	0.000105515	0.000122008	8.5821e-05	0.000106822	0.000120235	7.41297e-05	7.89554e-05	7.56794e-05	7.88807e-05	0.000109547	8.75994e-05
79	0.000104517	0.0001057	0.000122157	8.74942e-05	0.000106961	0.00012037	7.4185e-05	7.9055e-05	7.58077e-05	8.37806e-05	0.000109826	8.77876e-05
79.1	0.000104536	0.000105783	0.000122314	8.74079e-05	0.000107081	0.000120532	7.42771e-05	7.87472e-05	7.59543e-05	8.34109e-05	0.000111098	8.81104e-05
79.2	0.000104822	0.000105922	0.000122564	8.6995e-05	0.000107267	0.000120708	7.44796e-05	7.87019e-05	7.60459e-05	8.16831e-05	0.000107414	8.84153e-05
79.3	0.000105081	0.000106209	0.000122823	8.65165e-05	0.000107535	0.000120991	7.45993e-05	7.99514e-05	7.62566e-05	7.98693e-05	0.000107457	8.8478e-05
79.4	0.000105284	0.000106449	0.000123073	8.7423e-05	0.00010785	0.000121248	7.48203e-05	8.05127e-05	7.64307e-05	8.21645e-05	0.000109034	8.85408e-05
79.5	0.000105589	0.000106653	0.000123388	8.83483e-05	0.000107988	0.000121518	7.50045e-05	8.17351e-05	7.66597e-05	8.44511e-05	0.000107631	8.9007e-05
79.6	0.000105793	0.000106903	0.00012361	8.76164e-05	0.000108211	0.000121802	7.51242e-05	8.19071e-05	7.68063e-05	8.19324e-05	0.000108729	8.90429e-05
79.7	0.000105968	0.000107125	0.000123888	8.87822e-05	0.000108377	0.000122113	7.53084e-05	8.25318e-05	7.69346e-05	8.507e-05	0.000110871	8.89443e-05
79.8	0.000106172	0.000107347	0.00012411	8.893e-05	0.000108581	0.000122302	7.54281e-05	8.22693e-05	7.71086e-05	8.51904e-05	0.000109687	8.97781e-05
79.9	0.000106329	0.000107495	0.000124305	8.90272e-05	0.000108729	0.000122505	7.5511e-05	8.19071e-05	7.71544e-05	8.52419e-05	0.00011	8.98319e-05
80	0.000106412	0.000107597	0.000124462	9.02185e-05	0.000108895	0.000122707	7.56491e-05	8.17622e-05	7.72277e-05	8.85945e-05	0.000111281	8.95271e-05
80.1	0.000106569	0.000107726	0.000124647	9.01182e-05	0.00010909	0.000122775	7.57412e-05	8.19162e-05	7.73468e-05	8.80444e-05	0.000107997	8.98947e-05
80.2	0.000106698	0.000107958	0.000124971	9.0157e-05	0.000109275	0.000122991	7.59345e-05	8.29846e-05	7.74843e-05	8.78381e-05	0.000109356	9.0074e-05
80.3	0.000106837	0.00010817	0.000125129	9.07847e-05	0.000109404	0.000123194	7.60543e-05	8.33829e-05	7.75667e-05	8.94628e-05	0.000111629	9.02175e-05
80.4	0.000107031	0.000108272	0.000125341	8.95827e-05	0.000109562	0.000123369	7.6174e-05	8.32834e-05	7.76858e-05	8.55428e-05	0.000113145	9.00561e-05
80.5	0.000107281	0.000108429	0.000125573	8.8744e-05	0.000109756	0.000123666	7.63397e-05	8.34011e-05	7.77958e-05	8.26115e-05	0.000114739	9.06837e-05
80.6	0.000107493	0.000108679	0.000125786	8.96784e-05	0.000109987	0.000123923	7.65147e-05	8.34463e-05	7.7924e-05	8.5027e-05	0.000113746	9.07913e-05
80.7	0.00010766	0.000108846	0.000125953	8.86247e-05	0.0001102	0.00012418	7.66344e-05	8.37451e-05	7.80248e-05	8.15799e-05	0.000113711	9.12396e-05
80.8	0.000107872	0.000109068	0.000126258	8.91022e-05	0.000110441	0.000124464	7.67541e-05	8.34101e-05	7.82997e-05	8.26802e-05	0.000113101	9.15355e-05
80.9	0.000108076	0.000109271	0.000126489	8.99265e-05	0.00011058	0.000124653	7.6883e-05	8.33015e-05	7.84737e-05	8.48207e-05	0.000112326	9.16162e-05
81	0.000108214	0.000109429	0.00012673	9.00744e-05	0.000110811	0.000124815	7.70764e-05	8.31113e-05	7.85837e-05	8.49325e-05	0.000111246	9.18045e-05
81.1	0.000108436	0.000109642	0.000126943	8.93145e-05	0.000110978	0.000125018	7.72053e-05	8.41163e-05	7.86936e-05	8.2302e-05	0.000113929	9.21541e-05
81.2	0.000108593	0.000109882	0.000127193	8.97803e-05	0.000111154	0.000125328	7.7371e-05	8.27491e-05	7.88311e-05	8.33765e-05	0.000114512	9.24411e-05
81.3	0.000108695	0.000109984	0.000127369	9.08852e-05	0.000111376	0.000125477	7.74723e-05	8.19343e-05	7.8941e-05	8.64884e-05	0.000116463	9.29611e-05
81.4	0.000109009	0.000110169	0.00012761	8.99117e-05	0.000111598	0.00012572	7.76933e-05	8.23598e-05	7.91059e-05	8.30327e-05	0.000117055	9.32032e-05
81.5	0.000109323	0.000110437	0.000127813	9.05881e-05	0.000111746	0.00012595	7.78867e-05	8.27582e-05	7.92433e-05	8.45542e-05	0.000116176	9.26652e-05
81.6	0.000109555	0.000110659	0.000128091	9.16259e-05	0.000111949	0.000126179	7.80524e-05	8.27129e-05	7.94357e-05	8.72707e-05	0.000116515	9.29073e-05
81.7	0.00010973	0.000110863	0.000128267	9.33493e-05	0.000112116	0.00012645	7.81814e-05	8.32471e-05	7.95274e-05	9.21363e-05	0.000117169	9.31135e-05
81.8	0.000109998	0.000111094	0.000128517	9.26402e-05	0.000112366	0.00012672	7.83563e-05	8.34101e-05	7.97198e-05	8.95659e-05	0.000116463	9.39115e-05
81.9	0.000110155	0.000111289	0.000128897	9.18007e-05	0.000112542	0.000126963	7.85865e-05	8.456e-05	7.98755e-05	8.66603e-05	0.00012222	9.41626e-05
82	0.000110322	0.000111437	0.000129045	9.23433e-05	0.000112736	0.000127152	7.87154e-05	8.31113e-05	8.00404e-05	8.79928e-05	0.000121855	9.42164e-05
82.1	0.000110423	0.000111659	0.000129221	9.20444e-05	0.00011294	0.000127368	7.88259e-05	8.26858e-05	8.01778e-05	8.68839e-05	0.000120748	9.42881e-05
82.2	0.000110765	0.000111862	0.000129498	9.26914e-05	0.000113134	0.000127544	7.89549e-05	8.36727e-05	8.03153e-05	8.83538e-05	0.000121245	9.40908e-05
82.3	0.000110904	0.000112001	0.000129739	9.38956e-05	0.000113328	0.000127801	7.91022e-05	8.26858e-05	8.04619e-05	9.16807e-05	0.000118806	9.47185e-05
82.4	0.000111089	0.000112214	0.000129989	9.28264e-05	0.000113476	0.00012799	7.92772e-05	8.27763e-05	8.05443e-05	8.81131e-05	0.000120269	9.52026e-05
82.5	0.000111172	0.000112408	0.000130184	9.33582e-05	0.000113699	0.000128287	7.93969e-05	8.38538e-05	8.06451e-05	8.95058e-05	0.0001206	9.56061e-05
82.6	0.000111449	0.00011263	0.000130415	9.27312e-05	0.000113902	0.000128463	7.95166e-05	8.45962e-05	8.08558e-05	8.72277e-05	0.000121985	9.60544e-05
82.7	0.00011168	0.000112815	0.000130684	9.3523e-05	0.000114069	0.000128733	7.97007e-05	8.38538e-05	8.09933e-05	8.91877e-05	0.000125696	9.63414e-05
82.8	0.000111912	0.000113065	0.00013098	9.48602e-05	0.000114402	0.000128895	7.99309e-05	8.37723e-05	8.11857e-05	9.2738e-05	0.000126837	9.63503e-05
82.9	0.000112069	0.000113269	0.000131211	9.30737e-05	0.000114504	0.000129273	8.00967e-05	8.43789e-05	8.13048e-05	8.70558e-05	0.000124711	9.618e-05
83	0.000112263	0.000113472	0.000131406	9.52533e-05	0.000114744	0.000129476	8.02348e-05	8.47773e-05	8.14422e-05	9.32624e-05	0.000124407	9.62965e-05
83.1	0.000112438	0.000113676	0.000131582	9.59869e-05	0.000115013	0.000129665	8.03085e-05	8.54836e-05	8.16071e-05	9.52138e-05	0.000124607	9.68973e-05
83.2	0.000112651	0.000113805	0.000131841	9.40204e-05	0.000115161	0.000129962	8.05663e-05	8.63256e-05	8.17445e-05	8.88438e-05	0.000129223	9.74532e-05
83.3	0.000112873	0.00011399	0.000132091	9.45739e-05	0.000115244	0.000130125	8.07413e-05	8.61083e-05	8.1882e-05	9.01075e-05	0.000128108	9.75428e-05
83.4	0.000113021	0.000114157	0.000132295	9.39215e-05	0.000115448	0.000130368	8.08886e-05	8.59272e-05	8.19461e-05	8.78552e-05	0.000122647	9.71932e-05
83.5	0.000113159	0.000114361	0.00013248	9.59814e-05	0.000115577	0.000130557	8.09807e-05	8.66244e-05	8.20835e-05	9.3804e-05	0.000121193	9.72559e-05
83.6	0.00011327	0.000114509	0.000132628	9.64653e-05	0.000115744	0.000130679	8.11096e-05	8.63166e-05	8.22851e-05	9.50161e-05	0.000125913	9.76146e-05
83.7	0.000113353	0.000114675	0.000132831	9.41131e-05	0.000115864	0.000130773	8.11649e-05	8.64795e-05	8.23584e-05	8.78209e-05	0.000128805	9.79732e-05
83.8	0.000113464	0.00011486	0.000133044	9.4313e-05	0.000116068	0.000130935	8.12754e-05	8.70952e-05	8.245e-05	8.81991e-05	0.00012749	9.80718e-05
83.9	0.000113603	0.000114906	0.000133156	9.50858e-05	0.000116216	0.000131178	8.1349e-05	8.66425e-05	8.25233e-05	9.03052e-05	0.000127037	9.78656e-05
84	0.000113705	0.000115045	0.000133276	9.55685e-05	0.00011629	0.00013126	8.14319e-05	8.55198e-05	8.26057e-05	9.15689e-05	0.000126401	9.75339e-05
84.1	0.000113797	0.000115156	0.000133415	9.44093e-05	0.000116382	0.000131341	8.1524e-05	8.6063e-05	8.26882e-05	8.79068e-05	0.000126044	9.7767e-05
84.2	0.000113927	0.000115156	0.000133535	9.54973e-05	0.000116512	0.000131435	8.16069e-05	8.54564e-05	8.27523e-05	9.09586e-05	0.000127734	9.80001e-05
84.3	0.000114037	0.000115295	0.000133665	9.61801e-05	0.000116558	0.000131638	8.16529e-05	8.56013e-05	8.2844e-05	9.28498e-05	0.000130417	9.77401e-05
84.4	0.000114111	0.000115443	0.000133776	9.68867e-05	0.000116688	0.000131786	8.17818e-05	8.59725e-05	8.28348e-05	9.47668e-05	0.000134502	9.76863e-05
84.5	0.000114269	0.000115536	0.00013385	9.62036e-05	0.000116808	0.000131786	8.18279e-05	8.57642e-05	8.29081e-05	9.25145e-05	0.000135651	9.79194e-05
84.6	0.000114333	0.000115582	0.00013398	9.66086e-05	0.000116901	0.000132057	8.19292e-05	8.57823e-05	8.29814e-05	9.35633e-05	0.000134606	9.90581e-05
84.7	0.000114416	0.000115721	0.000134155	9.73576e-05	0.000116965	0.000132259	8.20212e-05	8.66787e-05	8.30272e-05	9.56351e-05	0.00013708	9.91568e-05
84.8	0.000114435	0.000115739	0.000134248	9.74364e-05	0.000117049	0.000132273	8.20673e-05	8.62532e-05	8.30638e-05	9.5807e-05	0.000136409	9.93989e-05
84.9	0.00011449	0.000115859	0.000134267	9.71282e-05	0.000117104	0.00013234	8.20673e-05	8.6398e-05	8.3128e-05	9.4827e-05	0.000134676	9.97665e-05
85	0.000114601	0.000115971	0.000134433	9.68064e-05	0.000117234	0.000132435	8.21686e-05	8.66335e-05	8.31921e-05	9.36493e-05	0.000135442	9.94885e-05
85.1	0.000114703	0.000116035	0.000134637	9.74201e-05	0.000117373	0.000132624	8.23435e-05	8.71224e-05	8.3302e-05	9.52138e-05	0.000135111	9.90671e-05
85.2	0.000114814	0.000116165	0.000134776	9.74634e-05	0.000117493	0.000132759	8.23712e-05	8.77562e-05	8.34212e-05	9.52052e-05	0.000135077	9.86995e-05
85.3	0.000114943	0.000116276	0.000134794	9.68567e-05	0.000117669	0.000132773	8.23988e-05	8.69775e-05	8.35219e-05	9.3228e-05	0.000135381	9.88429e-05
85.4	0.000115045	0.000116396	0.000134998	9.6822e-05	0.000117706	0.000133002	8.25369e-05	8.6552e-05	8.36044e-05	9.28842e-05	0.000135294	9.94078e-05
85.5	0.000115137	0.000116572	0.000135128	9.67005e-05	0.000117761	0.000133151	8.26474e-05	8.74393e-05	8.37601e-05	9.23168e-05	0.000133561	9.92554e-05
85.6	0.000115184	0.000116664	0.000135266	9.63766e-05	0.000117891	0.000133259	8.27211e-05	8.79645e-05	8.37693e-05	9.1225e-05	0.000136662	9.92106e-05
85.7	0.000115359	0.000116822	0.000135341	9.75606e-05	0.00011803	0.000133327	8.28224e-05	8.85439e-05	8.39159e-05	9.45003e-05	0.000132228	9.93899e-05
85.8	0.000115526	0.000116933	0.000135553	9.70649e-05	0.000118215	0.000133394	8.29052e-05	8.79282e-05	8.39892e-05	9.27638e-05	0.000128788	9.94347e-05
85.9	0.000115572	0.00011697	0.000135683	9.85415e-05	0.000118289	0.000133448	8.3025e-05	8.70409e-05	8.4035e-05	9.70277e-05	0.000130321	9.99727e-05
86	0.000115637	0.000117044	0.000135748	9.8246e-05	0.000118363	0.000133637	8.3071e-05	8.772e-05	8.40442e-05	9.60305e-05	0.000129789	0.000100071
86.1	0.000115766	0.000117192	0.000135831	9.64908e-05	0.000118465	0.000133867	8.31262e-05	8.86345e-05	8.41266e-05	9.05803e-05	0.000133909	9.96858e-05
86.2	0.000115831	0.000117266	0.000135952	9.69838e-05	0.000118557	0.000133948	8.31907e-05	8.83176e-05	8.42274e-05	9.193e-05	0.000134162	9.95244e-05
86.3	0.000115969	0.000117423	0.000136183	9.77003e-05	0.00011877	0.000134043	8.33104e-05	8.83719e-05	8.4319e-05	9.38212e-05	0.000134484	0.000100295
86.4	0.000116052	0.000117553	0.000136313	9.92144e-05	0.000118844	0.000134164	8.34025e-05	8.8055e-05	8.44748e-05	9.81882e-05	0.000130434	0.000100188
86.5	0.0001162	0.000117636	0.00013647	9.79988e-05	0.000118992	0.000134394	8.34762e-05	8.79826e-05	8.4603e-05	9.43198e-05	0.000129241	0.000100152
86.6	0.000116367	0.000117803	0.000136627	9.81334e-05	0.00011914	0.000134556	8.3559e-05	8.8227e-05	8.47038e-05	9.44745e-05	0.000133727	0.000100582
86.7	0.000116524	0.000117932	0.000136757	9.81553e-05	0.000119177	0.000134759	8.3734e-05	8.83085e-05	8.47588e-05	9.4208e-05	0.000135965	0.000100699
86.8	0.000116598	0.000118034	0.000136877	9.93075e-05	0.000119233	0.000134799	8.37985e-05	8.70047e-05	8.48413e-05	9.75263e-05	0.000131923	0.000100735
86.9	0.000116672	0.000118145	0.000137007	9.90278e-05	0.000119436	0.000134894	8.38998e-05	8.75027e-05	8.49787e-05	9.65119e-05	0.00012472	0.000100663
87	0.000116746	0.00011821	0.0001371	9.93699e-05	0.000119483	0.000134975	8.38721e-05	8.90419e-05	8.49787e-05	9.74919e-05	0.000127368	0.00010043
87.1	0.000116838	0.000118247	0.000137211	9.85192e-05	0.00011951	0.000135016	8.39182e-05	8.82089e-05	8.5052e-05	9.48012e-05	0.000131157	0.000100564
87.2	0.000116875	0.000118385	0.000137359	9.85994e-05	0.000119566	0.000135205	8.40103e-05	8.7394e-05	8.50886e-05	9.49129e-05	0.000130974	0.000100672
87.3	0.000117078	0.000118626	0.00013759	0.000100519	0.000119779	0.00013538	8.41484e-05	8.83628e-05	8.51986e-05	0.000100329	0.000133335	0.00010078
87.4	0.000117162	0.000118709	0.000137748	0.000101592	0.000119899	0.000135448	8.42497e-05	8.86526e-05	8.52902e-05	0.000103363	0.000134929	0.000100717
87.5	0.000117337	0.000118867	0.000137896	0.000102049	0.000120094	0.000135705	8.43878e-05	8.91053e-05	8.54368e-05	0.000104421	0.000137376	0.000100851
87.6	0.000117467	0.000118968	0.000138035	0.000102965	0.000120195	0.000135759	8.44799e-05	8.84624e-05	8.55009e-05	0.000106948	0.000138378	0.00010112
87.7	0.00011755	0.000119126	0.000138248	0.000105331	0.000120316	0.000135826	8.46088e-05	8.83357e-05	8.55925e-05	0.000113834	0.000134014	0.00010121
87.8	0.000117624	0.000119274	0.000138377	0.0001026	0.000120445	0.00013611	8.46641e-05	8.84987e-05	8.56475e-05	0.000105513	0.000136453	0.000101246
87.9	0.000117735	0.000119357	0.000138424	9.99951e-05	0.000120556	0.000136178	8.4793e-05	8.86616e-05	8.573e-05	9.74575e-05	0.000136557	0.000101336
88	0.000117827	0.000119394	0.000138544	0.000100119	0.000120649	0.000136326	8.48666e-05	8.9721e-05	8.57758e-05	9.76638e-05	0.000134972	0.00010147
88.1	0.000117975	0.000119561	0.000138701	0.000100744	0.000120704	0.000136353	8.49956e-05	9.06898e-05	8.58674e-05	9.92628e-05	0.000136723	0.000101784
88.2	0.000118021	0.000119625	0.000138859	0.000101102	0.000120778	0.000136556	8.50508e-05	8.96214e-05	8.5904e-05	0.000100234	0.000137315	0.00010182
88.3	0.00011816	0.00011981	0.000138998	0.00010037	0.000120862	0.000136664	8.51153e-05	9.08166e-05	8.59957e-05	9.78358e-05	0.000135155	0.000102134
88.4	0.000118336	0.000120014	0.000139183	0.000101383	0.00012101	0.00013684	8.52534e-05	9.1043e-05	8.61697e-05	0.000100561	0.000137559	0.000102456
88.5	0.000118567	0.000120116	0.000139442	0.000103	0.000121149	0.000137042	8.54376e-05	9.09162e-05	8.63072e-05	0.000104997	0.000136566	0.00010251
88.6	0.000118668	0.00012031	0.000139674	0.000103488	0.000121352	0.000137231	8.56125e-05	9.06898e-05	8.63805e-05	0.000106183	0.000136017	0.000102376
88.7	0.000118844	0.000120504	0.00013984	0.000100491	0.000121584	0.00013765	8.56954e-05	9.11426e-05	8.64996e-05	9.69331e-05	0.000136104	0.000102205
88.8	0.000118992	0.000120569	0.000139988	0.000101118	0.000121667	0.000137731	8.57599e-05	9.19031e-05	8.66278e-05	9.86009e-05	0.000135686	0.00010251
88.9	0.000119066	0.000120726	0.000140118	0.000102114	0.000121787	0.000137866	8.57875e-05	9.30531e-05	8.67653e-05	0.000101489	0.00014073	0.000102905
89	0.000119177	0.000120875	0.000140294	0.000103069	0.000121954	0.000137988	8.59348e-05	9.22382e-05	8.68019e-05	0.000104094	0.000137411	0.00010286
89.1	0.000119325	0.000121004	0.00014047	0.000102617	0.000122037	0.000138096	8.60729e-05	9.04725e-05	8.69485e-05	0.000102452	0.000136435	0.000103523
89.2	0.000119408	0.000121115	0.00014059	0.000104042	0.000122194	0.000138231	8.61927e-05	9.06174e-05	8.70401e-05	0.000106527	0.000142332	0.000103496
89.3	0.000119528	0.000121208	0.000140748	0.000106039	0.000122305	0.000138326	8.62847e-05	9.04001e-05	8.70951e-05	0.000112304	0.000139615	0.000103353
89.4	0.000119639	0.000121291	0.000140849	0.000105041	0.000122389	0.00013842	8.6386e-05	9.02552e-05	8.71684e-05	0.000109097	0.000136331	0.000103219
89.5	0.000119731	0.00012142	0.000141007	0.000103964	0.000122453	0.000138596	8.64505e-05	9.13418e-05	8.73058e-05	0.00010571	0.00013836	0.000103138
89.6	0.000119907	0.000121606	0.000141146	0.00010289	0.000122583	0.000138664	8.65334e-05	9.10158e-05	8.74249e-05	0.000102229	0.000139641	0.000103963
89.7	0.000120119	0.000121781	0.000141359	0.000102844	0.000122759	0.000138907	8.67083e-05	9.06536e-05	8.7599e-05	0.000101704	0.000138726	0.000103837
89.8	0.000120277	0.000121874	0.000141664	0.000102328	0.000122944	0.000139204	8.67728e-05	9.06083e-05	8.77639e-05	9.99334e-05	0.000139676	0.000103694
89.9	0.000120369	0.000122105	0.000141905	0.000102222	0.000123212	0.00013942	8.69754e-05	9.06355e-05	8.78555e-05	9.9323e-05	0.000140634	0.000103981
90	0.000120535	0.000122272	0.000142016	0.000100836	0.000123296	0.000139515	8.70767e-05	9.10067e-05	8.7938e-05	9.48958e-05	0.000141514	0.000103783
90.1	0.000120739	0.000122438	0.00014222	0.000101322	0.000123444	0.000139798	8.72056e-05	9.06898e-05	8.80754e-05	9.60219e-05	0.000141845	0.000104034
90.2	0.000120877	0.000122512	0.000142312	0.000101988	0.000123638	0.000139893	8.73621e-05	9.09977e-05	8.81762e-05	9.7724e-05	0.000145729	0.000104115
90.3	0.000120998	0.000122697	0.000142433	0.000103283	0.000123768	0.000139974	8.73805e-05	9.08438e-05	8.83411e-05	0.000101472	0.000143639	0.000104456
90.4	0.000121053	0.000122818	0.000142544	0.000104099	0.000123869	0.000140136	8.75463e-05	9.17492e-05	8.83778e-05	0.000103699	0.000142019	0.000103999
90.5	0.000121072	0.000122919	0.000142701	0.000102071	0.000123953	0.000140298	8.7666e-05	9.25822e-05	8.84327e-05	9.74747e-05	0.000146174	0.00010433
90.6	0.00012121	0.000123104	0.000142803	0.000101204	0.000124092	0.000140393	8.77028e-05	9.28539e-05	8.84877e-05	9.4698e-05	0.000147001	0.000104546
90.7	0.000121478	0.000123345	0.00014309	0.00010316	0.000124267	0.000140542	8.79054e-05	9.25822e-05	8.87168e-05	0.000100097	0.000147323	0.000104438
90.8	0.000121645	0.000123521	0.000143294	0.000104231	0.000124462	0.00014092	8.79515e-05	9.21476e-05	8.8845e-05	0.000103097	0.000146731	0.000104716
90.9	0.0001217	0.000123641	0.000143525	0.000102532	0.000124656	0.000141041	8.80528e-05	9.07894e-05	8.88908e-05	9.78444e-05	0.000144162	0.000104949
91	0.000121913	0.000123808	0.000143812	0.000103461	0.000124758	0.000141244	8.82093e-05	9.18579e-05	8.90283e-05	0.00010026	0.00014255	0.00010555
91.1	0.00012207	0.000123965	0.000143914	0.000104891	0.000124897	0.000141339	8.83014e-05	9.22834e-05	8.91199e-05	0.0001043	0.00014316	0.000105801
91.2	0.00012207	0.000124067	0.000144062	0.000106194	0.000124999	0.000141393	8.84303e-05	9.31617e-05	8.92024e-05	0.000108083	0.000143134	0.000105406
91.3	0.000122245	0.000124215	0.000144266	0.000105513	0.000125128	0.000141595	8.85224e-05	9.36959e-05	8.93489e-05	0.000105771	0.000140921	0.000105317
91.4	0.00012243	0.000124354	0.00014447	0.000105233	0.000125248	0.000141798	8.86513e-05	9.41305e-05	8.94681e-05	0.000104619	0.000138935	0.000105496
91.5	0.000122624	0.000124418	0.000144636	0.000107427	0.000125332	0.000141987	8.87894e-05	9.40853e-05	8.95597e-05	0.000110868	0.000142132	0.000106258
91.6	0.000122772	0.000124613	0.000144812	0.00010662	0.000125545	0.000142095	8.89184e-05	9.32885e-05	8.96421e-05	0.000108169	0.00014181	0.000106061
91.7	0.000122902	0.000124789	0.000144942	0.000106662	0.000125637	0.000142271	8.8992e-05	9.38136e-05	8.97612e-05	0.000108092	0.000142428	0.000106151
91.8	0.000123003	0.000124946	0.000145164	0.000106755	0.000125832	0.000142487	8.91946e-05	9.36144e-05	8.9862e-05	0.000108066	0.000143473	0.000105783
91.9	0.000123179	0.00012514	0.000145386	0.000106584	0.000126044	0.000142622	8.9342e-05	9.4366e-05	8.99811e-05	0.000107232	0.000145215	0.000106115
92	0.000123308	0.000125288	0.000145599	0.000106654	0.000126192	0.000142771	8.93788e-05	9.57151e-05	9.01369e-05	0.000107275	0.000146975	0.00010659
92.1	0.000123475	0.000125483	0.000145784	0.000107383	0.000126341	0.000142947	8.95077e-05	9.54706e-05	9.02377e-05	0.000109166	0.000146975	0.000106482
92.2	0.000123613	0.000125668	0.000145988	0.000107412	0.000126498	0.000143257	8.96182e-05	9.42845e-05	9.03751e-05	0.000109003	0.000151287	0.000106931
92.3	0.000123734	0.000125825	0.000146136	0.000106298	0.0001266	0.000143379	8.9784e-05	9.54253e-05	9.05309e-05	0.000105375	0.00014566	0.000107567
92.4	0.000123863	0.000125927	0.000146358	0.00010589	0.000126738	0.000143487	8.98576e-05	9.55974e-05	9.06316e-05	0.000103948	0.000147532	0.00010754
92.5	0.000123992	0.000126112	0.000146534	0.000107891	0.000126914	0.000143636	9.00234e-05	9.58419e-05	9.07507e-05	0.000109656	0.000147262	0.000107549
92.6	0.000124131	0.000126241	0.000146747	0.000107318	0.000127044	0.000143798	9.01707e-05	9.61588e-05	9.08882e-05	0.000107653	0.000144353	0.000107594
92.7	0.000124251	0.000126436	0.000146932	0.000105847	0.000127136	0.000144068	9.02352e-05	9.63761e-05	9.10073e-05	0.000103054	0.00014255	0.000107764
92.8	0.000124464	0.000126611	0.000147062	0.000107471	0.000127229	0.000144311	9.03917e-05	9.61135e-05	9.10714e-05	0.000107559	0.000144641	0.00010798
92.9	0.000124658	0.000126695	0.000147266	0.000107892	0.000127368	0.000144406	9.05391e-05	9.64847e-05	9.11814e-05	0.000108478	0.000145198	0.000107989
93	0.000124843	0.000126926	0.000147534	0.000108726	0.000127627	0.000144649	9.07509e-05	9.66749e-05	9.13188e-05	0.000110585	0.000145834	0.000107935
93.1	0.000125028	0.00012713	0.000147766	0.000107614	0.000127886	0.000144825	9.09442e-05	9.65934e-05	9.1557e-05	0.000106871	0.000146208	0.000108482
93.2	0.00012525	0.000127407	0.000148043	0.000108002	0.000128006	0.000145162	9.1156e-05	9.66296e-05	9.17219e-05	0.000107602	0.000146348	0.000108885
93.3	0.000125434	0.00012762	0.000148247	0.00010927	0.000128201	0.000145406	9.12757e-05	9.71367e-05	9.18502e-05	0.000111101	0.000148595	0.000109065
93.4	0.000125619	0.000127842	0.000148525	0.000109299	0.000128404	0.0001455	9.14783e-05	9.76165e-05	9.20334e-05	0.0001108	0.000150564	0.000108796
93.5	0.000125767	0.000127981	0.000148747	0.000109524	0.000128543	0.000145716	9.16257e-05	9.75441e-05	9.218e-05	0.000111178	0.000150442	0.000109083
93.6	0.000125952	0.000128101	0.000148923	0.000109457	0.000128608	0.000145987	9.18098e-05	9.7689e-05	9.22991e-05	0.00011061	0.000147428	0.000109719
93.7	0.000126137	0.000128231	0.000149182	0.000109664	0.000128756	0.000146122	9.18927e-05	9.77252e-05	9.24366e-05	0.000110963	0.000146827	0.000109719
93.8	0.000126349	0.000128443	0.000149441	0.000108908	0.000128904	0.000146311	9.20585e-05	9.78882e-05	9.24824e-05	0.000108315	0.000146609	0.0001098
93.9	0.000126562	0.000128675	0.000149636	0.000107232	0.000129024	0.000146662	9.22703e-05	9.77161e-05	9.27297e-05	0.000102865	0.000146461	0.000109863
94	0.000126886	0.000128934	0.000149941	0.000108153	0.000129191	0.000146973	9.24821e-05	9.89114e-05	9.28947e-05	0.000105091	0.00015066	0.000110168
94.1	0.000127191	0.000129258	0.000150284	0.000107301	0.000129385	0.00014723	9.2786e-05	9.91015e-05	9.3142e-05	0.000101928	0.000150363	0.000110589
94.2	0.000127551	0.0001296	0.000150756	0.000108209	0.000129635	0.000147594	9.31359e-05	9.9183e-05	9.34627e-05	0.000103939	0.000146461	0.000110679
94.3	0.000127986	0.000129915	0.000151164	0.000108401	0.000129756	0.000148027	9.3449e-05	9.90834e-05	9.37376e-05	0.000103767	0.000145581	0.000111136
94.4	0.00012842	0.000130313	0.000151682	0.000109684	0.000129931	0.00014854	9.38726e-05	9.89928e-05	9.40491e-05	0.000106759	0.000144632	0.000111557
94.5	0.000128864	0.000130572	0.000152136	0.000109962	0.000130126	0.000149027	9.4333e-05	9.9192e-05	9.43514e-05	0.00010669	0.000144249	0.000111378
94.6	0.000129529	0.000131034	0.000152691	0.00011168	0.000130283	0.000149648	9.48579e-05	0.000100279	9.47271e-05	0.000110653	0.000143604	0.00011179
94.7	0.000130527	0.000131775	0.000153571	0.000111971	0.000130311	0.000150513	9.57972e-05	0.000100831	9.53868e-05	0.000109587	0.000148386	0.000111997
94.8	0.000131868	0.000132626	0.000154673	0.000114714	0.000130348	0.000151594	9.70035e-05	0.000100423	9.62114e-05	0.00011527	0.000149109	0.00011249
94.9	0.000133116	0.000133523	0.000155765	0.00011417	0.000130515	0.000152688	9.80717e-05	0.000100279	9.69352e-05	0.000111324	0.000146766	0.000112911
95	0.000133864	0.000134227	0.000156608	0.000116437	0.000131051	0.000153526	9.87071e-05	0.000101293	9.74849e-05	0.00011674	0.000147585	0.000113907
95.1	0.000134419	0.000134828	0.000157274	0.000117064	0.000131681	0.000154215	9.91031e-05	0.000102533	9.79155e-05	0.000117669	0.00014937	0.000114364
95.2	0.000135149	0.000135596	0.000158117	0.000118525	0.000132495	0.000155066	9.9628e-05	0.000103919	9.85294e-05	0.000120798	0.000147123	0.000114866
95.3	0.000135842	0.000136262	0.000158904	0.000119263	0.000133097	0.000155742	0.000100153	0.00010496	9.90516e-05	0.000121795	0.000147567	0.000115485
95.4	0.000136721	0.000137058	0.000159923	0.000120195	0.000133717	0.000156687	0.000100917	0.000105431	9.96655e-05	0.000122947	0.000149597	0.000116094
95.5	0.000137876	0.000137937	0.000161006	0.0001207	0.000134161	0.000157795	0.000101792	0.000105739	0.000100389	0.000122431	0.000150546	0.000117251
95.6	0.000139087	0.000138807	0.000162061	0.000121605	0.000134513	0.00015893	0.000102814	0.000106943	0.000101159	0.000122913	0.000150137	0.000118004
95.7	0.000140113	0.000139677	0.000163108	0.000122808	0.000135096	0.000159984	0.000103661	0.00010697	0.000101837	0.000124649	0.000148621	0.000118515
95.8	0.000140797	0.000140436	0.000163969	0.000123143	0.000135966	0.000160862	0.000104076	0.000108066	0.000102378	0.000124555	0.000148944	0.000119295
95.9	0.000141037	0.000140917	0.000164506	0.000122719	0.000136845	0.000161254	0.000104223	0.000107731	0.000102643	0.000122896	0.000150808	0.000119394
96	0.000141	0.000141176	0.000164663	0.000123378	0.000137502	0.000161471	0.00010414	0.000107377	0.000102726	0.000124993	0.000153055	0.00011908
96.1	0.000140723	0.000141259	0.000164663	0.000123298	0.000137983	0.000161457	0.000103928	0.000107694	0.000102652	0.000125243	0.000153708	0.000119009
96.2	0.000140409	0.000141065	0.000164571	0.000122982	0.000138085	0.000161227	0.000103717	0.000107396	0.000102478	0.000124821	0.000149789	0.000119224
96.3	0.000140168	0.000141111	0.000164608	0.00012203	0.000138233	0.000161227	0.000103671	0.000107323	0.000102405	0.000122251	0.000152201	0.000119242
96.4	0.000140224	0.00014125	0.000164876	0.00012157	0.000138409	0.000161254	0.000103671	0.000108527	0.000102524	0.000120815	0.000156783	0.000119905
96.5	0.000140289	0.000141342	0.000165071	0.000122149	0.00013865	0.000161362	0.000103726	0.000108183	0.000102588	0.000122431	0.000159039	0.000120354
96.6	0.000140159	0.000141389	0.000165024	0.000121717	0.000138918	0.000161403	0.000103661	0.000107984	0.000102607	0.000121331	0.000154989	0.000120049
96.7	0.000139984	0.000141407	0.000165006	0.000122109	0.000139112	0.000161308	0.000103569	0.000108093	0.000102497	0.000122775	0.000154518	0.000120111
96.8	0.000139854	0.000141389	0.000164969	0.000121379	0.000139196	0.000161133	0.000103321	0.00010783	0.000102469	0.000120961	0.000155198	0.000120721
96.9	0.000139568	0.000141241	0.00016483	0.000121012	0.000139325	0.000160957	0.000103219	0.000107396	0.000102378	0.000120248	0.00015721	0.000120775
97	0.000139383	0.000141167	0.000164737	0.000119892	0.000139418	0.000160822	0.000103063	0.000106907	0.000102295	0.00011723	0.000154031	0.000121214
97.1	0.00013929	0.000141241	0.000164774	0.000119362	0.000139473	0.000160781	0.000103054	0.000107966	0.000102203	0.000115743	0.000153551	0.000121214
97.2	0.000139346	0.000141296	0.000164895	0.00012002	0.000139501	0.000160957	0.000103192	0.000107676	0.000102286	0.000117522	0.000153734	0.00012143
97.3	0.000139521	0.000141463	0.000165237	0.000121103	0.000139529	0.000161214	0.000103394	0.000108881	0.00010246	0.000120394	0.000154022	0.000121456
97.4	0.000139826	0.000141657	0.000165524	0.000123054	0.000139612	0.000161511	0.00010368	0.000109614	0.000102643	0.000125655	0.00015525	0.000121187
97.5	0.000140113	0.000141879	0.000165811	0.000119722	0.000139807	0.000161741	0.000103928	0.000109859	0.000102891	0.000115124	0.000153578	0.000121797
97.6	0.000140298	0.000142055	0.000166006	0.000120204	0.00013989	0.000161984	0.00010414	0.000109632	0.000102982	0.000116173	0.00015322	0.000122201
97.7	0.000140529	0.000142296	0.000166265	0.000121293	0.000140056	0.000162295	0.000104306	0.000111018	0.000103156	0.000119044	0.000157863	0.000122183
97.8	0.000140677	0.000142444	0.000166413	0.000120759	0.000140205	0.000162376	0.00010437	0.000111796	0.00010322	0.00011723	0.000158098	0.000122559
97.9	0.000140889	0.000142536	0.000166645	0.000120655	0.000140279	0.000162619	0.000104509	0.000111751	0.000103294	0.000116568	0.000156557	0.00012264
98	0.00014113	0.000142777	0.000166895	0.000119538	0.000140343	0.000162835	0.000104776	0.000111842	0.000103477	0.000112708	0.00015417	0.000122981
98.1	0.00014149	0.000143054	0.000167293	0.000120635	0.000140417	0.000163159	0.000105162	0.00011243	0.000103752	0.000115253	0.000154823	0.000122945
98.2	0.000141897	0.000143452	0.000167635	0.0001228	0.000140464	0.000163605	0.000105549	0.000112503	0.000103981	0.000120953	0.000151687	0.000122721
98.3	0.000142368	0.000143721	0.000168024	0.000122994	0.00014051	0.000163997	0.000105918	0.00011253	0.000104283	0.000120695	0.000154997	0.000123124
98.4	0.000142766	0.000144017	0.000168404	0.000125141	0.000140667	0.000164308	0.000106304	0.000112539	0.000104586	0.000126352	0.000154693	0.000122837
98.5	0.000143219	0.000144341	0.000168802	0.000123476	0.000140843	0.000164727	0.000106636	0.000113435	0.000104824	0.000120574	0.000154919	0.000123286
98.6	0.000143552	0.000144618	0.000169191	0.000120915	0.000141121	0.000165024	0.000106958	0.000113073	0.000105108	0.000112235	0.000153395	0.000123842
98.7	0.000143894	0.000144998	0.000169589	0.000121087	0.000141426	0.00016547	0.000107244	0.000111769	0.000105364	0.000112124	0.000153569	0.000123716
98.8	0.000144291	0.000145451	0.000169969	0.000122146	0.000141593	0.00016601	0.000107548	0.000112321	0.00010563	0.000114599	0.000158325	0.000124093
98.9	0.000144735	0.000145747	0.000170496	0.000122668	0.000141861	0.000166348	0.000107879	0.00011349	0.000105887	0.00011539	0.000156835	0.000124245
99	0.000144966	0.000146043	0.00017083	0.000121877	0.000142111	0.000166618	0.000108128	0.000113689	0.000106134	0.000112536	0.000157428	0.000124505
99.1	0.000145262	0.000146376	0.000171145	0.000123755	0.000142454	0.00016697	0.000108275	0.00011377	0.0001064	0.000117729	0.000157646	0.000125258
99.2	0.000145437	0.000146524	0.000171376	0.000124705	0.000142666	0.000167186	0.000108395	0.000113843	0.000106565	0.000120282	0.000154179	0.000125608
99.3	0.000145585	0.000146802	0.000171617	0.000125482	0.000142963	0.000167497	0.000108542	0.00011339	0.000106684	0.00012232	0.00015052	0.000125787
99.4	0.000145678	0.000146867	0.000171793	0.000126647	0.000143194	0.000167564	0.000108643	0.000112747	0.000106739	0.000125621	0.000153787	0.000125761
99.5	0.000145696	0.000146987	0.000171867	0.000124094	0.000143305	0.000167672	0.000108643	0.0001132	0.000106757	0.000117944	0.000152193	0.00012568
99.6	0.000145705	0.000147024	0.000171941	0.000123988	0.000143546	0.000167767	0.000108607	0.000113191	0.00010683	0.000117651	0.000154858	0.000126012
99.7	0.000145604	0.000147107	0.000171959	0.000123838	0.000143712	0.000167821	0.000108551	0.000112693	0.000106812	0.000117359	0.000148909	0.000126155
99.8	0.000145595	0.000147163	0.000172033	0.000123522	0.000143786	0.000167767	0.000108505	0.000112675	0.000106821	0.000116465	0.0001491	0.000126263
99.9	0.000145511	0.000147181	0.000172052	0.000124121	0.000143971	0.000167767	0.000108468	0.000112167	0.000106775	0.000118382	0.000153673	0.000125886
100	0.000145502	0.000147181	0.00017208	0.000124792	0.000144008	0.000167794	0.000108524	0.000113634	0.000106849	0.000120351	0.000151975	0.000125698
100.1	0.000145567	0.000147292	0.000172145	0.000126353	0.000144073	0.000167794	0.000108533	0.000115509	0.000106885	0.000124959	0.000149649	0.000125725
100.2	0.000145604	0.000147394	0.000172256	0.000125615	0.000144166	0.000167834	0.000108542	0.000115364	0.000106858	0.000122698	0.000152097	0.000126128
100.3	0.000145595	0.000147514	0.000172311	0.000124204	0.000144268	0.000167929	0.000108653	0.000115282	0.00010694	0.000118365	0.000152358	0.000126307
100.4	0.000145687	0.000147542	0.000172376	0.000123439	0.000144323	0.00016801	0.000108699	0.000114667	0.000106986	0.000115932	0.000152498	0.000126012
100.5	0.000145696	0.000147626	0.000172524	0.000125035	0.000144351	0.000168105	0.000108782	0.000114812	0.00010705	0.000120626	0.000156321	0.000126415
100.6	0.000145909	0.000147681	0.000172635	0.0001238	0.000144323	0.000168118	0.000108828	0.000116124	0.000107188	0.000116663	0.000154205	0.000126711
100.7	0.00014601	0.000147829	0.000172793	0.000124404	0.000144416	0.000168294	0.000108966	0.00011502	0.000107224	0.000118236	0.000153935	0.000126756
100.8	0.000146066	0.000147949	0.000173024	0.000125507	0.000144508	0.000168429	0.000109131	0.00011559	0.00010727	0.000121322	0.000155459	0.00012681
100.9	0.000146158	0.000148033	0.000173117	0.000125551	0.000144582	0.000168551	0.000109095	0.000115038	0.000107353	0.0001214	0.000155808	0.000126765
101	0.000146149	0.000148088	0.000173126	0.000125616	0.000144767	0.000168591	0.000109076	0.000114812	0.000107353	0.000121623	0.000155912	0.000126541
101.1	0.000146177	0.000148134	0.000173219	0.000127102	0.000144888	0.000168686	0.000109122	0.000115762	0.000107417	0.000126008	0.000157088	0.000127016
101.2	0.000146223	0.000148273	0.000173357	0.000125132	0.000144943	0.000168807	0.00010927	0.000113933	0.000107444	0.000119904	0.000157933	0.000127061
101.3	0.000146352	0.000148292	0.00017345	0.000124859	0.000145036	0.000168915	0.000109362	0.000113562	0.000107536	0.000118864	0.000157097	0.000127079
101.4	0.000146426	0.000148329	0.000173561	0.000125586	0.000145091	0.000168983	0.000109352	0.000114069	0.000107628	0.000120978	0.000154344	0.000126576
101.5	0.0001465	0.000148505	0.000173635	0.000126454	0.000145147	0.000168969	0.000109417	0.000114766	0.000107692	0.000123446	0.000154196	0.000126505
101.6	0.00014651	0.000148523	0.000173682	0.000125891	0.000145193	0.000169078	0.000109454	0.000114938	0.000107719	0.000121709	0.000154675	0.000126334
101.7	0.000146519	0.000148523	0.000173811	0.000126372	0.000145267	0.000169091	0.000109564	0.000114295	0.000107737	0.000123033	0.000154719	0.00012672
101.8	0.000146593	0.000148597	0.000173783	0.000126122	0.000145313	0.000169186	0.000109564	0.000113852	0.000107719	0.000122208	0.000156679	0.00012724
101.9	0.000146667	0.000148579	0.000173802	0.000124671	0.000145369	0.00016924	0.000109481	0.000113652	0.00010771	0.000117866	0.000153761	0.000126747
102	0.00014675	0.000148653	0.000173941	0.000125248	0.000145378	0.000169213	0.000109546	0.000114884	0.000107829	0.000119448	0.000154771	0.000126657
102.1	0.000146741	0.000148782	0.00017408	0.000127185	0.000145424	0.000169375	0.000109693	0.000114196	0.000107838	0.000125122	0.000155294	0.00012715
102.2	0.000146768	0.000148921	0.000174154	0.000127268	0.000145434	0.000169456	0.000109776	0.000113806	0.000107912	0.00012526	0.000157219	0.000127617
102.3	0.00014687	0.000148977	0.000174265	0.000127045	0.000145545	0.000169523	0.000109822	0.000113544	0.000108012	0.000124443	0.000159449	0.000127778
102.4	0.000147018	0.000149097	0.000174339	0.000126274	0.000145711	0.000169645	0.000109905	0.00011377	0.00010815	0.000121898	0.000159544	0.000127222
102.5	0.00014712	0.000149199	0.000174487	0.000126253	0.000145813	0.000169713	0.000110025	0.000113843	0.00010815	0.000121615	0.000157933	0.000126998
102.6	0.000147212	0.000149393	0.0001747	0.00012641	0.000145915	0.000169902	0.000110172	0.000113345	0.000108241	0.000121847	0.000157802	0.000127231
102.7	0.000147268	0.000149476	0.000174904	0.000127765	0.000146026	0.000170104	0.000110319	0.000113263	0.000108379	0.000125707	0.000159379	0.000127769
102.8	0.000147554	0.000149671	0.00017507	0.000127777	0.000145989	0.000170361	0.000110448	0.000112702	0.000108489	0.000125329	0.000161835	0.000127536
102.9	0.000147776	0.000149772	0.000175219	0.000126352	0.000146072	0.000170564	0.000110568	0.000112276	0.000108663	0.000120712	0.00015518	0.000127769
103	0.000147887	0.0001498	0.000175339	0.000127826	0.000146239	0.000170564	0.000110761	0.000112403	0.000108773	0.00012483	0.00015424	0.000127464
103.1	0.000147933	0.000149957	0.000175524	0.000127573	0.000146294	0.000170645	0.000110909	0.000113037	0.000108782	0.000123876	0.000153177	0.000127043
103.2	0.000148192	0.000150124	0.000175728	0.000126862	0.000146387	0.000170956	0.00011101	0.000114078	0.00010891	0.000121382	0.000157201	0.000127034
103.3	0.000148488	0.000150337	0.000175857	0.000127426	0.000146581	0.000171212	0.000111194	0.000114649	0.000109158	0.000122595	0.000161252	0.000127733
103.4	0.000148599	0.000150503	0.000176237	0.000127882	0.000146729	0.000171415	0.000111369	0.00011349	0.000109323	0.000123678	0.00016099	0.000127939
103.5	0.000148811	0.000150735	0.000176533	0.000128717	0.000146859	0.000171645	0.000111581	0.000113815	0.00010946	0.000125758	0.000161792	0.000128702
103.6	0.000148996	0.000150938	0.000176672	0.000127857	0.000147016	0.00017182	0.000111747	0.000113951	0.000109588	0.000122827	0.000158604	0.000128675
103.7	0.000149098	0.000150994	0.000176728	0.000127561	0.000147192	0.000171942	0.000111738	0.000113562	0.000109717	0.000121847	0.00016099	0.000129096
103.8	0.000149172	0.000151151	0.000176802	0.000127454	0.000147377	0.00017205	0.000111774	0.000114449	0.000109753	0.000121417	0.000160154	0.000129105
103.9	0.000149283	0.000151281	0.000177033	0.000129546	0.000147498	0.000172266	0.000111913	0.0001153	0.000109827	0.000127443	0.000157489	0.000129177
104	0.000149347	0.000151429	0.0001772	0.000128641	0.000147646	0.000172415	0.000111986	0.000115645	0.000109909	0.000124589	0.000152262	0.000129033
104.1	0.000149486	0.000151484	0.000177311	0.000128449	0.000147757	0.000172536	0.000112106	0.000114549	0.000110056	0.000123755	0.000155337	0.000129105
104.2	0.000149625	0.000151586	0.000177385	0.000129852	0.00014784	0.000172618	0.00011218	0.000114893	0.000110184	0.000127753	0.000160372	0.000129688
104.3	0.000149791	0.000151716	0.00017757	0.000129757	0.000147997	0.000172807	0.000112364	0.000115509	0.000110221	0.000127117	0.000161304	0.00012993
104.4	0.000149958	0.000151928	0.000177783	0.000129039	0.000148183	0.000173023	0.000112474	0.000116641	0.000110349	0.000124684	0.000160703	0.000130109
104.5	0.000150022	0.000152067	0.000178015	0.000129779	0.00014834	0.000173131	0.000112566	0.000117365	0.000110468	0.000126747	0.000163125	0.000130127
104.6	0.000150142	0.000152252	0.000178107	0.000130387	0.00014859	0.000173253	0.000112612	0.000116704	0.00011055	0.000128406	0.000163656	0.000129724
104.7	0.000150263	0.000152336	0.000178237	0.000132114	0.00014859	0.000173442	0.000112695	0.000117365	0.000110605	0.000133384	0.000164327	0.000130208
104.8	0.000150355	0.000152437	0.000178413	0.000131846	0.000148738	0.000173469	0.000112769	0.000117619	0.000110679	0.000132413	0.000168168	0.000130199
104.9	0.000150429	0.000152613	0.00017857	0.000132157	0.000148821	0.000173658	0.000112889	0.000117383	0.000110734	0.000133152	0.000163795	0.000130352
105	0.000150549	0.000152696	0.000178737	0.000133062	0.000148951	0.000173793	0.000113018	0.000116912	0.000110844	0.000135619	0.000158891	0.000130181
105.1	0.000150669	0.00015277	0.000178857	0.000131919	0.000149053	0.000173874	0.000113054	0.000117519	0.000110981	0.000132034	0.000162114	0.0001301
105.2	0.000150734	0.000152909	0.000178978	0.000131116	0.000149228	0.000174009	0.00011322	0.000115907	0.000110926	0.000129395	0.000160363	0.000130262
105.3	0.000150826	0.000153094	0.000179172	0.00013219	0.000149275	0.000174212	0.000113349	0.000115952	0.000111073	0.000132395	0.000160633	0.000130612
105.4	0.000150891	0.000153215	0.00017932	0.000132176	0.000149367	0.000174252	0.000113395	0.000117256	0.000111192	0.000132241	0.000165825	0.000130809
105.5	0.000151196	0.000153437	0.000179543	0.000131584	0.000149506	0.000174469	0.000113552	0.000116786	0.000111329	0.000130005	0.000172106	0.000130943
105.6	0.000151418	0.000153714	0.000179848	0.000131817	0.000149645	0.000174685	0.000113736	0.000118135	0.000111522	0.000130298	0.000165581	0.000131338
105.7	0.000151594	0.000153853	0.000180108	0.000134038	0.00014983	0.000174928	0.00011392	0.000118714	0.000111641	0.000136599	0.000165668	0.000131553
105.8	0.000151816	0.00015402	0.000180283	0.000134361	0.000149895	0.000175198	0.000114058	0.000118814	0.000111741	0.00013721	0.000164849	0.000131454
105.9	0.000151899	0.000154186	0.000180385	0.000133555	0.000150089	0.000175387	0.000114169	0.00011761	0.000111861	0.000134596	0.000159344	0.000131463
106	0.000152111	0.000154297	0.000180598	0.000134276	0.000150191	0.000175563	0.000114288	0.000118017	0.000111943	0.000136428	0.000158795	0.000131589
106.1	0.000152287	0.000154501	0.000180904	0.000135197	0.000150413	0.000175752	0.000114528	0.000117754	0.000112145	0.000138775	0.00015714	0.000131706
106.2	0.00015249	0.000154593	0.000181135	0.000136105	0.000150617	0.000175874	0.000114703	0.000118144	0.000112264	0.000141122	0.000160241	0.000131948
106.3	0.000152527	0.000154695	0.000181191	0.000134287	0.000150719	0.000175968	0.00011474	0.00011875	0.000112282	0.000135594	0.000156147	0.000132306
106.4	0.000152675	0.00015488	0.000181348	0.000133779	0.00015083	0.00017609	0.000114832	0.000118769	0.000112355	0.000133831	0.000156722	0.00013236
106.5	0.000152805	0.000155019	0.000181496	0.000133014	0.000150987	0.000176225	0.000114933	0.000118388	0.000112401	0.000131304	0.000164492	0.000132674
106.6	0.000152888	0.000155149	0.000181589	0.000133061	0.000151117	0.000176387	0.000115025	0.000118696	0.000112474	0.000131269	0.000161234	0.000132988
106.7	0.000153045	0.000155334	0.00018183	0.000132408	0.000151311	0.000176509	0.000115154	0.000118986	0.000112612	0.000129025	0.000157166	0.000133266
106.8	0.00015323	0.000155584	0.000182052	0.000134177	0.000151496	0.000176847	0.000115265	0.000118271	0.000112768	0.000134037	0.000159353	0.000133911
106.9	0.000153341	0.00015563	0.000182209	0.000135823	0.000151672	0.000176995	0.000115329	0.00011808	0.000112878	0.0001388	0.000159318	0.000133911
107	0.000153396	0.000155759	0.000182395	0.000134903	0.000151792	0.000177103	0.000115375	0.000118922	0.000112997	0.000135937	0.000161043	0.000133893
107.1	0.000153498	0.000155991	0.000182552	0.000134312	0.000151968	0.000177185	0.000115486	0.000118569	0.000113088	0.000133952	0.000162175	0.000134136
107.2	0.0001536	0.000156028	0.0001827	0.000134929	0.000152125	0.000177266	0.000115541	0.000118533	0.000113107	0.000135645	0.000163482	0.000134494
107.3	0.000153637	0.000156167	0.000182691	0.000136547	0.000152227	0.000177374	0.000115587	0.000118922	0.000113162	0.000140417	0.000166827	0.00013462
107.4	0.000153646	0.00015625	0.000182811	0.000135679	0.00015232	0.000177495	0.000115587	0.000118479	0.000113198	0.000137803	0.000161818	0.000134351
107.5	0.000153683	0.000156333	0.000182867	0.000135789	0.000152403	0.00017759	0.000115725	0.000118877	0.000113226	0.000137958	0.000159344	0.000134485
107.6	0.00015372	0.000156463	0.000183033	0.000137625	0.000152477	0.00017759	0.000115808	0.000117782	0.000113327	0.000143348	0.000158935	0.000134207
107.7	0.000153868	0.0001565	0.000183126	0.000135946	0.000152607	0.000177698	0.0001159	0.000118696	0.000113391	0.00013807	0.000160006	0.000134127
107.8	0.000153951	0.000156601	0.000183274	0.000134801	0.000152634	0.000177887	0.000116011	0.000118886	0.000113464	0.000134442	0.000161139	0.00013427
107.9	0.000154237	0.000156805	0.00018358	0.000136146	0.000152699	0.000178117	0.000116149	0.000118759	0.000113638	0.000138052	0.000163055	0.00013444
108	0.000154552	0.000157129	0.000183867	0.000136656	0.000152838	0.000178292	0.000116443	0.000118886	0.000113766	0.000138972	0.000162828	0.00013479
108.1	0.000154857	0.00015736	0.000184126	0.000136923	0.000153042	0.00017859	0.000116664	0.000118769	0.000113959	0.000139247	0.000162855	0.000134978
108.2	0.000155042	0.000157499	0.000184422	0.000135434	0.000153254	0.000178819	0.000116913	0.00011856	0.000114151	0.000134347	0.000168822	0.000135481
108.3	0.00015518	0.000157721	0.000184635	0.000134219	0.00015343	0.000179063	0.000117024	0.000118551	0.000114243	0.000130452	0.000165947	0.000135373
108.4	0.000155402	0.000157934	0.000184848	0.000135504	0.000153643	0.000179292	0.000117235	0.000118687	0.000114408	0.000133874	0.00016552	0.00013549
108.5	0.000155569	0.000158064	0.000185071	0.00013585	0.000153699	0.000179454	0.000117309	0.000118615	0.000114509	0.000134674	0.000159327	0.00013583
108.6	0.000155753	0.000158258	0.000185358	0.000137301	0.000153921	0.000179657	0.00011753	0.000118017	0.000114673	0.00013862	0.000158534	0.000136028
108.7	0.000155901	0.000158424	0.000185524	0.000137933	0.000153995	0.000179887	0.000117687	0.000118234	0.000114765	0.00014021	0.000160494	0.000136189
108.8	0.000156132	0.000158628	0.000185709	0.00013776	0.000154226	0.00018009	0.000117779	0.000119212	0.000114903	0.000139368	0.000157079	0.000136019
108.9	0.000156197	0.000158813	0.000185913	0.000138058	0.000154374	0.000180265	0.000117852	0.00011904	0.000115003	0.000140124	0.000157158	0.000136189
109	0.00015628	0.000158906	0.000186024	0.000138068	0.000154522	0.000180427	0.000117972	0.000119475	0.000115077	0.000139952	0.000158917	0.000136368
109.1	0.000156484	0.0001591	0.0001862	0.000137706	0.000154735	0.000180644	0.000118092	0.000120082	0.000115205	0.000138542	0.000162001	0.000135965
109.2	0.000156539	0.000159211	0.000186413	0.000137071	0.000154883	0.000180738	0.000118212	0.000119946	0.000115306	0.000136462	0.000163525	0.000136503
109.3	0.000156613	0.000159368	0.00018658	0.000136865	0.000155115	0.000180846	0.000118276	0.000119774	0.000115361	0.000135705	0.000159562	0.00013714
109.4	0.000156715	0.000159563	0.0001867	0.000139304	0.000155281	0.000180954	0.000118322	0.000119457	0.000115425	0.000142876	0.000157454	0.000136987
109.5	0.000156807	0.000159692	0.000186922	0.00014015	0.000155476	0.000181049	0.000118359	0.000119647	0.000115489	0.000145283	0.000159858	0.000136826
109.6	0.000156927	0.000159794	0.000187024	0.00014159	0.000155587	0.000181184	0.00011846	0.000120743	0.000115562	0.000149384	0.000151679	0.000136978
109.7	0.000156992	0.000159988	0.000187126	0.000140428	0.000155698	0.000181319	0.000118589	0.000121829	0.000115654	0.000145704	0.000155442	0.000136996
109.8	0.000157131	0.000160173	0.000187274	0.000141285	0.000155828	0.000181454	0.000118709	0.000121413	0.000115764	0.000148017	0.000162193	0.000137113
109.9	0.000157242	0.000160247	0.00018746	0.000141602	0.00015592	0.000181522	0.000118773	0.000121295	0.000115819	0.000148791	0.000156513	0.000137319
110	0.000157325	0.000160303	0.000187497	0.000141692	0.000156013	0.00018163	0.000118856	0.000121132	0.000115947	0.000148894	0.000150721	0.0001374
110.1	0.000157436	0.000160488	0.000187672	0.00014103	0.000156124	0.000181819	0.000119013	0.00012144	0.000116002	0.000146641	0.000149823	0.00013748
110.2	0.000157565	0.000160636	0.000187858	0.000142474	0.000156198	0.000182035	0.000119142	0.00012153	0.000116084	0.000150717	0.00015133	0.000137247
110.3	0.000157806	0.000160858	0.000188135	0.000141731	0.000156337	0.000182278	0.000119344	0.000121585	0.000116231	0.000148043	0.000152576	0.000137678
110.4	0.000158055	0.000161108	0.00018845	0.000141054	0.000156633	0.000182576	0.000119556	0.000122563	0.000116506	0.000145549	0.00015478	0.000138063
110.5	0.000158314	0.000161376	0.000188663	0.000141307	0.000156892	0.000182805	0.00011974	0.000122119	0.000116607	0.000145867	0.00015579	0.000138225
110.6	0.000158471	0.000161543	0.000188895	0.000141777	0.00015704	0.000182941	0.000119943	0.000122961	0.00011679	0.000146916	0.000156078	0.000138072
110.7	0.00015861	0.000161719	0.000189154	0.000143231	0.000157197	0.000183197	0.000120099	0.000124129	0.000116937	0.000150983	0.00015606	0.000138718
110.8	0.000158841	0.000161913	0.000189385	0.000142107	0.00015729	0.000183413	0.00012021	0.000123803	0.000116964	0.000147269	0.000159658	0.000138718
110.9	0.000159054	0.000162098	0.000189626	0.000141366	0.000157484	0.000183562	0.000120449	0.00012393	0.000117147	0.000144595	0.000160285	0.000138969
111	0.000159322	0.000162339	0.000189848	0.000142463	0.000157642	0.0001839	0.000120643	0.000124075	0.000117303	0.000147424	0.000160285	0.000139175
111.1	0.000159553	0.000162589	0.000190182	0.00014225	0.000157817	0.000184224	0.000120882	0.000123894	0.000117514	0.000146315	0.0001591	0.000139417
111.2	0.000159821	0.00016282	0.000190506	0.000143242	0.000157993	0.000184481	0.00012114	0.000124944	0.000117688	0.000148765	0.000156766	0.000139731
111.3	0.000160144	0.000163088	0.000190802	0.000141901	0.000158252	0.000184819	0.000121324	0.000125216	0.00011789	0.000144234	0.000159135	0.000139919
111.4	0.000160385	0.000163384	0.000191173	0.000141045	0.000158493	0.000185129	0.000121518	0.000126022	0.000117999	0.000141233	0.000160903	0.000139991
111.5	0.000160607	0.000163569	0.000191487	0.000141179	0.000158743	0.000185359	0.000121637	0.000125623	0.000118219	0.000141294	0.000159675	0.000139955
111.6	0.000160671	0.000163681	0.000191654	0.000141659	0.000158928	0.000185481	0.000121739	0.00012489	0.000118293	0.000142566	0.000159135	0.000140421
111.7	0.000160828	0.000163838	0.000191737	0.000141269	0.000159113	0.000185602	0.000121858	0.000125859	0.000118384	0.000141122	0.000161496	0.000140726
111.8	0.000160884	0.000164041	0.000191886	0.00014277	0.000159326	0.000185778	0.000121895	0.000125786	0.000118503	0.000145532	0.000159222	0.00014061
111.9	0.000160958	0.000164115	0.000192061	0.000143484	0.00015952	0.00018594	0.00012195	0.00012585	0.000118586	0.000147544	0.000150468	0.000141381
112	0.000161069	0.000164236	0.000192265	0.000144319	0.000159761	0.000186048	0.000122015	0.000126646	0.00011865	0.000149874	0.000148343	0.000141578
112.1	0.000161087	0.000164328	0.000192367	0.000143949	0.000159891	0.000186035	0.000122107	0.000126719	0.000118705	0.000148653	0.000150729	0.000141632
112.2	0.00016118	0.000164402	0.000192404	0.000143593	0.000160011	0.000186237	0.000122125	0.000125976	0.00011876	0.000147475	0.000153543	0.000141775
112.3	0.000161263	0.00016455	0.000192617	0.000144959	0.000160187	0.000186332	0.000122245	0.000125243	0.00011887	0.00015137	0.000150956	0.000141784
112.4	0.000161392	0.000164717	0.000192839	0.000144017	0.000160252	0.000186575	0.000122374	0.00012546	0.000118925	0.000148283	0.000155389	0.000141506
112.5	0.000161512	0.000164911	0.000193015	0.000145221	0.000160409	0.00018671	0.00012242	0.000125569	0.000119062	0.000151731	0.000159501	0.000141569
112.6	0.000161642	0.000165059	0.00019321	0.00014511	0.000160631	0.000186845	0.000122586	0.000125379	0.00011909	0.000151103	0.000158003	0.000142188
112.7	0.000161836	0.000165254	0.000193441	0.000144463	0.000160835	0.000187035	0.000122669	0.000125786	0.000119191	0.000148885	0.000160712	0.000142018
112.8	0.000161928	0.000165355	0.000193617	0.000143794	0.000160992	0.000187156	0.000122761	0.000125578	0.000119273	0.000146693	0.0001616	0.000142179
112.9	0.000162113	0.000165568	0.000193756	0.000143046	0.000161149	0.000187399	0.000122936	0.000125234	0.00011942	0.000144088	0.000154545	0.000142197
113	0.00016228	0.000165726	0.00019396	0.000142621	0.000161233	0.000187616	0.000123111	0.000125216	0.000119612	0.000142471	0.000157315	0.000142322
113.1	0.000162465	0.000165957	0.000194228	0.00014434	0.000161353	0.000187872	0.000123295	0.000126004	0.000119786	0.00014726	0.000158055	0.000142923
113.2	0.00016264	0.000166142	0.000194469	0.000143056	0.000161455	0.000188048	0.000123488	0.000126791	0.000119914	0.000143039	0.000156975	0.000143273
113.3	0.000162881	0.000166281	0.000194691	0.000142604	0.000161631	0.000188251	0.000123654	0.000126927	0.000120043	0.000141276	0.000158691	0.000143147
113.4	0.000163001	0.000166447	0.000194867	0.00014179	0.000161705	0.000188453	0.000123811	0.000126592	0.000120144	0.00013856	0.000159945	0.000143363
113.5	0.000163204	0.00016666	0.000195117	0.000141945	0.000161881	0.00018871	0.000123967	0.000127063	0.000120281	0.000138663	0.000161966	0.000143694
113.6	0.000163426	0.000166762	0.000195339	0.000142922	0.000162001	0.000188899	0.000124142	0.000126375	0.000120318	0.000141199	0.000162881	0.000143488
113.7	0.000163648	0.000166966	0.000195599	0.000144035	0.000162177	0.000189075	0.000124345	0.00012719	0.000120492	0.000144114	0.000161095	0.000143677
113.8	0.00016387	0.000167215	0.000195802	0.000144328	0.000162288	0.000189278	0.000124492	0.000126493	0.000120647	0.000144621	0.000161461	0.000143999
113.9	0.000164036	0.000167364	0.000195988	0.000145001	0.00016239	0.000189534	0.000124695	0.000126139	0.000120822	0.000146272	0.00015802	0.000143937
114	0.000164258	0.000167475	0.000196228	0.000145951	0.000162519	0.000189764	0.000124925	0.000127144	0.000120959	0.00014867	0.000158996	0.000144313
114.1	0.000164443	0.000167697	0.000196441	0.000144542	0.000162667	0.000189953	0.000125045	0.000127253	0.00012106	0.000144139	0.000159213	0.000144555
114.2	0.000164572	0.000167891	0.000196589	0.000144707	0.000162806	0.000190115	0.000125091	0.000127661	0.000121243	0.000144458	0.000155938	0.000144815
114.3	0.000164702	0.000168076	0.000196765	0.000145773	0.000162982	0.000190318	0.000125229	0.000127941	0.000121252	0.000147389	0.000159579	0.000144771
114.4	0.000164757	0.000168159	0.000196914	0.000145317	0.000163093	0.000190359	0.000125293	0.000127987	0.000121335	0.000145902	0.000162445	0.000144869
114.5	0.00016485	0.000168261	0.000196923	0.000145634	0.000163278	0.000190426	0.000125367	0.000127824	0.000121362	0.000146684	0.000157802	0.000145362
114.6	0.000164896	0.000168317	0.000196969	0.000146527	0.000163454	0.000190507	0.000125303	0.000127244	0.00012139	0.000149384	0.000158395	0.000145031
114.7	0.000164905	0.000168418	0.000197164	0.000146485	0.000163639	0.000190588	0.000125321	0.000127235	0.000121463	0.000149229	0.000158438	0.000144815
114.8	0.000164896	0.000168511	0.000197256	0.000145607	0.000163759	0.000190602	0.000125266	0.000128756	0.000121509	0.000146658	0.000154614	0.00014486
114.9	0.000164942	0.000168557	0.000197358	0.000147014	0.000163861	0.000190737	0.000125358	0.000129218	0.000121545	0.000150742	0.000157898	0.000145264
115	0.000165016	0.000168631	0.000197441	0.000147432	0.000163991	0.000190818	0.000125404	0.000129046	0.000121637	0.000151877	0.000156774	0.0001453
115.1	0.000165034	0.000168705	0.000197552	0.000145221	0.000164093	0.000190994	0.00012545	0.000128729	0.000121729	0.00014518	0.000156513	0.000145022
115.2	0.000165099	0.000168807	0.000197664	0.000143934	0.000164176	0.000191021	0.000125496	0.000128702	0.00012171	0.000141208	0.000154788	0.000144941
115.3	0.000165099	0.000168909	0.000197691	0.000145788	0.000164222	0.000191061	0.000125459	0.00012776	0.00012171	0.000146805	0.000158229	0.000144842
115.4	0.000165081	0.000168909	0.000197654	0.000145607	0.000164444	0.000191061	0.000125478	0.000127652	0.000121692	0.000146263	0.000160738	0.000144941
115.5	0.000165108	0.0001689	0.000197728	0.00014525	0.000164444	0.000191061	0.000125524	0.000128467	0.000121674	0.00014512	0.00015883	0.000145255
115.6	0.000165155	0.000168927	0.000197784	0.000146595	0.000164491	0.000191142	0.000125505	0.000129001	0.000121701	0.000149126	0.000156574	0.000145264
115.7	0.000165192	0.00016902	0.00019784	0.000146478	0.000164528	0.000191291	0.000125625	0.000129245	0.000121765	0.000148619	0.000158926	0.00014512
115.8	0.00016534	0.000169122	0.000198025	0.000146332	0.000164657	0.000191548	0.000125708	0.000129571	0.000121866	0.000147948	0.000164527	0.000145264
115.9	0.000165524	0.000169399	0.000198191	0.000146711	0.000164768	0.000191656	0.000125809	0.000129037	0.000122013	0.000148799	0.000166905	0.000145407
116	0.000165746	0.00016952	0.00019834	0.00014553	0.000165	0.00019171	0.000125966	0.000129119	0.000122132	0.000144879	0.000162175	0.00014547
116.1	0.000165885	0.000169603	0.000198571	0.00014524	0.000165148	0.000191967	0.000126168	0.00012882	0.000122269	0.000143667	0.000160511	0.000145972
116.2	0.000166005	0.000169797	0.000198812	0.000146254	0.000165259	0.000192088	0.00012626	0.000128611	0.000122352	0.000146495	0.000154431	0.000146223
116.3	0.00016619	0.00017001	0.00019896	0.000146419	0.000165342	0.000192277	0.000126435	0.000128231	0.000122452	0.000146633	0.000155877	0.000146304
116.4	0.000166384	0.000170195	0.000199191	0.000146285	0.000165435	0.000192493	0.000126619	0.000128376	0.000122581	0.00014585	0.000160215	0.000146367
116.5	0.000166504	0.000170251	0.000199386	0.000145532	0.000165583	0.000192669	0.000126693	0.000128593	0.000122691	0.0001434	0.000160598	0.000146187
116.6	0.000166624	0.000170408	0.000199469	0.0001456	0.000165694	0.000192818	0.000126767	0.000128756	0.000122755	0.000143409	0.000161862	0.000146295
116.7	0.000166809	0.000170575	0.000199525	0.000144534	0.000165823	0.000192926	0.00012685	0.000128276	0.000122892	0.000139944	0.000164257	0.00014616
116.8	0.000166948	0.000170658	0.000199682	0.000145749	0.000165879	0.00019302	0.000126933	0.00012824	0.000122966	0.000143366	0.000163935	0.000146447
116.9	0.000167124	0.000170861	0.000199886	0.000145411	0.000165953	0.000193304	0.000127135	0.000129381	0.000123103	0.000141973	0.000166792	0.000146519
117	0.000167382	0.000171047	0.000200145	0.000145364	0.000166083	0.000193507	0.000127365	0.000129444	0.000123222	0.000141345	0.000168064	0.000146878
117.1	0.000167669	0.000171287	0.000200525	0.000148475	0.000166286	0.000193791	0.000127623	0.000130377	0.000123451	0.000150132	0.000168247	0.000147317
117.2	0.000167882	0.000171546	0.000200858	0.00014852	0.000166453	0.000194196	0.000127752	0.000130422	0.000123625	0.000149926	0.0001664	0.000146914
117.3	0.000168067	0.000171704	0.000201062	0.000148233	0.000166712	0.000194358	0.000127927	0.000130395	0.000123772	0.000148705	0.000164849	0.000147075
117.4	0.000168205	0.000171852	0.000201145	0.000147927	0.000166953	0.000194534	0.000127936	0.000130785	0.000123891	0.000147639	0.000164205	0.00014747
117.5	0.00016827	0.000171972	0.000201303	0.000148165	0.000167129	0.000194547	0.000128001	0.000129589	0.000123873	0.000148223	0.000161295	0.000147568
117.6	0.000168353	0.000172083	0.00020146	0.000148044	0.000167212	0.000194588	0.000128028	0.000128847	0.000123973	0.00014775	0.000160442	0.000147523
117.7	0.000168547	0.000172157	0.00020158	0.00014875	0.000167369	0.000194872	0.000128121	0.00013083	0.000124065	0.000149582	0.000164936	0.000147631
117.8	0.000168667	0.000172287	0.000201729	0.000147938	0.000167406	0.000195061	0.000128231	0.000131074	0.00012423	0.000146916	0.000166966	0.000147855
117.9	0.000168788	0.000172435	0.000201905	0.000147267	0.000167591	0.000195182	0.000128351	0.000131618	0.000124285	0.000144664	0.000165659	0.000148456
118	0.000168935	0.000172555	0.000202108	0.000147176	0.00016773	0.000195331	0.000128489	0.000130957	0.000124358	0.000144105	0.000168177	0.000148994
118.1	0.00016912	0.000172749	0.000202284	0.000147439	0.000168017	0.000195439	0.000128498	0.000131301	0.000124432	0.000144698	0.00017113	0.000148313
118.2	0.000169278	0.000172879	0.000202386	0.000147074	0.00016823	0.000195682	0.000128544	0.000131464	0.000124597	0.0001434	0.000169937	0.000148241
118.3	0.000169296	0.000173045	0.000202608	0.000148022	0.000168434	0.000195872	0.000128636	0.000131491	0.000124707	0.000146134	0.00016552	0.000147837
118.4	0.000169453	0.000173212	0.000202784	0.000148068	0.000168609	0.000196007	0.00012871	0.000131754	0.000124707	0.000146039	0.000167105	0.0001479
118.5	0.000169657	0.000173351	0.00020296	0.000149506	0.000168748	0.000196155	0.000128894	0.000131799	0.000124816	0.000149969	0.000165085	0.000148591
118.6	0.000169814	0.000173527	0.00020309	0.000149149	0.000168896	0.000196412	0.000129041	0.000131971	0.000125	0.000148593	0.000160537	0.000148824
118.7	0.000169925	0.000173712	0.000203256	0.000149293	0.000169035	0.000196547	0.00012918	0.000132596	0.000125082	0.000148773	0.000160564	0.000148949
118.8	0.000170073	0.000173887	0.000203516	0.000149419	0.000169239	0.000196777	0.000129309	0.000131763	0.00012521	0.000148877	0.000164475	0.000149057
118.9	0.000170183	0.000174036	0.000203729	0.000149533	0.000169378	0.000196817	0.000129428	0.000131491	0.000125348	0.000148988	0.000162785	0.000149102
119	0.000170248	0.0001741	0.000203895	0.000151453	0.000169489	0.000196858	0.000129447	0.000131138	0.000125394	0.000154663	0.000162489	0.000149442
119.1	0.000170452	0.00017423	0.000204016	0.000148369	0.000169618	0.000197101	0.000129612	0.00013208	0.00012544	0.000145042	0.000158848	0.000149667
119.2	0.00017071	0.000174415	0.000204182	0.000148236	0.000169711	0.000197236	0.000129797	0.000133664	0.000125549	0.0001442	0.000164161	0.000149873
119.3	0.000170895	0.000174637	0.000204432	0.000147858	0.000169877	0.00019752	0.000130018	0.000133356	0.000125733	0.000142661	0.000159562	0.000150007
119.4	0.000171126	0.000174942	0.00020472	0.000147303	0.000170146	0.000197817	0.000130202	0.000134244	0.000125953	0.00014058	0.000160259	0.000150438
119.5	0.000171394	0.000175137	0.000204933	0.000147121	0.000170405	0.000198101	0.000130404	0.000134099	0.000126173	0.000139566	0.000161374	0.000150599
119.6	0.00017157	0.000175276	0.000205229	0.0001467	0.000170581	0.000198277	0.000130451	0.000134687	0.000126218	0.000138078	0.000161914	0.000150814
119.7	0.000171764	0.000175525	0.000205414	0.000148022	0.000170794	0.000198466	0.000130552	0.000133438	0.000126337	0.000141749	0.000161452	0.000150895
119.8	0.000171875	0.000175729	0.000205562	0.000148482	0.00017096	0.000198601	0.000130653	0.00013371	0.00012642	0.000142919	0.000166461	0.000151003
119.9	0.000172005	0.000175886	0.000205775	0.000147135	0.000171127	0.00019879	0.000130773	0.000134135	0.000126603	0.000138628	0.000167323	0.000150743
120	0.00017218	0.000176044	0.000205997	0.000147105	0.000171303	0.000198979	0.000130893	0.0001337	0.000126695	0.000138242	0.000167628	0.00015103
120.1	0.000172328	0.000176192	0.000206136	0.000148685	0.000171451	0.000199141	0.000131068	0.000133248	0.000126796	0.000142661	0.000164745	0.000151361
120.2	0.000172495	0.000176405	0.000206331	0.000148016	0.000171608	0.000199439	0.000131206	0.000133311	0.000126942	0.000140348	0.000163987	0.000151299
120.3	0.000172763	0.000176691	0.00020659	0.000149078	0.000171766	0.000199682	0.000131381	0.000133719	0.000127089	0.000143091	0.000167532	0.000151155
120.4	0.000173077	0.000176923	0.000206905	0.000148636	0.00017196	0.000199925	0.000131657	0.000134307	0.000127373	0.000141173	0.000167785	0.00015181
120.5	0.000173326	0.000177163	0.000207266	0.000147239	0.000172265	0.000200317	0.00013185	0.000135276	0.000127492	0.000136539	0.000169675	0.000152429
120.6	0.000173641	0.000177441	0.000207581	0.000148467	0.000172636	0.000200668	0.000132007	0.00013524	0.000127739	0.000139755	0.000167219	0.000152142
120.7	0.000173844	0.000177654	0.000207729	0.000149806	0.000172858	0.000200912	0.000132209	0.000134941	0.000127785	0.000143366	0.000167393	0.000151944
120.8	0.000174038	0.000177839	0.000207933	0.000150639	0.000173071	0.000201114	0.000132348	0.000134832	0.000127923	0.000145532	0.000163821	0.000152572
120.9	0.000174223	0.000178015	0.000208229	0.000150074	0.000173367	0.000201371	0.000132486	0.000135901	0.000128097	0.000143512	0.000162271	0.000153325
121	0.000174353	0.000178237	0.000208442	0.000150141	0.000173543	0.000201547	0.000132679	0.000136399	0.000128179	0.000143391	0.000164936	0.000153011
121.1	0.000174584	0.000178366	0.000208627	0.000151576	0.000173672	0.000201871	0.00013278	0.000135747	0.000128335	0.000147363	0.000168804	0.000153011
121.2	0.000174787	0.000178561	0.000208877	0.000150548	0.000173876	0.00020206	0.000132983	0.000135819	0.000128472	0.000143873	0.000174902	0.000152967
121.3	0.000174889	0.000178737	0.000209136	0.00015075	0.000174033	0.000202128	0.000133103	0.000135484	0.000128527	0.00014426	0.000174684	0.000153119
121.4	0.000175074	0.000178857	0.000209359	0.000152684	0.000174255	0.000202371	0.00013313	0.000136399	0.000128628	0.000149848	0.00017606	0.000153002
121.5	0.000175185	0.000179042	0.000209479	0.00015203	0.000174505	0.000202533	0.00013325	0.00013601	0.000128729	0.000147656	0.000176147	0.000153101
121.6	0.000175332	0.000179264	0.000209655	0.0001511	0.000174765	0.000202817	0.000133287	0.000136526	0.000128857	0.000144681	0.000175607	0.00015311
121.7	0.00017549	0.000179412	0.00020985	0.000153341	0.000175024	0.000202952	0.000133379	0.000137033	0.000128995	0.000151155	0.000175921	0.000153271
121.8	0.00017561	0.000179579	0.00021009	0.000153219	0.000175107	0.000203101	0.000133572	0.000136607	0.000129105	0.000150476	0.000175398	0.000153532
121.9	0.000175795	0.000179819	0.000210266	0.000153987	0.000175274	0.00020333	0.000133757	0.000136743	0.00012916	0.00015241	0.000174309	0.000153827
122	0.000175924	0.000179986	0.000210525	0.000154414	0.00017557	0.000203546	0.000133886	0.000136879	0.000129279	0.000153433	0.000170982	0.000153863
122.1	0.000176091	0.000180152	0.000210738	0.000154592	0.000175847	0.000203695	0.000133987	0.00013687	0.000129489	0.0001537	0.000172254	0.000153549
122.2	0.000176211	0.000180356	0.000210859	0.000154841	0.000175968	0.000203803	0.00013407	0.000136888	0.00012959	0.000154242	0.000178621	0.000153792
122.3	0.00017646	0.000180513	0.000211044	0.000153253	0.000176199	0.000204019	0.000134208	0.000136861	0.000129636	0.000149092	0.000183883	0.000154626
122.4	0.00017658	0.000180634	0.000211229	0.000152903	0.000176384	0.000204182	0.000134291	0.000136562	0.000129746	0.000147836	0.000181714	0.000154643
122.5	0.000176802	0.000180819	0.000211461	0.000153923	0.000176532	0.000204465	0.000134447	0.000138156	0.000129847	0.000150519	0.000180895	0.000154473
122.6	0.000177126	0.000181041	0.000211822	0.000153954	0.000176718	0.000204857	0.000134724	0.000137477	0.000130058	0.000150012	0.0001766	0.000154832
122.7	0.000177422	0.000181402	0.000212183	0.000153608	0.00017694	0.000205249	0.000134972	0.000136589	0.000130277	0.00014843	0.000175773	0.000155011
122.8	0.000177745	0.000181726	0.0002126	0.000153962	0.000177236	0.000205533	0.000135239	0.000138554	0.00013058	0.000148902	0.000181696	0.000154823
122.9	0.000178078	0.000182022	0.000212822	0.000155481	0.00017756	0.000205816	0.000135405	0.000140329	0.000130763	0.00015296	0.00018661	0.00015511
123	0.000178337	0.00018229	0.000213146	0.000155366	0.000177874	0.000206087	0.000135635	0.000140383	0.000130873	0.000152127	0.000185704	0.000155486
123.1	0.000178559	0.000182549	0.000213415	0.000154934	0.000178097	0.000206452	0.000135801	0.000140727	0.000131047	0.000150441	0.000183221	0.000155666
123.2	0.000178753	0.000182716	0.000213618	0.000155747	0.000178263	0.000206695	0.000135958	0.000141714	0.000131212	0.000152531	0.000183282	0.000156087
123.3	0.000179039	0.000183021	0.000213942	0.000155045	0.000178485	0.000207006	0.000136188	0.000141388	0.000131386	0.000149908	0.00017944	0.000156652
123.4	0.000179243	0.000183206	0.000214174	0.000155178	0.000178689	0.000207289	0.0001364	0.00014128	0.000131579	0.000149891	0.000177437	0.000156302
123.5	0.000179492	0.000183456	0.000214433	0.000156091	0.000178911	0.000207479	0.000136602	0.000141425	0.000131707	0.000152178	0.000183012	0.000156894
123.6	0.000179659	0.000183613	0.000214655	0.000156562	0.000179078	0.000207627	0.000136722	0.000141533	0.000131798	0.000153304	0.00018221	0.000157244
123.7	0.000179881	0.000183826	0.000214961	0.000154833	0.000179355	0.000207897	0.000136851	0.000142176	0.000131973	0.000147768	0.000180451	0.00015754
123.8	0.000180195	0.000184113	0.00021522	0.000155784	0.000179605	0.000208249	0.000137137	0.000142321	0.000132138	0.00015002	0.000184275	0.000157396
123.9	0.000180463	0.000184382	0.000215581	0.000155855	0.000179902	0.000208546	0.000137229	0.000142529	0.000132403	0.000149874	0.00018309	0.000157863
124	0.000180713	0.000184687	0.000215896	0.00015634	0.000180179	0.000208843	0.000137385	0.000142502	0.000132568	0.000150923	0.000183047	0.000158239
124.1	0.000180898	0.000184891	0.000216156	0.000154387	0.000180522	0.000209127	0.000137523	0.000143842	0.00013266	0.000144741	0.000184528	0.000158248
124.2	0.000181045	0.000185002	0.000216322	0.000154223	0.000180725	0.000209316	0.00013756	0.000143136	0.000132788	0.000144062	0.000179649	0.000158132
124.3	0.000181147	0.000185122	0.000216517	0.000155451	0.000180966	0.000209492	0.000137689	0.000142674	0.000132816	0.000147518	0.000184179	0.000158015
124.4	0.000181323	0.000185298	0.00021672	0.000155824	0.00018116	0.000209722	0.000137781	0.000143263	0.000132926	0.000148369	0.000183238	0.000157764
124.5	0.000181498	0.000185483	0.000216933	0.000154975	0.000181308	0.000209924	0.000137919	0.000143643	0.000133054	0.000145506	0.000181043	0.000158168
124.6	0.000181693	0.000185603	0.000217183	0.000154922	0.000181632	0.000210046	0.000138057	0.000143797	0.000133127	0.000145016	0.000186261	0.000158186
124.7	0.000181813	0.000185834	0.000217267	0.00015679	0.00018178	0.000210208	0.000138177	0.00014387	0.000133219	0.000150381	0.000190957	0.000158544
124.8	0.000181979	0.000185955	0.000217489	0.000157481	0.000181956	0.000210384	0.000138269	0.000144096	0.000133411	0.000152195	0.00019039	0.000158984
124.9	0.000182146	0.000186168	0.000217656	0.000158704	0.000182253	0.000210586	0.000138453	0.000143507	0.000133521	0.000155514	0.000189092	0.000159244
125	0.000182257	0.000186334	0.000217896	0.000158343	0.000182438	0.000210803	0.000138592	0.000143363	0.000133613	0.000154181	0.000191549	0.000159656
125.1	0.000182543	0.000186584	0.000218248	0.000157898	0.000182743	0.000211127	0.000138767	0.000142511	0.000133823	0.000152384	0.000190382	0.000159809
125.2	0.00018282	0.000186862	0.000218563	0.000158603	0.000182919	0.000211465	0.000138997	0.000142901	0.000134043	0.000153992	0.00018911	0.000159692
125.3	0.000183015	0.000187075	0.000218859	0.000158239	0.000183123	0.000211762	0.000139153	0.000142855	0.000134217	0.000152548	0.000187524	0.00015954
125.4	0.000183357	0.000187371	0.000219147	0.000158854	0.000183317	0.000211951	0.000139393	0.000142566	0.000134382	0.000153812	0.000184911	0.000160221
125.5	0.000183615	0.000187695	0.000219452	0.000158031	0.000183558	0.000212221	0.000139614	0.000142538	0.000134602	0.000150863	0.000185416	0.000160499
125.6	0.000183957	0.000187991	0.000219776	0.000158299	0.000183817	0.000212627	0.000139835	0.000143951	0.000134776	0.000151103	0.000186383	0.00016058
125.7	0.000184272	0.000188185	0.000220026	0.000157941	0.00018402	0.000212951	0.000140028	0.000144277	0.000134987	0.000149521	0.000188491	0.000160804
125.8	0.000184503	0.000188389	0.000220397	0.000158137	0.000184224	0.000213221	0.000140259	0.000144331	0.000135115	0.00014965	0.000185068	0.000160849
125.9	0.000184826	0.00018874	0.000220739	0.000159239	0.00018452	0.000213546	0.000140507	0.000144893	0.00013528	0.000152384	0.000187185	0.000161468
126	0.000185169	0.000189018	0.00022111	0.000160142	0.000184705	0.000213883	0.000140774	0.000145156	0.000135519	0.000154482	0.000195652	0.000161566
126.1	0.000185464	0.000189305	0.000221425	0.0001621	0.000185076	0.000214262	0.000141023	0.000145137	0.000135739	0.000159813	0.000191863	0.000161862
126.2	0.000185806	0.000189647	0.000221712	0.000162049	0.000185353	0.000214586	0.000141198	0.000144558	0.000135903	0.000159142	0.000186793	0.000162257
126.3	0.000186084	0.000189943	0.000222064	0.000160476	0.000185724	0.000214924	0.000141428	0.000143689	0.000136096	0.000153915	0.000187698	0.000162696
126.4	0.000186361	0.000190314	0.000222388	0.000162103	0.000186066	0.000215262	0.000141631	0.000143797	0.000136407	0.000158317	0.000189711	0.000162669
126.5	0.000186638	0.000190563	0.000222712	0.000162692	0.000186371	0.00021564	0.000141815	0.000143761	0.000136609	0.000159624	0.000187855	0.000162696
126.6	0.00018687	0.000190739	0.000223017	0.000162105	0.000186603	0.000215789	0.000141971	0.000144087	0.000136682	0.000157474	0.000187568	0.000162768
126.7	0.000186934	0.000190924	0.000223249	0.000161197	0.000186908	0.000216113	0.000142054	0.000145436	0.000136801	0.000154603	0.000190939	0.000163261
126.8	0.000187119	0.000191091	0.00022349	0.000159383	0.000187121	0.000216208	0.000142257	0.000145762	0.000136948	0.000148773	0.000191174	0.000162795
126.9	0.000187369	0.000191304	0.000223693	0.000159327	0.000187251	0.000216491	0.000142423	0.000145328	0.000137058	0.000148189	0.000184031	0.000163046
127	0.000187498	0.00019148	0.000223916	0.000158466	0.000187473	0.000216613	0.000142478	0.000145581	0.000137085	0.00014542	0.000185416	0.000163037
127.1	0.000187794	0.000191776	0.000224175	0.000160711	0.000187806	0.000216897	0.000142607	0.000145654	0.000137315	0.000151731	0.000194972	0.000163252
127.2	0.000187979	0.000192035	0.00022449	0.000161219	0.000188112	0.000217153	0.000142837	0.000145137	0.00013747	0.00015284	0.000190652	0.000163745
127.3	0.000188154	0.000192257	0.000224693	0.000161902	0.000188408	0.000217491	0.000142957	0.000144983	0.000137617	0.000154594	0.000193953	0.000163763
127.4	0.000188376	0.000192396	0.000224879	0.000162815	0.000188648	0.00021768	0.000143049	0.000145934	0.00013769	0.000157019	0.000191122	0.000164014
127.5	0.000188589	0.000192664	0.000225147	0.000163556	0.000188972	0.000217964	0.000143178	0.000146813	0.000137864	0.000158902	0.000189833	0.000164239
127.6	0.000188626	0.000192877	0.000225388	0.000162458	0.000189158	0.000218167	0.000143242	0.000145771	0.000137983	0.000155505	0.00019526	0.000164328
127.7	0.00018882	0.000193034	0.000225601	0.000160034	0.000189352	0.000218302	0.000143344	0.000144051	0.000138075	0.000147939	0.000192394	0.000164355
127.8	0.000189033	0.000193155	0.00022574	0.000161313	0.00018962	0.000218478	0.000143519	0.000143516	0.000138231	0.000151387	0.000189458	0.000164535
127.9	0.000189236	0.000193349	0.000225906	0.000160635	0.000189787	0.00021868	0.000143629	0.000145056	0.000138322	0.00014904	0.000189362	0.000164768
128	0.00018943	0.00019358	0.000226138	0.000159689	0.000189926	0.000218869	0.000143786	0.000145961	0.000138423	0.00014585	0.000189005	0.000164445
128.1	0.000189606	0.000193719	0.000226305	0.000161349	0.000190065	0.000219099	0.000143887	0.000144784	0.000138625	0.000150553	0.000190643	0.000164535
128.2	0.000189754	0.000193932	0.00022661	0.000160596	0.000190305	0.000219383	0.000144145	0.000144549	0.000138753	0.000147888	0.000191819	0.000164714
128.3	0.000190013	0.000194274	0.000226897	0.000160422	0.000190546	0.00021964	0.000144329	0.000145663	0.000138955	0.000146925	0.00018938	0.000164687
128.4	0.000190235	0.000194441	0.000227083	0.000162187	0.000190805	0.00021991	0.000144458	0.000145608	0.000139092	0.000151869	0.000186279	0.000165171
128.5	0.000190429	0.000194635	0.000227342	0.000163585	0.00019099	0.000220086	0.000144624	0.00014732	0.000139239	0.000155703	0.00019026	0.000165333
128.6	0.000190632	0.000194774	0.000227592	0.000164353	0.000191194	0.000220356	0.000144771	0.00014713	0.000139404	0.000157655	0.000195408	0.000165629
128.7	0.000190798	0.000194978	0.000227833	0.000162481	0.000191416	0.000220572	0.000144955	0.000146894	0.000139495	0.000151688	0.000196227	0.000165584
128.8	0.000191076	0.000195181	0.000228083	0.000163189	0.000191666	0.000220869	0.000145066	0.000147275	0.000139669	0.000153425	0.000197447	0.0001657
128.9	0.000191362	0.000195505	0.000228296	0.00016156	0.000191814	0.000221086	0.00014525	0.000147899	0.000139825	0.000148068	0.00019262	0.000165494
129	0.000191566	0.000195579	0.00022862	0.000161743	0.000192045	0.000221329	0.00014537	0.000146532	0.000139935	0.000148292	0.000187881	0.000165521
129.1	0.000191778	0.000195764	0.000228861	0.000161841	0.000192221	0.000221613	0.0001456	0.000146686	0.000140118	0.000148146	0.000189841	0.000165996
129.2	0.000191908	0.000195959	0.000229074	0.000161121	0.000192268	0.000221856	0.000145793	0.00014703	0.000140265	0.000145661	0.000192795	0.000165808
129.3	0.000192028	0.000196134	0.000229222	0.000161116	0.000192527	0.00022191	0.000145839	0.000147646	0.000140448	0.000145481	0.000199677	0.000166122
129.4	0.000192259	0.000196366	0.000229462	0.000160984	0.000192712	0.000222153	0.000146097	0.000147166	0.00014054	0.000144595	0.000195077	0.000166472
129.5	0.000192462	0.000196551	0.000229648	0.000160821	0.000192795	0.000222329	0.00014618	0.000147093	0.00014065	0.000143821	0.000193413	0.000166059
129.6	0.000192601	0.000196708	0.000229787	0.000162366	0.000192888	0.000222437	0.0001463	0.000147284	0.000140732	0.000148197	0.000192917	0.000166194
129.7	0.000192814	0.000196801	0.000230037	0.000161909	0.000193064	0.000222626	0.000146383	0.000148678	0.000140851	0.00014653	0.000192307	0.000166104
129.8	0.000193017	0.000196967	0.000230194	0.000163201	0.000193212	0.000222775	0.000146549	0.000147999	0.000140879	0.000150037	0.000191697	0.000166265
129.9	0.000193156	0.000197152	0.000230361	0.000162386	0.000193397	0.000222937	0.000146733	0.000148135	0.000141035	0.000147269	0.000192525	0.000166481
130	0.000193304	0.00019731	0.000230564	0.000163423	0.000193545	0.000223167	0.000146843	0.000147012	0.0001412	0.000150123	0.000192594	0.000166929
130.1	0.000193544	0.000197486	0.000230731	0.000164356	0.000193637	0.000223329	0.000147009	0.00014809	0.000141365	0.000152513	0.000190286	0.000167108
130.2	0.000193637	0.000197698	0.00023087	0.000164112	0.000193739	0.000223396	0.000147064	0.000149339	0.000141365	0.000151636	0.000190425	0.000167341
130.3	0.00019371	0.000197773	0.000231018	0.000165645	0.00019385	0.000223531	0.000147092	0.000148769	0.00014141	0.000156133	0.000189902	0.000167494
130.4	0.000193831	0.0001978	0.000231083	0.000164188	0.000193952	0.000223585	0.000147184	0.000147428	0.000141456	0.00015155	0.000193971	0.000167341
130.5	0.000193831	0.000197902	0.000231185	0.000164429	0.000194054	0.000223653	0.000147156	0.000147374	0.000141548	0.000152298	0.000199982	0.000167978
130.6	0.000193914	0.000198032	0.000231305	0.000164359	0.000194221	0.000223734	0.000147276	0.000148334	0.000141621	0.000151886	0.000194188	0.000168077
130.7	0.000194053	0.000198115	0.000231389	0.000164607	0.000194267	0.000223842	0.000147331	0.000148886	0.000141667	0.000152436	0.000191427	0.000167673
130.8	0.000194182	0.000198282	0.000231565	0.000164614	0.000194415	0.00022391	0.000147396	0.000148588	0.000141777	0.000152264	0.000191958	0.000167718
130.9	0.000194311	0.000198476	0.000231694	0.000164302	0.0001946	0.000224139	0.000147543	0.00014904	0.00014185	0.000151052	0.000192176	0.000167879
131	0.000194496	0.000198494	0.000231778	0.00016468	0.000194693	0.00022422	0.00014758	0.000149022	0.000141933	0.000151963	0.000193945	0.000167996
131.1	0.000194543	0.000198633	0.000231907	0.000164596	0.000194878	0.000224302	0.000147645	0.000149058	0.00014196	0.000151602	0.000193448	0.000167637
131.2	0.000194598	0.000198726	0.000232055	0.000164856	0.000194943	0.000224383	0.000147681	0.000148388	0.000142006	0.00015229	0.000194702	0.000168166
131.3	0.000194626	0.000198772	0.000232102	0.000162927	0.000195063	0.000224504	0.000147737	0.00014895	0.000142043	0.000146418	0.000193012	0.000168866
131.4	0.000194718	0.000198892	0.00023225	0.000162841	0.000195146	0.000224639	0.000147801	0.000149022	0.000142134	0.000146005	0.000194066	0.000168597
131.5	0.000194774	0.000198957	0.000232305	0.000161534	0.000195267	0.000224653	0.000147856	0.000149756	0.000142171	0.000141973	0.000197438	0.000168731
131.6	0.000194885	0.000199133	0.000232444	0.00016151	0.000195378	0.000224802	0.000147939	0.000150009	0.000142208	0.000141706	0.000200626	0.000168938
131.7	0.000195005	0.000199253	0.000232546	0.000163073	0.000195442	0.000224937	0.000148004	0.000149955	0.000142272	0.000146211	0.000201567	0.00016926
131.8	0.000195097	0.000199281	0.000232648	0.000162596	0.000195591	0.000225072	0.000148096	0.000149493	0.000142327	0.000144595	0.000193866	0.000169556
131.9	0.000195171	0.000199392	0.000232759	0.000162707	0.000195692	0.000225153	0.000148133	0.000148823	0.0001424	0.000144819	0.000192951	0.000169915
132	0.000195347	0.000199475	0.000232944	0.000162313	0.000195766	0.000225193	0.000148252	0.000149792	0.000142519	0.00014334	0.000197281	0.000169799
132.1	0.000195439	0.000199596	0.000233083	0.000162868	0.000195915	0.000225329	0.000148372	0.00015144	0.000142666	0.000144793	0.000191558	0.000170193
132.2	0.000195587	0.000199734	0.000233278	0.000162305	0.00019609	0.000225491	0.000148427	0.000151721	0.000142785	0.000142901	0.000191828	0.000169601
132.3	0.000195559	0.000199827	0.000233305	0.000161625	0.000196313	0.000225518	0.000148418	0.000150879	0.00014273	0.000140898	0.000198509	0.000169709
132.4	0.000195541	0.00019991	0.000233268	0.000162234	0.000196488	0.000225653	0.000148363	0.000150372	0.000142721	0.000142798	0.000201053	0.000169987
132.5	0.000195707	0.000199975	0.000233417	0.000163636	0.000196544	0.000225815	0.000148464	0.000150716	0.000142822	0.000146736	0.000201201	0.000169906
132.6	0.000195994	0.000200105	0.000233565	0.000163402	0.000196562	0.00022591	0.000148741	0.000150154	0.000142977	0.000145472	0.000201036	0.000170014
132.7	0.000196133	0.00020029	0.000233806	0.000163896	0.00019659	0.000226139	0.000148897	0.000150616	0.000143087	0.000146658	0.000203867	0.000170292
132.8	0.000196428	0.000200503	0.000234093	0.000166481	0.000196655	0.000226383	0.000149109	0.000150698	0.000143234	0.000153906	0.000201001	0.000170785
132.9	0.000196586	0.000200641	0.000234269	0.000166875	0.000196812	0.000226464	0.000149247	0.000150851	0.000143344	0.000154792	0.000198091	0.000170911
133	0.000196724	0.000200789	0.000234454	0.000165604	0.000196979	0.000226666	0.000149302	0.00015144	0.000143509	0.000150785	0.000198614	0.000170812
133.1	0.000196789	0.00020091	0.000234556	0.000166132	0.00019721	0.000226774	0.000149376	0.000151965	0.000143536	0.00015223	0.000200731	0.000170911
133.2	0.000196928	0.000201067	0.000234722	0.000165887	0.00019734	0.000226923	0.000149459	0.000151214	0.000143591	0.000151275	0.000202159	0.000170776
133.3	0.000197085	0.000201178	0.000234898	0.000165356	0.000197442	0.000227004	0.000149615	0.000150951	0.000143719	0.000149367	0.00020432	0.000170292
133.4	0.000197325	0.000201474	0.000235195	0.00016589	0.000197571	0.000227288	0.00014979	0.00015144	0.000143921	0.000150553	0.000202804	0.000170686
133.5	0.000197556	0.000201548	0.000235408	0.000165705	0.000197618	0.000227423	0.000149993	0.000150806	0.000144049	0.000149564	0.00020283	0.000170624
133.6	0.000197741	0.00020178	0.000235556	0.000166646	0.000197803	0.000227612	0.00015014	0.000151322	0.000144132	0.000152058	0.000204381	0.000171233
133.7	0.000197843	0.000201872	0.000235685	0.000166489	0.000197942	0.000227734	0.000150177	0.000151268	0.000144187	0.000151447	0.000203135	0.000171377
133.8	0.000197945	0.000201974	0.000235871	0.000167081	0.000198034	0.000227815	0.000150288	0.000151069	0.000144251	0.000153012	0.000199773	0.000171413
133.9	0.000198	0.000202131	0.000236019	0.00016643	0.000198136	0.000227991	0.000150334	0.000152183	0.000144343	0.000150957	0.000201245	0.000171664
134	0.000198139	0.000202279	0.00023613	0.000165696	0.000198293	0.000228139	0.000150417	0.000152355	0.000144398	0.000148533	0.000204555	0.000171852
134.1	0.000198333	0.000202492	0.000236315	0.000166169	0.000198497	0.000228301	0.000150582	0.000151757	0.000144608	0.00014959	0.00020229	0.000172031
134.2	0.000198508	0.000202677	0.000236593	0.000167173	0.00019871	0.00022845	0.000150702	0.000152789	0.000144755	0.000152307	0.000200818	0.000171619
134.3	0.000198666	0.000202872	0.000236723	0.000167201	0.00019883	0.000228653	0.000150776	0.000152898	0.000144856	0.000152161	0.000202447	0.000171897
134.4	0.000198823	0.000203001	0.000236908	0.000165838	0.000199006	0.000228869	0.000150923	0.000152382	0.000145011	0.000147768	0.000198283	0.000172085
134.5	0.000199045	0.000203186	0.000237074	0.000166972	0.000199163	0.000229058	0.000151061	0.000153278	0.000145149	0.000150811	0.000199546	0.000172211
134.6	0.000199183	0.000203353	0.00023726	0.000168062	0.000199275	0.000229193	0.0001512	0.000153677	0.000145186	0.000153803	0.000202543	0.00017239
134.7	0.000199331	0.000203436	0.000237371	0.000166603	0.000199404	0.000229247	0.00015131	0.000153188	0.000145259	0.000149169	0.000206341	0.00017239
134.8	0.00019947	0.000203557	0.000237547	0.000168185	0.00019958	0.000229436	0.000151393	0.000154039	0.000145406	0.000153691	0.000203963	0.00017248
134.9	0.000199609	0.000203714	0.00023775	0.000169131	0.000199728	0.000229504	0.000151411	0.000154256	0.00014546	0.000156374	0.000197159	0.00017239
135	0.000199738	0.000203825	0.000237917	0.000167604	0.000199904	0.000229572	0.00015154	0.000153532	0.000145607	0.000151533	0.000203684	0.00017239
135.1	0.00019984	0.000203973	0.000238047	0.000168704	0.000200015	0.00022972	0.00015166	0.00015441	0.000145671	0.000154611	0.000208972	0.000172686
135.2	0.000200006	0.00020414	0.000238334	0.000167328	0.000200154	0.000229882	0.000151761	0.000154591	0.000145818	0.000150218	0.00020351	0.000173404
135.3	0.000200099	0.000204325	0.000238528	0.000167565	0.00020033	0.000230071	0.000151881	0.000154274	0.000145937	0.000150717	0.00020824	0.00017309
135.4	0.000200357	0.000204528	0.000238677	0.000167881	0.000200533	0.000230234	0.000152001	0.000154664	0.000146056	0.000151284	0.000204407	0.000173287
135.5	0.000200496	0.000204676	0.000238806	0.000167374	0.000200644	0.000230355	0.00015213	0.000154582	0.000146139	0.000149496	0.000202151	0.000173448
135.6	0.00020069	0.000204824	0.000239019	0.000168774	0.00020082	0.000230612	0.000152268	0.000155053	0.000146239	0.000153365	0.000202996	0.000173664
135.7	0.000200773	0.000205028	0.000239297	0.000168587	0.000200996	0.000230801	0.000152406	0.000154646	0.000146368	0.000152582	0.000205513	0.000173915
135.8	0.000200977	0.000205158	0.000239454	0.000168247	0.000201117	0.00023095	0.000152489	0.000154555	0.000146487	0.000151275	0.000204024	0.000174202
135.9	0.000201171	0.000205296	0.000239566	0.000166409	0.000201172	0.000230936	0.000152609	0.000155479	0.000146551	0.000145446	0.000206358	0.000174318
136	0.0002013	0.000205472	0.000239806	0.000166089	0.000201339	0.000231044	0.000152774	0.000156339	0.000146643	0.000144191	0.000210017	0.000174596
136.1	0.00020143	0.000205611	0.000239927	0.000167366	0.000201431	0.00023122	0.000152866	0.000155606	0.000146734	0.000147802	0.000204468	0.000174749
136.2	0.00020155	0.000205713	0.000240112	0.00016714	0.000201524	0.000231288	0.000153032	0.000155606	0.00014689	0.000146839	0.000207717	0.000174919
136.3	0.000201707	0.000205842	0.000240269	0.00016619	0.0002017	0.000231558	0.000153051	0.000156575	0.000146982	0.000143813	0.000203353	0.000174973
136.4	0.000201846	0.000206111	0.000240455	0.000166251	0.000201987	0.000231652	0.000153189	0.000156584	0.000147082	0.000143718	0.000201236	0.000175323
136.5	0.000202021	0.000206259	0.000240677	0.000168842	0.000202172	0.000231801	0.000153299	0.000156149	0.000147256	0.000151207	0.000199546	0.000175502
136.6	0.00020216	0.000206342	0.000240843	0.000167882	0.000202348	0.000231977	0.000153281	0.000155542	0.000147339	0.000148206	0.000201253	0.000175529
136.7	0.00020229	0.0002065	0.00024101	0.000169167	0.000202533	0.000232017	0.000153437	0.000155633	0.000147385	0.000151774	0.000205226	0.000175717
136.8	0.000202438	0.000206685	0.000241158	0.000168388	0.000202672	0.000232125	0.000153585	0.000154836	0.000147504	0.000149143	0.000207264	0.000176121
136.9	0.000202659	0.00020686	0.000241381	0.00016699	0.000202773	0.000232342	0.000153741	0.0001548	0.000147669	0.000144569	0.000208833	0.000176363
137	0.000202807	0.00020699	0.000241575	0.000168045	0.000202884	0.000232409	0.000153843	0.000154981	0.000147715	0.000147484	0.000212814	0.000176327
137.1	0.000202927	0.000207203	0.000241779	0.000168754	0.000203005	0.000232571	0.000153926	0.000155814	0.000147852	0.00014941	0.000212082	0.000176417
137.2	0.000203131	0.000207379	0.000241992	0.000170822	0.00020319	0.00023272	0.000154055	0.000156575	0.00014798	0.000155282	0.000210009	0.000176435
137.3	0.000203288	0.000207518	0.000242233	0.000170899	0.000203375	0.000232963	0.00015423	0.000156394	0.000148063	0.000155179	0.000208989	0.000176668
137.4	0.000203464	0.000207638	0.000242344	0.000171133	0.000203477	0.000233098	0.000154386	0.000156412	0.000148228	0.000155548	0.000206376	0.000176874
137.5	0.000203658	0.00020786	0.000242584	0.000170617	0.000203644	0.000233288	0.000154561	0.000156566	0.000148292	0.000153631	0.000207273	0.000176919
137.6	0.000203944	0.000208119	0.000242862	0.000169294	0.000203718	0.000233531	0.000154708	0.000157046	0.000148466	0.000149229	0.000208292	0.000177152
137.7	0.000204213	0.000208323	0.00024314	0.00016946	0.000203866	0.000233747	0.000154948	0.000157851	0.000148622	0.000149221	0.000204198	0.000177188
137.8	0.000204397	0.000208508	0.000243353	0.000169056	0.000204125	0.000233882	0.00015515	0.000156964	0.000148823	0.000147621	0.000205688	0.000177242
137.9	0.000204638	0.00020873	0.000243557	0.000169262	0.000204273	0.000234098	0.000155261	0.000156629	0.00014897	0.000147888	0.000205932	0.000177466
138	0.000204804	0.000208924	0.000243918	0.000169135	0.00020443	0.000234287	0.000155408	0.000157462	0.000149062	0.000147192	0.000205078	0.00017743
138.1	0.000204971	0.000209137	0.000244057	0.000170595	0.000204606	0.000234436	0.000155556	0.000158341	0.000149208	0.000151258	0.000205034	0.000177565
138.2	0.000205303	0.000209396	0.000244353	0.000170671	0.000204727	0.000234652	0.000155777	0.000158531	0.000149382	0.000150931	0.000210165	0.000178309
138.3	0.000205562	0.000209618	0.000244594	0.000170561	0.000204921	0.000234801	0.000155998	0.000157815	0.000149556	0.000150123	0.000209887	0.000178721
138.4	0.000205821	0.000209831	0.000244779	0.000171328	0.00020506	0.00023499	0.000156191	0.00015748	0.000149749	0.000151972	0.000204851	0.00017899
138.5	0.000205978	0.000210063	0.000245066	0.000172308	0.000205134	0.00023526	0.000156403	0.000157082	0.00014995	0.000154542	0.000205618	0.000179367
138.6	0.000206219	0.000210312	0.000245353	0.00017187	0.000205273	0.000235436	0.000156569	0.000158322	0.000150097	0.000152823	0.000208885	0.000179986
138.7	0.000206404	0.000210562	0.000245594	0.000170734	0.000205513	0.000235625	0.000156698	0.000158703	0.000150271	0.0001491	0.000209782	0.000179905
138.8	0.000206681	0.000210701	0.000245826	0.000171622	0.000205671	0.000235774	0.00015679	0.000158993	0.000150445	0.000151396	0.000209826	0.000180237
138.9	0.000206875	0.000210886	0.00024615	0.000171962	0.000205865	0.000235896	0.000157038	0.000159409	0.000150592	0.000151972	0.000205078	0.000180641
139	0.000207078	0.000211145	0.000246409	0.000172231	0.000206059	0.000236098	0.000157186	0.000160106	0.000150748	0.000152427	0.000205191	0.000181322
139.1	0.000207337	0.00021134	0.000246604	0.000172623	0.0002063	0.000236247	0.000157306	0.000160876	0.000150876	0.000153227	0.000210009	0.000181457
139.2	0.00020742	0.000211516	0.000246752	0.000173602	0.000206467	0.000236423	0.000157435	0.000160985	0.000151004	0.000155952	0.000211594	0.000181385
139.3	0.000207522	0.000211747	0.000246983	0.000172323	0.000206559	0.000236558	0.000157517	0.000160586	0.000151087	0.000151929	0.00021142	0.000180739
139.4	0.000207624	0.000211793	0.000247131	0.000172799	0.000206717	0.000236571	0.000157573	0.000159826	0.000151215	0.000153201	0.000209956	0.000180748
139.5	0.000207707	0.000211895	0.000247252	0.000172558	0.000206911	0.000236612	0.000157591	0.000160278	0.000151206	0.000152376	0.000209042	0.000181223
139.6	0.000207744	0.000212062	0.000247409	0.000174176	0.000207041	0.000236733	0.000157637	0.000159925	0.000151215	0.000157148	0.000211917	0.000181188
139.7	0.000207883	0.000212145	0.000247576	0.000174186	0.000207226	0.00023676	0.000157692	0.000160623	0.000151316	0.000156984	0.000212648	0.000181439
139.8	0.000208012	0.000212265	0.000247687	0.000173598	0.000207337	0.000236747	0.000157766	0.000160641	0.000151407	0.000155015	0.000214513	0.000182327
139.9	0.000208197	0.000212478	0.000247928	0.000173433	0.000207587	0.000236963	0.000157886	0.000161012	0.000151545	0.000154216	0.000212483	0.000182102
140	0.000208391	0.000212663	0.000248224	0.000172514	0.000207753	0.000237004	0.000157996	0.000161465	0.000151646	0.000151155	0.000213641	0.000182318
140.1	0.000208595	0.000212867	0.0002484	0.000175003	0.000207901	0.000237112	0.000158107	0.000161256	0.000151829	0.000158308	0.000210801	0.000182318
140.2	0.000208743	0.000212987	0.000248521	0.000174323	0.000207976	0.00023722	0.000158273	0.000161166	0.000151921	0.000155952	0.000208327	0.000182111
140.3	0.000208918	0.000213107	0.000248817	0.000173954	0.000208114	0.000237301	0.000158392	0.000161456	0.00015214	0.000154551	0.000208406	0.000182631
140.4	0.00020914	0.000213366	0.000249002	0.000174289	0.000208207	0.000237517	0.00015853	0.000161908	0.000152205	0.000155196	0.000211516	0.000183089
140.5	0.000209436	0.00021357	0.000249243	0.000175503	0.000208299	0.000237612	0.000158705	0.000162017	0.000152315	0.000158368	0.000213354	0.000183017
140.6	0.000209584	0.000213644	0.000249474	0.000174822	0.000208485	0.000237706	0.000158834	0.000161193	0.000152461	0.000156047	0.000210113	0.000183636
140.7	0.000209787	0.000213931	0.000249697	0.000173739	0.000208596	0.000237855	0.000159055	0.000160278	0.000152626	0.000152376	0.000212004	0.00018412
140.8	0.000210037	0.000214162	0.000249882	0.000174143	0.00020867	0.000237977	0.000159276	0.000159699	0.000152782	0.000153115	0.000213284	0.000184156
140.9	0.000210249	0.00021431	0.000250095	0.000174481	0.000208827	0.000238193	0.000159461	0.000159454	0.000152892	0.000153734	0.000210035	0.000184443
141	0.000210425	0.000214496	0.000250419	0.000174538	0.000208873	0.000238247	0.000159608	0.000159364	0.000153066	0.00015358	0.000216177	0.000184838
141.1	0.000210702	0.000214801	0.000250715	0.000174667	0.000209031	0.000238355	0.000159838	0.00015988	0.000153313	0.000153459	0.000213093	0.000185044
141.2	0.000210971	0.000215014	0.000250975	0.000175523	0.000209142	0.000238531	0.000160041	0.00016026	0.000153506	0.000155557	0.000214147	0.000185376
141.3	0.000211285	0.000215217	0.000251243	0.000175686	0.000209262	0.000238693	0.000160225	0.000160369	0.00015368	0.000155548	0.000211551	0.000185689
141.4	0.000211433	0.000215412	0.000251512	0.000176484	0.000209364	0.000238679	0.000160382	0.000161782	0.000153826	0.000157638	0.00021203	0.000185788
141.5	0.000211581	0.000215643	0.000251725	0.000177228	0.000209577	0.000238828	0.000160446	0.000162262	0.000154028	0.000159658	0.000212666	0.000185976
141.6	0.000211766	0.0002158	0.000251882	0.000177394	0.000209734	0.000238814	0.000160603	0.000161456	0.000154111	0.000159813	0.000210941	0.000186622
141.7	0.00021196	0.000215995	0.000252104	0.000177129	0.000209799	0.000238868	0.00016075	0.000161311	0.00015423	0.000158678	0.000210244	0.000186909
141.8	0.000212108	0.000216152	0.000252327	0.000177018	0.000209919	0.000238936	0.000160879	0.000161347	0.000154395	0.000158068	0.000213807	0.000186927
141.9	0.000212228	0.000216328	0.000252503	0.000175127	0.000209947	0.000238936	0.000161017	0.000161881	0.000154587	0.000152135	0.000217283	0.000187671
142	0.000212459	0.000216504	0.000252669	0.000175164	0.00021004	0.000238976	0.000161174	0.000161709	0.000154697	0.00015186	0.000216926	0.000188093
142.1	0.000212709	0.000216809	0.000252947	0.000176111	0.000210123	0.000238976	0.000161358	0.00016161	0.000154862	0.000154267	0.000215236	0.000188407
142.2	0.000212921	0.000217004	0.00025329	0.000176594	0.000210225	0.000239071	0.00016145	0.000160903	0.000155027	0.000155411	0.000215663	0.000188272
142.3	0.000213088	0.000217235	0.000253447	0.000175474	0.000210354	0.000239125	0.000161579	0.00016228	0.00015521	0.000151757	0.000216168	0.000188344
142.4	0.000213356	0.000217392	0.000253697	0.000177031	0.000210512	0.000239098	0.000161818	0.000161908	0.000155348	0.000155918	0.000215454	0.000188882
142.5	0.000213587	0.000217614	0.000253984	0.00017722	0.000210632	0.000239139	0.000161846	0.000161374	0.000155549	0.000156228	0.000217213	0.000189277
142.6	0.000213753	0.000217772	0.000254197	0.000175344	0.000210632	0.000239071	0.000161957	0.00016103	0.00015565	0.000150321	0.000218355	0.000189035
142.7	0.00021392	0.000217957	0.000254373	0.000174379	0.000210725	0.000239166	0.000162113	0.000161936	0.000155815	0.000147106	0.000217745	0.000189492
142.8	0.000214132	0.00021816	0.000254596	0.000174372	0.000210771	0.000239247	0.000162316	0.000162171	0.000156035	0.000146667	0.000218886	0.000189546
142.9	0.000214447	0.000218383	0.000254883	0.000174502	0.000210743	0.000239328	0.000162546	0.000162207	0.000156172	0.000146512	0.000217954	0.000189967
143	0.000214724	0.000218688	0.00025516	0.000176263	0.000210762	0.000239341	0.000162712	0.000162588	0.000156383	0.000151353	0.000213659	0.000190281
143.1	0.0002149	0.000218882	0.000255364	0.000177632	0.000210873	0.000239314	0.000162868	0.000163466	0.000156484	0.000155127	0.000207726	0.000190568
143.2	0.000215075	0.000219067	0.000255596	0.00017629	0.000210975	0.000239355	0.000163043	0.000163819	0.000156667	0.000150751	0.000210078	0.000191007
143.3	0.000215343	0.000219215	0.000255799	0.000175904	0.000211021	0.000239355	0.000163181	0.000164127	0.000156823	0.000149186	0.000213772	0.000191501
143.4	0.000215575	0.000219428	0.00025605	0.000177184	0.000211095	0.000239436	0.000163301	0.000164345	0.000156997	0.000152677	0.000215314	0.00019177
143.5	0.000215806	0.000219697	0.000256309	0.000177667	0.000211141	0.000239517	0.000163495	0.000164317	0.000157208	0.0001537	0.000212526	0.000192308
143.6	0.000216148	0.000219928	0.000256596	0.000177692	0.000211206	0.000239571	0.000163752	0.000164489	0.00015751	0.000153175	0.000211821	0.000192371
143.7	0.000216397	0.000220095	0.000256902	0.000178827	0.000211262	0.00023953	0.000163891	0.000165105	0.000157657	0.000156193	0.000210775	0.000192523
143.8	0.000216702	0.000220372	0.000257142	0.000178472	0.000211336	0.000239544	0.000164093	0.000166282	0.000157831	0.00015462	0.000210793	0.000192882
143.9	0.00021686	0.000220502	0.000257355	0.00017874	0.000211428	0.000239598	0.000164259	0.000166373	0.000158032	0.000155101	0.000210618	0.000193106
144	0.000217146	0.000220705	0.000257587	0.000180168	0.000211484	0.000239693	0.000164379	0.000165902	0.000158188	0.000158979	0.000212134	0.000193572
144.1	0.000217276	0.000220983	0.000257791	0.00018001	0.000211539	0.000239612	0.00016448	0.000166962	0.000158344	0.000158274	0.000212753	0.000193608
144.2	0.000217544	0.000221122	0.000258031	0.000180449	0.000211493	0.000239544	0.000164627	0.000167677	0.000158518	0.000159177	0.000213598	0.000194048
144.3	0.000217738	0.000221307	0.000258198	0.000179237	0.000211567	0.000239517	0.000164821	0.000167496	0.000158546	0.000155153	0.000214922	0.000194774
144.4	0.000217886	0.000221446	0.000258355	0.000181205	0.000211669	0.000239598	0.000164996	0.000167659	0.00015872	0.000160733	0.000216525	0.000194604
144.5	0.000218052	0.000221575	0.000258605	0.000182136	0.000211669	0.000239503	0.00016507	0.000168039	0.000158848	0.000163286	0.000216107	0.000194971
144.6	0.000218191	0.000221733	0.000258698	0.000181147	0.000211724	0.00023953	0.000165152	0.000167704	0.000159013	0.000160097	0.000214757	0.000195895
144.7	0.00021832	0.000221881	0.000258818	0.000180435	0.000211882	0.000239476	0.000165244	0.000167759	0.00015915	0.000157741	0.000215471	0.000196173
144.8	0.000218431	0.000222094	0.000259022	0.000181411	0.000211872	0.000239314	0.000165318	0.000168112	0.000159214	0.000160483	0.000216664	0.000195949
144.9	0.00021857	0.000222177	0.000259069	0.000180934	0.000211919	0.000239395	0.000165364	0.000167623	0.000159324	0.000158867	0.000217048	0.000195886
145	0.000218672	0.000222325	0.000259161	0.000180202	0.000212002	0.000239382	0.000165456	0.000166862	0.000159517	0.000156477	0.000218538	0.000195904
145.1	0.00021882	0.000222473	0.000259365	0.000181268	0.000211937	0.000239314	0.000165558	0.000167414	0.000159544	0.000159426	0.000216699	0.000196209
145.2	0.000218866	0.000222529	0.000259467	0.000183312	0.000211937	0.000239314	0.000165558	0.00016813	0.000159654	0.000165513	0.000218111	0.000196873
145.3	0.000218968	0.000222695	0.000259513	0.000182868	0.000212002	0.000239247	0.000165585	0.000168003	0.000159746	0.000164052	0.000221273	0.000197303
145.4	0.000219041	0.00022276	0.000259652	0.000183726	0.00021203	0.000239247	0.000165659	0.000167686	0.000159792	0.000166476	0.000218424	0.000197142
145.5	0.000219217	0.000222788	0.000259745	0.000183207	0.000212067	0.000239179	0.000165751	0.000167795	0.000159874	0.000164653	0.000216464	0.000197384
145.6	0.00021931	0.000222871	0.000259874	0.000181617	0.000212021	0.00023926	0.000165816	0.000168003	0.000160012	0.000159727	0.00021974	0.000197895
145.7	0.000219384	0.000222964	0.000259985	0.000183775	0.000212039	0.000239301	0.000165862	0.000166608	0.000160067	0.000166081	0.000221778	0.000196935
145.8	0.000219494	0.000223038	0.000260069	0.000183793	0.000212104	0.000239139	0.000165917	0.00016698	0.000160103	0.000165969	0.000217614	0.000196909
145.9	0.000219578	0.000223158	0.000260096	0.000182578	0.000212067	0.000239071	0.000165926	0.00016688	0.00016014	0.000162229	0.000217353	0.000197339
146	0.000219605	0.000223177	0.000260245	0.000182423	0.000212141	0.000239058	0.000165926	0.000166726	0.000160158	0.000161739	0.000224706	0.000196998
146.1	0.000219689	0.000223241	0.000260291	0.000182929	0.000212067	0.000239098	0.000166	0.000166509	0.000160241	0.000163097	0.000224035	0.000197895
146.2	0.000219827	0.000223269	0.000260365	0.000183411	0.000212159	0.000239031	0.000166046	0.000166445	0.000160351	0.000164361	0.000224218	0.000198361
146.3	0.0002198	0.000223325	0.000260402	0.000181815	0.000212132	0.000238963	0.000166064	0.000167107	0.00016047	0.000159581	0.000221935	0.000198352
146.4	0.000219901	0.000223334	0.000260476	0.000184479	0.000212104	0.000238949	0.000166147	0.000167822	0.000160452	0.000167388	0.000222031	0.0001982
146.5	0.000220012	0.000223445	0.000260522	0.000183333	0.000212104	0.00023899	0.000166193	0.000167858	0.000160534	0.000163794	0.000222536	0.000198774
146.6	0.000219994	0.0002235	0.000260578	0.000182668	0.000212002	0.000238936	0.000166202	0.000167405	0.000160525	0.000161808	0.000220036	0.000198738
146.7	0.000220095	0.000223482	0.000260587	0.000183844	0.000211993	0.000238936	0.000166276	0.000166844	0.000160525	0.000165161	0.000221822	0.000198882
146.8	0.000220216	0.000223519	0.000260624	0.000184895	0.000211854	0.00023899	0.000166359	0.00016784	0.000160626	0.00016811	0.000223085	0.000198245
146.9	0.000220391	0.000223639	0.000260791	0.000185254	0.000211734	0.000239139	0.000166589	0.000167967	0.000160699	0.00016878	0.000226971	0.000198272
147	0.000217636	0.000232866	0.000268061	0.000185254	0.000213863	0.000239585	0.000171314	0.000167088	0.000154019	0.000181703	0.000226971	0.000193662
147.1	0.00021783	0.00023307	0.000268172	0.000185354	0.000213909	0.000239747	0.000171369	0.000166953	0.000154211	0.000182684	0.000228644	0.000193698
147.2	0.000218061	0.000233255	0.000268302	0.000185427	0.000213955	0.000239787	0.000171498	0.000166898	0.000154358	0.000184094	0.000231084	0.000193832
147.3	0.000218228	0.000233431	0.000268487	0.000185445	0.00021414	0.000239909	0.00017159	0.000167478	0.000154605	0.000183457	0.000229411	0.000194362
147.4	0.000218487	0.000233496	0.0002687	0.000185481	0.000214131	0.000239936	0.000171719	0.000167695	0.000154807	0.00018301	0.000228042	0.000193922
147.5	0.000218736	0.000233681	0.000268765	0.00018559	0.00021427	0.000240044	0.000171738	0.000168311	0.000154972	0.000183836	0.00023294	0.000193859
147.6	0.000218931	0.000233848	0.000268931	0.000185609	0.000214344	0.00024003	0.00017183	0.000168845	0.000155183	0.000185057	0.000233375	0.000194101
147.7	0.000219097	0.000233996	0.000269052	0.00018559	0.000214418	0.000240206	0.000171913	0.000169425	0.00015532	0.000187714	0.000232879	0.000194559
147.8	0.000219291	0.000234153	0.000269209	0.000185654	0.000214446	0.00024022	0.000171968	0.000169443	0.000155503	0.00018479	0.000230831	0.000195142
147.9	0.000219439	0.000234246	0.000269283	0.000185727	0.000214464	0.000240301	0.000172069	0.000169742	0.000155622	0.000187628	0.000234003	0.000195249
148	0.000219531	0.000234301	0.000269339	0.000185763	0.000214501	0.000240341	0.000172115	0.000170394	0.000155778	0.000190353	0.000234404	0.000195052
148.1	0.000219698	0.000234375	0.000269357	0.000185827	0.000214566	0.000240341	0.000172134	0.000169334	0.000155852	0.00018921	0.000234918	0.000194613
148.2	0.000219874	0.000234486	0.000269432	0.000185873	0.000214575	0.000240368	0.000172189	0.000168329	0.000155943	0.000186725	0.000230561	0.000194774
148.3	0.000219938	0.000234569	0.000269422	0.000185845	0.000214575	0.000240436	0.000172235	0.000168048	0.000156026	0.000185813	0.000228539	0.000195178
148.4	0.000220003	0.000234662	0.000269487	0.000185891	0.000214585	0.000240436	0.000172253	0.000167333	0.000156117	0.000187421	0.000229332	0.000195285
148.5	0.000220095	0.000234606	0.000269515	0.000185873	0.000214649	0.000240544	0.000172226	0.000167677	0.000156163	0.00018994	0.000226762	0.000195671
148.6	0.000220095	0.000234727	0.000269561	0.000185936	0.000214668	0.00024049	0.000172281	0.000168728	0.000156227	0.000188341	0.000228713	0.000196218
148.7	0.000220206	0.000234801	0.000269617	0.000185882	0.000214659	0.00024049	0.000172355	0.000167867	0.000156227	0.000190164	0.000228957	0.000195967
148.8	0.000220354	0.000234792	0.000269654	0.000185873	0.000214714	0.00024053	0.000172373	0.000166889	0.000156319	0.000188401	0.00022318	0.000196128
148.9	0.000220391	0.000234856	0.000269654	0.000185864	0.000214733	0.000240571	0.000172391	0.000167224	0.000156374	0.000186699	0.000221507	0.000196083
149	0.000220465	0.000234912	0.000269709	0.000185891	0.000214798	0.000240517	0.000172447	0.000168592	0.000156456	0.000185254	0.000224147	0.000196048
149.1	0.000220474	0.000234967	0.000269783	0.0001859	0.000214798	0.000240517	0.000172447	0.000168103	0.000156493	0.000189983	0.000228548	0.000195653
149.2	0.000220595	0.000234967	0.000269793	0.0001859	0.000214807	0.000240517	0.00017252	0.000168239	0.000156548	0.000192374	0.00023097	0.000195931
149.3	0.000220659	0.000235023	0.000269774	0.000185946	0.000214844	0.000240598	0.000172447	0.000168555	0.000156612	0.000190912	0.000229986	0.00019637
149.4	0.000220632	0.000234949	0.000269765	0.000185946	0.000214761	0.000240557	0.000172447	0.000167822	0.000156566	0.000189296	0.000228618	0.000196263
149.5	0.000220659	0.000234986	0.000269746	0.000185936	0.000214696	0.000240476	0.000172447	0.000168121	0.000156566	0.000191299	0.000227886	0.000195617
149.6	0.00022065	0.00023494	0.000269774	0.000185873	0.000214668	0.000240503	0.000172465	0.000168719	0.000156594	0.000191566	0.000227659	0.000195823
149.7	0.000220604	0.000234986	0.000269672	0.000185845	0.000214659	0.00024053	0.000172502	0.00016909	0.000156594	0.000192099	0.000228992	0.00019585
149.8	0.000220613	0.000235032	0.000269737	0.000185845	0.000214677	0.000240503	0.000172557	0.000169361	0.00015663	0.000192228	0.000228034	0.000195859
149.9	0.000220678	0.000234986	0.000269719	0.000185809	0.000214659	0.00024049	0.000172585	0.000168474	0.000156612	0.000191523	0.000226866	0.000195994
150	0.00022065	0.000234958	0.000269719	0.000185809	0.000214631	0.000240449	0.000172539	0.00016851	0.000156557	0.000193586	0.000226901	0.000195725
150.1	0.000220632	0.000234977	0.000269691	0.000185891	0.000214585	0.000240476	0.000172548	0.000168121	0.000156585	0.000188934	0.00022752	0.000196424
150.2	0.000220641	0.000234986	0.000269709	0.000185891	0.000214612	0.000240449	0.000172557	0.000167731	0.000156548	0.000184291	0.000228522	0.000196066
150.3	0.000220669	0.000234949	0.000269663	0.000185818	0.000214548	0.000240382	0.000172511	0.000168528	0.000156557	0.00018602	0.000226901	0.000196254
150.4	0.000220669	0.000234949	0.000269654	0.000185745	0.000214566	0.000240409	0.000172456	0.000168365	0.000156511	0.000187266	0.000223076	0.000196397
150.5	0.000220604	0.000234884	0.000269663	0.0001858	0.000214566	0.000240409	0.000172474	0.000167587	0.000156557	0.000188427	0.000221934	0.000196048
150.6	0.000220548	0.000234838	0.000269617	0.000185809	0.000214492	0.000240422	0.000172474	0.000167587	0.000156539	0.000189545	0.000220732	0.000196245
150.7	0.000220474	0.000234838	0.000269506	0.000185745	0.000214455	0.000240436	0.000172456	0.000167387	0.000156493	0.000191445	0.00021912	0.00019663
150.8	0.000220456	0.000234792	0.000269506	0.000185654	0.0002144	0.000240355	0.000172465	0.000168239	0.00015642	0.00018829	0.000222701	0.000196335
150.9	0.000220474	0.00023469	0.000269459	0.000185672	0.000214325	0.000240247	0.000172401	0.000168257	0.000156383	0.000189975	0.00022582	0.000196048
151	0.00022041	0.000234745	0.000269376	0.000185672	0.000214307	0.000240274	0.00017241	0.000168791	0.000156301	0.000190989	0.000224557	0.000195805
151.1	0.000220317	0.000234653	0.000269302	0.000185609	0.000214205	0.000240233	0.000172438	0.000168637	0.000156273	0.000191419	0.000221786	0.000195796
151.2	0.000220262	0.000234588	0.000269274	0.000185554	0.000214214	0.000240152	0.00017241	0.000168284	0.000156218	0.000191686	0.000221019	0.000195644
151.3	0.000220169	0.000234579	0.000269246	0.000185545	0.000214214	0.000240044	0.000172318	0.000168329	0.000156154	0.000190319	0.000221498	0.000195734
151.4	0.000220114	0.000234616	0.000269228	0.000185545	0.000214094	0.000240125	0.000172299	0.000167831	0.000156108	0.000194205	0.000223511	0.00019585
151.5	0.000220068	0.000234505	0.0002692	0.000185499	0.000214066	0.00024003	0.000172226	0.000167242	0.000156035	0.000196192	0.000222291	0.000195814
151.6	0.000220077	0.000234357	0.000269107	0.000185463	0.000214057	0.00023999	0.000172216	0.000167496	0.000155943	0.000196647	0.000220601	0.00019646
151.7	0.000219948	0.000234301	0.000269024	0.000185345	0.000213937	0.000240003	0.000172253	0.000168682	0.00015587	0.000197455	0.000222161	0.000196263
151.8	0.000219781	0.000234208	0.000268969	0.000185326	0.000213853	0.000239828	0.000172152	0.000169054	0.000155751	0.000197008	0.000222762	0.000195725
151.9	0.000219735	0.000234088	0.000268894	0.000185308	0.000213742	0.000239801	0.000172078	0.000169389	0.000155705	0.000196346	0.000222962	0.000195258
152	0.000219587	0.000234005	0.000268709	0.000185235	0.00021377	0.000239801	0.000172032	0.000168682	0.000155531	0.000192726	0.000221681	0.00019516
152.1	0.000219467	0.000233912	0.000268607	0.000185199	0.000213659	0.000239639	0.000171986	0.000167523	0.00015543	0.00019436	0.000219346	0.000194944
152.2	0.000219365	0.00023382	0.000268598	0.000185172	0.000213566	0.000239503	0.000171959	0.000167233	0.000155338	0.000195254	0.000219137	0.000194837
152.3	0.00021918	0.000233699	0.000268533	0.000185135	0.000213446	0.000239476	0.000171903	0.000167143	0.000155219	0.000195693	0.000220592	0.000194684
152.4	0.00021906	0.000233625	0.000268376	0.000185108	0.000213409	0.000239368	0.000171867	0.000167061	0.000155146	0.00019467	0.00021695	0.000194577
152.5	0.000218958	0.00023344	0.000268246	0.000185008	0.000213344	0.000239287	0.000171793	0.000167188	0.000155018	0.000191196	0.000217142	0.000193895
152.6	0.000218783	0.000233283	0.000268172	0.000184917	0.000213205	0.00023926	0.000171728	0.00016755	0.000154871	0.000190946	0.000218701	0.000194451
152.7	0.000218681	0.000233172	0.000268126	0.000184853	0.000213168	0.000239098	0.000171692	0.000167396	0.000154724	0.000193302	0.000220906	0.000194353
152.8	0.000218459	0.000233079	0.000267885	0.000184844	0.000213076	0.000239071	0.000171655	0.000167894	0.000154605	0.000194008	0.000222352	0.000194281
152.9	0.000218293	0.000232922	0.000267811	0.000184844	0.000212946	0.000238949	0.000171599	0.000167659	0.000154459	0.00019129	0.000223598	0.000194093
153	0.000218209	0.000232848	0.000267718	0.000184744	0.000212863	0.000238909	0.000171517	0.000166799	0.000154385	0.000190293	0.000225481	0.000194075
153.1	0.000218071	0.000232746	0.000267653	0.000184616	0.000212752	0.000238909	0.000171461	0.000167949	0.000154239	0.000191316	0.000224513	0.000193572
153.2	0.000217858	0.000232561	0.000267496	0.000184553	0.000212715	0.000238895	0.000171406	0.000168565	0.00015412	0.000192357	0.000223372	0.00019316
153.3	0.00021771	0.000232404	0.000267329	0.000184525	0.000212576	0.000238814	0.000171378	0.000168402	0.000154001	0.000194558	0.000224313	0.000193312
153.4	0.00021759	0.000232274	0.000267209	0.000184416	0.000212465	0.000238652	0.000171314	0.000168592	0.000153826	0.000193775	0.00022393	0.000193025
153.5	0.000217442	0.000232191	0.00026707	0.000184389	0.000212363	0.000238679	0.000171167	0.000168383	0.000153698	0.000196183	0.000226396	0.000192568
153.6	0.000217192	0.000232015	0.000266987	0.000184389	0.000212252	0.000238598	0.00017112	0.000167858	0.000153552	0.000196793	0.000225184	0.000192658
153.7	0.000217082	0.000231922	0.000266922	0.000184298	0.000212104	0.000238517	0.00017112	0.000166998	0.000153423	0.000197808	0.000224452	0.000192335
153.8	0.000216961	0.000231821	0.000266755	0.000184243	0.00021203	0.000238395	0.000171047	0.000167822	0.000153231	0.000195048	0.000224766	0.000191994
153.9	0.000216786	0.0002317	0.000266672	0.000184225	0.000211919	0.00023826	0.000170973	0.000167061	0.000153002	0.000194566	0.000225184	0.000191976
154	0.000216647	0.000231617	0.000266496	0.00018417	0.000211845	0.00023822	0.000170881	0.000165295	0.000152919	0.000194928	0.000220976	0.000191689
154.1	0.000216471	0.00023146	0.000266412	0.000184125	0.000211808	0.000238139	0.000170807	0.000164444	0.000152773	0.000192941	0.000224191	0.000191339
154.2	0.000216268	0.00023133	0.000266311	0.000184034	0.000211752	0.000238017	0.000170743	0.000164462	0.000152626	0.000193406	0.000225855	0.000191572
154.3	0.000216129	0.000231145	0.000266199	0.00018397	0.000211697	0.00023799	0.000170724	0.00016468	0.000152507	0.000196011	0.000221446	0.000191303
154.4	0.000216009	0.000230997	0.000266098	0.000183888	0.000211632	0.00023799	0.000170614	0.000164906	0.00015236	0.000193113	0.000216654	0.000191438
154.5	0.000215852	0.000230914	0.000265996	0.000183897	0.000211539	0.000237909	0.000170586	0.000164734	0.00015215	0.000196011	0.000219215	0.00019142
154.6	0.000215695	0.00023084	0.000265894	0.000183842	0.000211456	0.000237868	0.000170577	0.000164652	0.000152049	0.00019608	0.000218196	0.000191133
154.7	0.000215593	0.000230664	0.000265755	0.000183842	0.000211345	0.000237747	0.00017054	0.000164055	0.000151957	0.000194162	0.000217011	0.000190703
154.8	0.000215491	0.000230543	0.000265625	0.00018377	0.000211336	0.000237679	0.000170503	0.000164716	0.000151829	0.000193612	0.00021803	0.000190604
154.9	0.000215288	0.000230488	0.00026557	0.000183724	0.00021128	0.000237666	0.000170393	0.000164933	0.000151811	0.000189055	0.000216061	0.000190093
155	0.00021514	0.000230423	0.000265514	0.000183678	0.00021116	0.000237558	0.000170402	0.000164689	0.000151655	0.000191084	0.000212968	0.000190344
155.1	0.000215011	0.000230266	0.000265449	0.000183615	0.000211104	0.000237477	0.000170347	0.000164707	0.000151581	0.000191385	0.000212942	0.000190075
155.2	0.000214955	0.000230192	0.000265431	0.000183633	0.000211049	0.000237449	0.000170282	0.000164426	0.000151481	0.000191333	0.000218414	0.000189788
155.3	0.000214881	0.000230136	0.000265366	0.000183524	0.000211012	0.000237449	0.000170292	0.000163185	0.000151435	0.000194386	0.000219372	0.000189922
155.4	0.000214789	0.000230127	0.000265366	0.000183624	0.000210975	0.000237463	0.000170255	0.00016352	0.000151362	0.000196097	0.000219878	0.000189815
155.5	0.000214752	0.00023009	0.00026532	0.000183597	0.000210928	0.000237409	0.000170199	0.00016391	0.000151261	0.000195271	0.000219459	0.000189689
155.6	0.000214724	0.000230044	0.000265218	0.000183469	0.000210864	0.000237368	0.000170236	0.000163865	0.000151224	0.000193122	0.000220348	0.000190344
155.7	0.000214669	0.000230016	0.000265246	0.000183487	0.000210845	0.000237314	0.000170199	0.00016343	0.00015116	0.000193466	0.000220078	0.000190299
155.8	0.000214613	0.000230016	0.000265171	0.000183515	0.000210743	0.00023722	0.000170227	0.000164335	0.00015105	0.000195521	0.000220941	0.000189608
155.9	0.000214502	0.000229988	0.000265218	0.000183378	0.000210734	0.000237328	0.000170199	0.000163077	0.000151032	0.000194119	0.000222535	0.000189591
156	0.000214456	0.000229914	0.000265181	0.000183433	0.000210762	0.000237274	0.000170199	0.000163022	0.000150931	0.000193552	0.000221045	0.000189806
156.1	0.000214474	0.00022984	0.000265125	0.000183433	0.000210688	0.000237287	0.000170107	0.00016324	0.000150949	0.000193732	0.000219155	0.000190469
156.2	0.000214437	0.000229757	0.000265005	0.000183342	0.000210771	0.000237274	0.000170144	0.000163837	0.000150876	0.000193543	0.000219381	0.0001902
156.3	0.000214391	0.00022984	0.000265079	0.000183323	0.000210706	0.00023726	0.000170144	0.000164498	0.000150867	0.000193259	0.000218449	0.000189958
156.4	0.000214354	0.000229748	0.000265042	0.000183369	0.000210743	0.000237193	0.000170098	0.000164526	0.000150867	0.000196174	0.000216976	0.0001902
156.5	0.000214326	0.000229692	0.000264931	0.000183396	0.000210771	0.000237233	0.000170052	0.000164734	0.000150803	0.000198436	0.000216305	0.000190227
156.6	0.000214373	0.000229794	0.000265005	0.000183323	0.000210706	0.000237274	0.000170107	0.000164209	0.000150738	0.000196561	0.000219233	0.000190012
156.7	0.000214419	0.000229794	0.000265042	0.000183369	0.000210725	0.00023722	0.000170117	0.000164055	0.00015072	0.00019694	0.000219172	0.0001896
156.8	0.0002144	0.000229877	0.00026507	0.000183424	0.000210715	0.000237274	0.000170163	0.00016448	0.000150693	0.000201531	0.00021871	0.000189429
156.9	0.000214428	0.000229914	0.000265079	0.000183424	0.000210752	0.000237274	0.000170153	0.000163865	0.000150784	0.000199571	0.000218771	0.000189357
157	0.000214428	0.000229951	0.000265162	0.000183442	0.000210771	0.000237274	0.00017019	0.000164453	0.000150793	0.000194971	0.000218083	0.000189734
157.1	0.000214502	0.000229896	0.000265199	0.00018346	0.000210836	0.000237355	0.000170218	0.000164326	0.000150803	0.000194008	0.000217743	0.000189833
157.2	0.000214585	0.000229923	0.000265199	0.00018346	0.000210854	0.000237409	0.000170218	0.000164172	0.000150839	0.000194317	0.000219294	0.000189806
157.3	0.000214622	0.000230007	0.000265227	0.000183533	0.000210854	0.000237517	0.000170282	0.000163783	0.000150894	0.000198298	0.000220706	0.000189976
157.4	0.00021465	0.000230016	0.00026532	0.000183542	0.000210975	0.000237382	0.000170338	0.000163683	0.000150867	0.000195925	0.000219294	0.0001902
157.5	0.000214678	0.000230053	0.000265394	0.000183578	0.000210956	0.000237463	0.000170393	0.000164634	0.000150903	0.000192245	0.000214623	0.000190245
157.6	0.000214779	0.000230044	0.000265329	0.000183587	0.000210993	0.000237625	0.000170402	0.00016515	0.000151004	0.000191548	0.00021417	0.000190317
157.7	0.000214863	0.000230127	0.000265403	0.000183615	0.000210975	0.00023772	0.000170421	0.000165304	0.000150968	0.000192099	0.000213613	0.000190837
157.8	0.0002149	0.000230201	0.000265551	0.000183688	0.000211012	0.000237747	0.000170467	0.000165938	0.000151013	0.000191497	0.00021397	0.000190469
157.9	0.00021502	0.000230321	0.000265625	0.000183697	0.000211095	0.000237747	0.000170513	0.000165848	0.000151215	0.000191144	0.000216985	0.000190209
158	0.000215196	0.000230432	0.000265681	0.00018377	0.000211095	0.000237828	0.000170577	0.000166319	0.000151325	0.000197292	0.000218518	0.000190523
158.1	0.000215279	0.000230479	0.000265773	0.000183833	0.000211215	0.00023799	0.000170651	0.000165721	0.000151417	0.000197765	0.000221812	0.000190173
158.2	0.000215436	0.00023059	0.000265801	0.000183842	0.000211363	0.000238031	0.000170688	0.00016525	0.000151499	0.000193208	0.000220862	0.000190586
158.3	0.00021551	0.000230729	0.000265922	0.000183888	0.000211428	0.000238098	0.000170826	0.000164517	0.000151618	0.00019252	0.00021742	0.000190846
158.4	0.000215704	0.000230923	0.000266098	0.000183915	0.000211549	0.000238139	0.000170881	0.000165096	0.000151664	0.000195134	0.000216776	0.000191241
158.5	0.000215796	0.000231025	0.000266199	0.000183952	0.000211613	0.000238274	0.000170936	0.000165006	0.000151792	0.000192881	0.000217996	0.000190972
158.6	0.000215926	0.000231136	0.000266274	0.000184043	0.000211641	0.000238382	0.000171102	0.000166029	0.000151902	0.000194059	0.000219581	0.000191124
158.7	0.000216148	0.000231247	0.000266412	0.000184088	0.000211734	0.000238409	0.00017113	0.000166726	0.00015203	0.000196621	0.000215678	0.00019116
158.8	0.000216296	0.000231367	0.000266533	0.000184197	0.000211845	0.00023849	0.00017124	0.000166156	0.000152159	0.000196149	0.000215242	0.00019125
158.9	0.000216397	0.000231525	0.00026669	0.000184261	0.000211891	0.000238666	0.000171286	0.000166708	0.000152278	0.000197464	0.000217813	0.000191169
159	0.000216499	0.000231682	0.000266792	0.000184307	0.000212002	0.00023872	0.000171378	0.000167587	0.000152397	0.000197069	0.000220496	0.000191886
159.1	0.000216684	0.000231774	0.000266876	0.000184352	0.000212067	0.000238909	0.000171461	0.000167288	0.000152534	0.000195194	0.000216227	0.000191528
159.2	0.000216869	0.000231848	0.000267014	0.00018448	0.00021215	0.000238976	0.000171544	0.000167451	0.00015269	0.000193956	0.000215016	0.000191967
159.3	0.000217072	0.000232024	0.000267116	0.000184562	0.000212271	0.000239152	0.000171655	0.000167496	0.000152837	0.000196114	0.000217386	0.000192326
159.4	0.000217331	0.000232293	0.000267274	0.000184553	0.000212446	0.000239193	0.00017171	0.000167351	0.000153029	0.000193148	0.000215338	0.000192398
159.5	0.000217553	0.000232422	0.000267413	0.000184634	0.000212539	0.000239382	0.00017182	0.00016669	0.000153249	0.000194609	0.000217508	0.000192774
159.6	0.000217803	0.000232607	0.000267653	0.000184735	0.000212724	0.000239585	0.000171931	0.000166192	0.00015346	0.000198685	0.000217917	0.000192963
159.7	0.000218052	0.000232811	0.000267774	0.000184835	0.000212835	0.000239598	0.000172078	0.000167894	0.000153671	0.000198479	0.00021302	0.000192559
159.8	0.000218274	0.000233042	0.000267968	0.000184926	0.000212974	0.000239679	0.000172124	0.000167759	0.000153826	0.000196063	0.000211922	0.000192882
159.9	0.000218533	0.000233274	0.000268126	0.000185044	0.000213048	0.000239895	0.000172244	0.000167677	0.000154037	0.000200216	0.000213517	0.000192774
160	0.000218783	0.000233487	0.00026833	0.000185144	0.000213178	0.000240057	0.000172447	0.000168347	0.000154285	0.000195727	0.000214257	0.000193886
160.1	0.000219014	0.000233625	0.000268487	0.000185163	0.000213289	0.000240098	0.000172548	0.00016842	0.000154505	0.000201729	0.000220653	0.000194406
160.2	0.000219291	0.000233783	0.000268607	0.000185272	0.000213428	0.00024026	0.000172613	0.000169153	0.000154724	0.000204541	0.000219006	0.000194245
160.3	0.000219531	0.000234042	0.000268765	0.000185281	0.000213557	0.000240409	0.000172649	0.000169443	0.000154926	0.000203277	0.000220087	0.000194335
160.4	0.000219772	0.000234199	0.000268969	0.000185372	0.000213687	0.000240571	0.00017276	0.000169045	0.000155064	0.000196295	0.000220139	0.000194675
160.5	0.000220012	0.000234403	0.000269107	0.00018549	0.000213752	0.000240598	0.000172916	0.000168583	0.000155283	0.000200035	0.000219974	0.000195223
160.6	0.000220216	0.000234597	0.000269246	0.000185536	0.000213881	0.000240774	0.000172972	0.000169624	0.000155485	0.000199072	0.000214702	0.000195886
160.7	0.000220428	0.000234782	0.000269469	0.000185554	0.000214011	0.000240882	0.000173091	0.000169398	0.000155732	0.000198186	0.000213386	0.000195743
160.8	0.000220669	0.000234967	0.000269561	0.000185609	0.000214103	0.000240963	0.000173156	0.000169307	0.000155952	0.000200921	0.000219163	0.000196182
160.9	0.000220881	0.000235078	0.000269746	0.000185763	0.000214187	0.000241071	0.000173257	0.000168347	0.000156071	0.000203242	0.00022596	0.000196478
161	0.000221112	0.000235254	0.000269913	0.000185818	0.000214251	0.000241179	0.000173322	0.000168103	0.000156273	0.000203277	0.000224853	0.000196299
161.1	0.000221279	0.000235467	0.000270024	0.000185873	0.000214427	0.00024122	0.000173423	0.000169026	0.00015642	0.000202374	0.000223442	0.000196415
161.2	0.000221501	0.000235634	0.00027008	0.000185964	0.000214511	0.000241409	0.000173497	0.000170394	0.00015664	0.00020191	0.000223659	0.000196523
161.3	0.000221723	0.000235754	0.000270237	0.000186082	0.000214557	0.00024153	0.000173524	0.000170303	0.000156786	0.000194721	0.000220453	0.000197034
161.4	0.000221963	0.000235902	0.000270376	0.000186119	0.000214622	0.00024153	0.000173644	0.000169026	0.000156969	0.00019221	0.000222013	0.000197599
161.5	0.000222129	0.000236087	0.00027045	0.000186146	0.000214724	0.000241571	0.000173681	0.000169932	0.000157144	0.000198505	0.000223747	0.000197402
161.6	0.000222333	0.000236208	0.000270524	0.000186173	0.000214862	0.000241747	0.000173791	0.000169742	0.000157318	0.00019743	0.000221751	0.000197348
161.7	0.000222499	0.000236365	0.000270673	0.000186219	0.000214955	0.000241733	0.000173856	0.000169045	0.000157409	0.000194283	0.000221063	0.000197814
161.8	0.000222666	0.000236532	0.000270793	0.000186255	0.000215047	0.000241774	0.000173874	0.000170711	0.000157583	0.000194506	0.000221481	0.000197949
161.9	0.00022286	0.000236689	0.00027095	0.000186383	0.000215047	0.000241841	0.000173994	0.000171146	0.000157785	0.000190198	0.00022305	0.000198182
162	0.000223054	0.000236883	0.00027108	0.00018641	0.000215103	0.000241909	0.000174049	0.000171924	0.000157922	0.000196389	0.000223267	0.000198379
162.1	0.000223174	0.000236994	0.000271136	0.000186446	0.000215159	0.000242003	0.000174141	0.000172268	0.000157977	0.000197206	0.000224304	0.000198738
162.2	0.000223267	0.000237041	0.000271219	0.000186428	0.000215214	0.00024199	0.000174233	0.000171635	0.000158087	0.000192924	0.000225585	0.000199168
162.3	0.000223368	0.000237087	0.000271265	0.000186428	0.000215297	0.000242017	0.000174261	0.000171309	0.000158197	0.000189614	0.000230317	0.000199106
162.4	0.00022347	0.000237198	0.000271339	0.000186537	0.000215279	0.00024203	0.000174233	0.000171227	0.000158326	0.000190164	0.000234038	0.000198962
162.5	0.000223609	0.000237318	0.000271339	0.000186565	0.000215288	0.000242084	0.000174298	0.000171028	0.000158381	0.000194377	0.000235798	0.000199115
162.6	0.000223729	0.000237364	0.000271478	0.000186565	0.000215381	0.000242206	0.000174344	0.000171942	0.000158463	0.000197103	0.00023077	0.000199231
162.7	0.000223738	0.000237457	0.000271543	0.000186583	0.000215344	0.00024222	0.000174418	0.000171861	0.000158564	0.000196054	0.000227032	0.000199707
162.8	0.00022384	0.000237522	0.000271534	0.000186519	0.000215362	0.000242206	0.000174418	0.000171816	0.000158637	0.000195168	0.00023172	0.000199402
162.9	0.000224034	0.000237494	0.000271589	0.000186601	0.000215371	0.000242233	0.000174427	0.000172296	0.000158729	0.000196269	0.000236085	0.000199348
163	0.000224108	0.000237577	0.000271691	0.000186592	0.000215381	0.00024226	0.000174445	0.000172395	0.000158738	0.000197017	0.000233785	0.000199375
163.1	0.00022408	0.000237642	0.000271793	0.000186583	0.000215446	0.000242314	0.00017451	0.00017216	0.000158793	0.000195332	0.000231467	0.000199115
163.2	0.000224219	0.000237707	0.000271756	0.000186619	0.000215473	0.000242382	0.00017451	0.000172486	0.000158912	0.000197713	0.000231092	0.000199348
163.3	0.000224228	0.000237781	0.000271765	0.000186665	0.00021551	0.000242368	0.000174519	0.000172395	0.000158976	0.000197782	0.000230334	0.00020011
163.4	0.000224293	0.000237799	0.000271747	0.00018661	0.000215492	0.000242368	0.000174565	0.000172531	0.000159031	0.000196054	0.000231763	0.000199545
163.5	0.000224376	0.000237818	0.000271876	0.000186592	0.000215492	0.000242382	0.000174593	0.000171988	0.000159068	0.000194154	0.000232182	0.000199339
163.6	0.000224441	0.000237883	0.000271876	0.00018661	0.00021552	0.000242341	0.000174657	0.000172477	0.00015905	0.000194687	0.000227032	0.000199357
163.7	0.000224478	0.000237957	0.000271849	0.000186556	0.000215492	0.000242355	0.00017463	0.0001734	0.000159077	0.000199012	0.000230604	0.000199321
163.8	0.000224487	0.000237975	0.000271876	0.000186547	0.000215492	0.000242368	0.000174648	0.000171091	0.000159095	0.000197713	0.000230256	0.000199635
163.9	0.00022445	0.000237957	0.000271849	0.000186583	0.000215455	0.000242382	0.000174648	0.000170539	0.000159132	0.00019798	0.000231049	0.000199464
164	0.000224468	0.000237929	0.000271932	0.000186574	0.000215399	0.00024222	0.000174657	0.000172377	0.00015916	0.000199915	0.000229219	0.000199464
164.1	0.000224487	0.000237985	0.000271951	0.00018651	0.000215436	0.000242233	0.000174685	0.000172214	0.000159068	0.000197997	0.000229193	0.000199725
164.2	0.000224524	0.000237948	0.000271886	0.000186492	0.000215436	0.000242274	0.000174611	0.000171462	0.000159077	0.000198857	0.000228984	0.00019968
164.3	0.000224496	0.000237985	0.000271867	0.000186446	0.000215381	0.000242274	0.000174593	0.000170982	0.000159095	0.000196527	0.000226814	0.000199895
164.4	0.000224478	0.000237975	0.000271839	0.000186437	0.000215353	0.000242314	0.000174602	0.000170548	0.00015904	0.000197593	0.000225515	0.000199904
164.5	0.000224487	0.00023792	0.000271747	0.000186437	0.000215371	0.000242247	0.000174666	0.000171535	0.000159059	0.00019614	0.000224714	0.000199617
164.6	0.000224487	0.000237948	0.000271775	0.000186374	0.000215334	0.00024226	0.000174611	0.000171245	0.000159013	0.00019393	0.000225141	0.000199751
164.7	0.000224533	0.000237874	0.000271775	0.000186328	0.000215362	0.000242193	0.000174574	0.000170892	0.000158976	0.000194265	0.000227581	0.000199671
164.8	0.000224478	0.000237818	0.000271691	0.000186374	0.000215297	0.000242166	0.00017463	0.00017091	0.000158949	0.000194627	0.000226753	0.000199644
164.9	0.000224376	0.000237772	0.000271599	0.000186383	0.000215186	0.000242084	0.000174547	0.000170756	0.000158903	0.000194833	0.000226849	0.000199967
165	0.000224348	0.000237698	0.000271543	0.000186319	0.000215131	0.000242017	0.000174565	0.000170702	0.000158848	0.000195418	0.000226927	0.000199832
165.1	0.000224265	0.000237661	0.000271525	0.000186255	0.000215057	0.000242017	0.000174574	0.000170756	0.000158793	0.000194326	0.000227685	0.00019959
165.2	0.000224191	0.000237642	0.000271478	0.000186119	0.000215038	0.000241976	0.000174519	0.000171752	0.000158729	0.00019068	0.000225393	0.000199204
165.3	0.000224191	0.000237559	0.000271515	0.000186119	0.000214983	0.000241949	0.000174556	0.000171716	0.000158701	0.000192494	0.000223555	0.000199294
165.4	0.000224117	0.000237439	0.000271413	0.000186164	0.000214918	0.000241868	0.000174556	0.000171979	0.000158646	0.000195057	0.000226552	0.000199572
165.5	0.000224043	0.000237457	0.00027133	0.000186073	0.000214955	0.000241949	0.000174547	0.000171752	0.000158656	0.000194627	0.000228853	0.000199769
165.6	0.000223914	0.000237476	0.000271321	0.000186109	0.000214872	0.000241801	0.000174491	0.000171055	0.000158591	0.000198367	0.000226396	0.000199653
165.7	0.000223877	0.000237411	0.000271173	0.000186109	0.000214807	0.000241814	0.000174445	0.000170973	0.000158527	0.000195297	0.000225681	0.000199258
165.8	0.000223747	0.00023729	0.000271136	0.000186119	0.00021477	0.000241706	0.000174436	0.000170765	0.000158436	0.000196449	0.000226239	0.000199106
165.9	0.000223701	0.000237235	0.000271099	0.000186055	0.000214659	0.000241693	0.000174408	0.000172033	0.00015839	0.000198204	0.000224871	0.000199052
166	0.000223683	0.000237198	0.000271071	0.000185946	0.000214594	0.000241598	0.000174307	0.000172187	0.000158262	0.000192838	0.000221376	0.000199025
166.1	0.000223609	0.000237133	0.000271034	0.000185936	0.000214631	0.000241571	0.00017428	0.000171263	0.00015817	0.00019381	0.000219033	0.000198747
166.2	0.000223488	0.000237004	0.000270941	0.000185964	0.000214548	0.00024149	0.000174243	0.000170457	0.000158078	0.000193767	0.000218736	0.000199303
166.3	0.000223368	0.000236948	0.000270858	0.000185909	0.000214418	0.000241503	0.000174197	0.000170838	0.00015795	0.000194618	0.000222047	0.000199491
166.4	0.000223267	0.000236865	0.0002707	0.000185818	0.000214316	0.00024149	0.000174178	0.000170158	0.000157895	0.000190233	0.000224548	0.000199294
166.5	0.0002231	0.000236754	0.000270589	0.000185836	0.00021427	0.000241368	0.000174095	0.00016976	0.000157822	0.000185478	0.00022284	0.000198899
166.6	0.000223054	0.000236652	0.000270543	0.000185773	0.000214233	0.000241274	0.000174077	0.000169543	0.000157638	0.000183389	0.00022596	0.000198406
166.7	0.000222887	0.000236532	0.000270515	0.000185736	0.000214159	0.00024122	0.00017404	0.000169642	0.000157556	0.000185349	0.00022664	0.000198451
166.8	0.00022274	0.000236365	0.000270404	0.000185682	0.000214113	0.000241084	0.000173985	0.000169316	0.000157464	0.000183818	0.000226457	0.000198227
166.9	0.000222592	0.000236226	0.000270284	0.000185618	0.000213955	0.000241017	0.000173939	0.000169633	0.000157345	0.000182649	0.000226579	0.000197967
167	0.000222407	0.000236152	0.0002702	0.000185636	0.000213816	0.000240976	0.000173893	0.00016938	0.000157199	0.000183423	0.000226073	0.000197787
167.1	0.000222277	0.000235985	0.000270071	0.000185581	0.000213761	0.000240855	0.000173856	0.000169769	0.000157089	0.000185856	0.00022379	0.000197384
167.2	0.000222111	0.000235856	0.000269996	0.000185481	0.00021377	0.000240855	0.000173782	0.000168836	0.000156933	0.000185186	0.000225925	0.000197088
167.3	0.000222009	0.000235819	0.000269885	0.000185418	0.000213622	0.000240747	0.000173727	0.000169334	0.000156869	0.000188986	0.000220662	0.00019698
167.4	0.000221861	0.000235717	0.000269709	0.000185272	0.000213492	0.000240679	0.000173699	0.000168845	0.00015675	0.000190474	0.000221681	0.000196702
167.5	0.000221612	0.000235578	0.000269626	0.000185281	0.000213437	0.000240584	0.000173653	0.000167632	0.000156566	0.000192907	0.000220366	0.000196756
167.6	0.000221436	0.000235449	0.000269506	0.000185245	0.000213354	0.000240463	0.00017357	0.000167949	0.000156438	0.000191308	0.000217734	0.000196577
167.7	0.000221316	0.000235301	0.00026933	0.000185153	0.000213261	0.000240422	0.000173497	0.000168248	0.000156319	0.000188548	0.000220531	0.000196639
167.8	0.000221242	0.00023519	0.000269246	0.000185135	0.000213141	0.000240355	0.000173469	0.000169054	0.0001562	0.000187086	0.000222814	0.000196173
167.9	0.000221066	0.000235051	0.000269191	0.000185081	0.000213076	0.000240247	0.000173349	0.000168257	0.000156035	0.000187731	0.000222108	0.000195832
168	0.000220918	0.000234893	0.000269107	0.000185017	0.00021302	0.00024022	0.000173331	0.000166989	0.000155879	0.000191419	0.000221952	0.000195895
168.1	0.000220835	0.000234792	0.000269024	0.000184953	0.000212937	0.000240193	0.000173349	0.000167668	0.000155778	0.000193225	0.000222379	0.000195474
168.2	0.000220743	0.000234736	0.00026895	0.000184899	0.000212881	0.000240085	0.000173285	0.000168184	0.00015565	0.000195005	0.000222082	0.000195644
168.3	0.000220558	0.000234616	0.000268839	0.00018488	0.000212761	0.000240085	0.00017323	0.000168447	0.000155513	0.000191359	0.000219538	0.000195196
168.4	0.000220391	0.000234495	0.000268746	0.000184835	0.000212622	0.00024003	0.000173174	0.000168012	0.000155357	0.000189089	0.000223171	0.000195231
168.5	0.00022028	0.000234338	0.000268718	0.000184762	0.000212483	0.000239936	0.000173128	0.000167342	0.000155283	0.000193053	0.00022162	0.000195124
168.6	0.000220142	0.000234292	0.000268589	0.000184698	0.000212419	0.000239909	0.000173064	0.00016736	0.000155109	0.000194042	0.000221376	0.000194496
168.7	0.000220058	0.000234181	0.000268524	0.000184671	0.000212326	0.000239733	0.000173055	0.000166817	0.000155009	0.00019283	0.000221507	0.000194119
168.8	0.000219911	0.000234097	0.000268468	0.00018458	0.000212335	0.000239706	0.00017299	0.000166916	0.00015488	0.000193311	0.000216183	0.000193886
168.9	0.000219818	0.000234051	0.00026845	0.000184498	0.000212298	0.000239652	0.000172963	0.000166799	0.000154816	0.000189261	0.000217961	0.00019325
169	0.000219763	0.000234033	0.000268376	0.000184516	0.000212233	0.000239693	0.000172926	0.000167297	0.000154752	0.000190431	0.000216462	0.000193644
169.1	0.000219652	0.000233894	0.00026832	0.000184498	0.000212187	0.000239598	0.000172944	0.000167514	0.000154596	0.000192099	0.000217978	0.000193519
169.2	0.000219587	0.000233848	0.000268274	0.000184407	0.000212187	0.000239544	0.000172926	0.000166817	0.000154514	0.000194893	0.000217516	0.00019377
169.3	0.000219476	0.000233764	0.000268181	0.000184352	0.000212085	0.00023949	0.000172972	0.000167116	0.00015444	0.000191987	0.000219712	0.000193572
169.4	0.000219337	0.000233727	0.000268135	0.000184389	0.000212011	0.000239463	0.000172926	0.000165812	0.00015444	0.000186647	0.000219433	0.000193106
169.5	0.000219236	0.000233625	0.000268042	0.000184307	0.000211928	0.000239328	0.000172815	0.000166074	0.00015434	0.000186622	0.000222535	0.000193151
169.6	0.000219208	0.000233533	0.000267987	0.000184261	0.000211826	0.000239368	0.000172788	0.000166545	0.000154257	0.00018976	0.000224609	0.00019325
169.7	0.000219134	0.00023344	0.000267913	0.000184279	0.000211854	0.00023949	0.000172769	0.00016602	0.000154175	0.000187774	0.000220688	0.000193025
169.8	0.000219088	0.00023344	0.000267885	0.000184261	0.000211845	0.000239382	0.00017276	0.000166183	0.00015412	0.000185332	0.000221586	0.000193465
169.9	0.00021906	0.000233431	0.000267903	0.000184207	0.000211835	0.000239395	0.000172769	0.000166672	0.000154111	0.000188161	0.000222309	0.000193528
170	0.000219078	0.000233357	0.00026795	0.000184279	0.000211752	0.000239341	0.000172815	0.000167215	0.000154147	0.000187774	0.000222553	0.000193402
170.1	0.000219032	0.000233385	0.000267885	0.000184179	0.000211724	0.000239382	0.000172815	0.000167179	0.000154166	0.00018853	0.000222291	0.000193797
170.2	0.000218968	0.000233366	0.000267894	0.00018417	0.000211835	0.000239382	0.000172834	0.000166808	0.000154092	0.000189356	0.000226282	0.000193797
170.3	0.000219004	0.000233385	0.000267903	0.000184225	0.000211771	0.000239436	0.000172797	0.000166871	0.000154019	0.000189244	0.000229236	0.000193797
170.4	0.000218968	0.000233366	0.000267876	0.000184225	0.000211789	0.000239517	0.000172806	0.000166934	0.000154001	0.00018718	0.000229986	0.00019307
170.5	0.000219014	0.000233385	0.000267857	0.00018427	0.000211752	0.000239476	0.000172824	0.000165096	0.000154065	0.000190448	0.000231476	0.000193393
170.6	0.000219032	0.000233385	0.000267913	0.000184289	0.000211817	0.000239503	0.000172788	0.000165268	0.00015401	0.000193053	0.00022989	0.000193151
170.7	0.00021906	0.000233413	0.000267931	0.000184261	0.000211845	0.000239598	0.00017288	0.000166781	0.000154037	0.000190998	0.000228243	0.000193187
170.8	0.000219051	0.000233477	0.000267922	0.000184252	0.000211872	0.000239693	0.000172898	0.000167813	0.000154074	0.000191643	0.000228626	0.000193339
170.9	0.000219106	0.000233422	0.000267931	0.000184225	0.000211891	0.000239706	0.000172916	0.00016726	0.000154092	0.000190319	0.000227737	0.000193671
171	0.000219115	0.000233431	0.000268033	0.000184279	0.000211891	0.000239652	0.000172972	0.00016707	0.000154046	0.000189046	0.000226779	0.000193608
171.1	0.000219208	0.000233496	0.000267987	0.000184252	0.000211854	0.000239625	0.000172963	0.000167324	0.000154147	0.000187946	0.000225698	0.000193779
171.2	0.000219236	0.000233542	0.000268052	0.000184207	0.000211937	0.000239706	0.000173045	0.000168438	0.000154257	0.00018872	0.000226701	0.000193886
171.3	0.00021931	0.000233625	0.000268191	0.000184197	0.000211947	0.000239679	0.000173073	0.00016909	0.000154239	0.000193973	0.0002263	0.000194164
171.4	0.000219411	0.000233653	0.000268172	0.000184243	0.000211965	0.000239774	0.000173147	0.000168737	0.000154303	0.000196398	0.00022914	0.000194388
171.5	0.000219485	0.000233783	0.000268218	0.000184261	0.000212113	0.000239801	0.000173193	0.000168565	0.000154312	0.000195736	0.000229777	0.000194021
171.6	0.000219633	0.000233866	0.000268302	0.000184279	0.000212113	0.000239963	0.000173248	0.000168827	0.000154395	0.000194928	0.000231763	0.000194057
171.7	0.000219744	0.000233922	0.000268459	0.000184352	0.000212159	0.000240057	0.000173266	0.000169932	0.000154505	0.000195057	0.000231763	0.000194191
171.8	0.000219809	0.00023407	0.000268626	0.000184389	0.000212187	0.000240152	0.00017334	0.000169805	0.000154615	0.000197722	0.000226788	0.000194084
171.9	0.000219864	0.000234125	0.000268617	0.000184398	0.000212289	0.000240206	0.000173395	0.000168999	0.00015466	0.000199485	0.000227372	0.000194218
172	0.000219984	0.000234171	0.000268691	0.000184398	0.000212317	0.00024022	0.000173487	0.000168764	0.000154798	0.000198014	0.00022799	0.000194155
172.1	0.000220086	0.000234236	0.000268737	0.000184452	0.000212409	0.000240314	0.000173487	0.000168691	0.000154871	0.000196312	0.000227798	0.000194801
172.2	0.000220216	0.000234292	0.000268876	0.00018448	0.000212493	0.000240409	0.000173506	0.000167668	0.000154963	0.000195633	0.000228801	0.000194971
172.3	0.000220299	0.000234421	0.00026895	0.000184461	0.000212585	0.00024049	0.000173552	0.00016832	0.000155091	0.000196647	0.000230901	0.000194873
172.4	0.000220382	0.000234514	0.000268969	0.000184525	0.000212613	0.000240571	0.000173653	0.00016957	0.000155173	0.000195667	0.000228914	0.000194702
172.5	0.000220493	0.000234634	0.000269107	0.000184543	0.000212724	0.000240639	0.000173644	0.000169443	0.000155228	0.000194274	0.000228182	0.000195178
172.6	0.000220613	0.000234736	0.000269219	0.000184634	0.00021277	0.000240787	0.000173736	0.000169687	0.00015532	0.000197903	0.000226945	0.00019524
172.7	0.00022077	0.000234884	0.00026933	0.000184762	0.000212844	0.000240814	0.000173791	0.000170213	0.000155467	0.000198083	0.000222457	0.000194944
172.8	0.000220992	0.000235023	0.000269422	0.000184744	0.00021303	0.000240949	0.000173939	0.000169334	0.000155567	0.000197868	0.000223668	0.000195115
172.9	0.00022114	0.000235143	0.000269589	0.000184817	0.000213104	0.000241112	0.000174022	0.00016938	0.00015576	0.000196836	0.000221246	0.000195554
173	0.000221288	0.000235254	0.000269654	0.000184935	0.00021315	0.000241233	0.000174077	0.000170285	0.00015587	0.000198444	0.000221106	0.00019594
173.1	0.000221445	0.000235467	0.000269793	0.000184926	0.00021327	0.000241287	0.00017416	0.000169316	0.000155989	0.000193328	0.000222509	0.000195868
173.2	0.000221565	0.000235587	0.000269959	0.000185053	0.000213418	0.000241422	0.000174169	0.000169398	0.000156136	0.000194051	0.000223232	0.000195922
173.3	0.00022176	0.0002358	0.000270061	0.000185072	0.000213474	0.000241436	0.000174289	0.000169515	0.000156328	0.000196235	0.000222396	0.000195527
173.4	0.000222	0.000235939	0.000270209	0.000185153	0.000213622	0.000241557	0.000174464	0.000169751	0.000156493	0.000196733	0.000223555	0.000196083
173.5	0.000222203	0.000236143	0.000270404	0.000185181	0.000213742	0.000241706	0.000174501	0.000170095	0.000156759	0.000193397	0.000227014	0.000196119
173.6	0.000222397	0.000236282	0.000270469	0.000185272	0.000213844	0.000241814	0.000174583	0.000170095	0.000156896	0.000193801	0.000225803	0.000196639
173.7	0.000222703	0.000236328	0.000270673	0.000185299	0.000213927	0.000241963	0.00017463	0.000170376	0.000157043	0.000197481	0.000226962	0.000197088
173.8	0.000222869	0.000236467	0.00027083	0.000185372	0.000214001	0.000242084	0.000174712	0.000170946	0.000157226	0.000196209	0.000224374	0.000197088
173.9	0.000223017	0.000236652	0.000271006	0.000185427	0.000214048	0.000242138	0.00017486	0.000171589	0.000157382	0.000196785	0.000221089	0.000197689
174	0.000223183	0.000236846	0.000271062	0.000185427	0.00021415	0.000242166	0.000174924	0.000170964	0.000157547	0.000196621	0.000224348	0.000197868
174.1	0.000223414	0.000236939	0.000271219	0.000185518	0.000214298	0.000242355	0.000175035	0.00017158	0.000157748	0.000191144	0.000226518	0.000198012
174.2	0.000223683	0.000237133	0.00027133	0.000185627	0.000214409	0.000242503	0.000175081	0.000171272	0.000157886	0.000191265	0.000224836	0.000198119
174.3	0.000223803	0.000237337	0.000271441	0.000185654	0.000214427	0.00024253	0.00017509	0.000172151	0.000157987	0.000193044	0.000223895	0.000198245
174.4	0.000224062	0.000237476	0.000271469	0.000185709	0.000214538	0.000242571	0.000175173	0.000171933	0.000158216	0.00019485	0.000220732	0.000198496
174.5	0.000224247	0.000237605	0.000271608	0.000185709	0.000214649	0.000242584	0.000175265	0.000172042	0.000158344	0.000191832	0.000218274	0.00019855
174.6	0.000224357	0.00023779	0.000271765	0.000185782	0.000214659	0.000242706	0.000175339	0.000172857	0.000158509	0.000189579	0.000216174	0.000198469
174.7	0.000224524	0.000237929	0.000271867	0.0001859	0.000214807	0.000242855	0.00017544	0.000172857	0.000158711	0.0001889	0.000220148	0.000198873
174.8	0.000224773	0.000238068	0.000271997	0.000185955	0.000214927	0.000242936	0.000175514	0.000173373	0.00015882	0.000190181	0.000220453	0.000199079
174.9	0.000224977	0.000238188	0.000272154	0.000185982	0.000214964	0.000242963	0.000175578	0.000172884	0.000158985	0.000190207	0.000221028	0.000199231
175	0.000225116	0.000238373	0.000272275	0.000186091	0.000214983	0.000243071	0.000175679	0.000171834	0.000159169	0.000191428	0.000220523	0.000199061
175.1	0.000225291	0.000238484	0.00027234	0.000186082	0.000215085	0.000243152	0.000175716	0.000172214	0.000159297	0.000191127	0.000220592	0.000199518
175.2	0.000225476	0.000238549	0.000272469	0.000186146	0.000215233	0.000243206	0.000175753	0.000172948	0.000159489	0.00019289	0.000226343	0.000199473
175.3	0.000225624	0.00023866	0.000272599	0.000186237	0.00021526	0.000243287	0.000175882	0.000172839	0.000159554	0.00019626	0.000230665	0.000200056
175.4	0.00022579	0.000238864	0.000272691	0.000186219	0.00021527	0.000243301	0.000175928	0.000172866	0.000159737	0.000194437	0.000231406	0.000200568
175.5	0.000226049	0.000238984	0.000272775	0.000186255	0.000215399	0.000243382	0.000176011	0.000172296	0.000159874	0.000191712	0.000223137	0.000200415
175.6	0.000226216	0.000239123	0.000272942	0.000186337	0.000215418	0.000243584	0.000176076	0.000173518	0.00016003	0.000191437	0.000227938	0.000199985
175.7	0.000226354	0.000239234	0.000273016	0.000186337	0.000215483	0.000243584	0.000176112	0.000173464	0.000160177	0.000192855	0.00023084	0.000200846
175.8	0.000226493	0.000239428	0.000273071	0.000186392	0.000215492	0.000243665	0.000176195	0.000173473	0.000160296	0.000194523	0.000230369	0.000200908
175.9	0.000226687	0.000239558	0.000273182	0.000186355	0.000215538	0.000243665	0.000176306	0.000174261	0.000160433	0.000194644	0.000227563	0.00020115
176	0.000226854	0.000239641	0.000273275	0.00018641	0.000215658	0.000243706	0.000176361	0.000174225	0.000160571	0.000195443	0.000228234	0.000201805
176.1	0.00022702	0.000239697	0.000273312	0.000186483	0.000215658	0.000243679	0.000176444	0.000173799	0.00016069	0.000196338	0.000234133	0.000202092
176.2	0.000227085	0.000239799	0.000273386	0.000186474	0.000215695	0.000243733	0.000176407	0.000172359	0.000160809	0.000195418	0.000234447	0.000202191
176.3	0.000227187	0.000239919	0.000273506	0.000186465	0.000215732	0.000243801	0.000176444	0.000172658	0.000160901	0.000196458	0.000233253	0.000202881
176.4	0.00022727	0.000239965	0.000273525	0.000186519	0.000215788	0.000243814	0.000176453	0.000173935	0.000161001	0.000194214	0.000235885	0.000202872
176.5	0.000227408	0.00024003	0.000273562	0.000186556	0.000215779	0.000243936	0.000176499	0.000173817	0.000161056	0.000191032	0.000241427	0.000202639
176.6	0.000227427	0.000240048	0.000273599	0.000186537	0.000215807	0.000243882	0.000176527	0.000173382	0.000161148	0.000195521	0.000245244	0.000202908
176.7	0.000227529	0.000240132	0.000273636	0.000186501	0.000215769	0.000243868	0.000176554	0.000173708	0.000161212	0.000196458	0.000245915	0.00020298
176.8	0.000227584	0.000240132	0.000273757	0.000186547	0.000215797	0.000243855	0.000176573	0.000174107	0.000161331	0.000194807	0.000251265	0.000202792
176.9	0.00022764	0.000240169	0.000273692	0.000186474	0.00021576	0.000243841	0.000176573	0.000175474	0.000161322	0.00019829	0.000251492	0.00020281
177	0.000227713	0.000240215	0.000273692	0.000186528	0.000215788	0.000243828	0.000176647	0.000175809	0.000161359	0.000198676	0.000249191	0.000202675
177.1	0.000227778	0.000240234	0.000273719	0.000186428	0.000215779	0.000243774	0.000176628	0.000174478	0.00016145	0.000197	0.00024859	0.000203007
177.2	0.000227871	0.000240261	0.00027371	0.000186401	0.000215714	0.000243801	0.000176665	0.000174279	0.000161524	0.000194489	0.000245836	0.000203088
177.3	0.000227945	0.000240317	0.00027371	0.000186474	0.000215807	0.000243774	0.000176674	0.000174215	0.000161597	0.000193509	0.000248111	0.000203132
177.4	0.000227935	0.000240326	0.000273821	0.000186519	0.000215807	0.000243868	0.00017672	0.000173527	0.000161615	0.000195074	0.00025035	0.000203123
177.5	0.000228	0.000240391	0.000273858	0.000186574	0.000215779	0.000243895	0.000176739	0.000173763	0.000161661	0.000192322	0.000250812	0.000203097
177.6	0.000228	0.000240446	0.000273905	0.000186528	0.000215769	0.000243868	0.000176785	0.000175619	0.000161698	0.000192709	0.000251074	0.000203321
177.7	0.000228046	0.000240372	0.000273942	0.000186446	0.000215816	0.000243814	0.000176822	0.000174551	0.000161753	0.000192709	0.000251143	0.000203464
177.8	0.000228065	0.000240391	0.000273895	0.000186383	0.000215742	0.000243733	0.000176822	0.000174641	0.00016178	0.000191944	0.000250899	0.000203375
177.9	0.000227982	0.000240409	0.000273821	0.000186455	0.000215732	0.000243801	0.000176729	0.000174478	0.00016167	0.000192907	0.000254908	0.000203823
178	0.000227972	0.000240437	0.000273831	0.000186446	0.000215668	0.000243747	0.000176711	0.00017456	0.00016167	0.000193036	0.000252895	0.000203805
178.1	0.000227991	0.000240456	0.000273812	0.000186419	0.00021564	0.000243774	0.000176748	0.000174125	0.000161661	0.000195839	0.000244852	0.000203419
178.2	0.000227954	0.000240409	0.000273794	0.000186446	0.000215723	0.00024376	0.000176729	0.000175212	0.000161652	0.000192787	0.000244381	0.000203868
178.3	0.000227982	0.000240428	0.000273803	0.000186337	0.000215649	0.000243679	0.000176656	0.000175284	0.000161661	0.000194162	0.000245697	0.000204029
178.4	0.000227963	0.000240419	0.000273803	0.000186328	0.000215621	0.000243692	0.000176702	0.00017408	0.000161643	0.000194429	0.00024676	0.000203868
178.5	0.000228028	0.000240409	0.000273757	0.000186319	0.000215529	0.000243665	0.000176674	0.000173962	0.000161652	0.000194455	0.000247597	0.000204316
178.6	0.000227991	0.000240271	0.000273719	0.000186273	0.000215529	0.000243584	0.000176637	0.000173446	0.000161652	0.00019626	0.000246002	0.000204639
178.7	0.000227954	0.000240252	0.000273682	0.000186282	0.000215501	0.000243571	0.000176702	0.000173618	0.000161597	0.000196441	0.000245462	0.000204729
178.8	0.000227889	0.000240197	0.000273673	0.00018631	0.000215436	0.000243503	0.000176656	0.000173926	0.000161606	0.000197008	0.00024676	0.000204442
178.9	0.000227815	0.000240215	0.000273562	0.000186219	0.000215399	0.000243544	0.000176554	0.000173899	0.000161524	0.000195581	0.000244547	0.000203518
179	0.000227704	0.000240095	0.000273497	0.000186255	0.00021539	0.000243517	0.00017661	0.000174034	0.000161514	0.000196639	0.000244059	0.000203393
179.1	0.000227704	0.000240076	0.000273469	0.000186282	0.000215307	0.000243436	0.000176591	0.000173899	0.00016146	0.000192365	0.00024595	0.000204137
179.2	0.00022764	0.000240002	0.000273423	0.000186219	0.00021527	0.000243436	0.000176554	0.000173391	0.000161395	0.000193552	0.000246473	0.000204236
179.3	0.000227593	0.000239993	0.000273423	0.000186155	0.000215196	0.000243328	0.000176481	0.000173183	0.000161322	0.000193225	0.000247536	0.00020428
179.4	0.000227482	0.00023991	0.000273358	0.000186119	0.000215279	0.000243301	0.000176435	0.000173645	0.000161258	0.000188049	0.000247379	0.000204128
179.5	0.000227436	0.00023978	0.000273312	0.000186109	0.000215186	0.000243233	0.000176426	0.000174043	0.000161203	0.000189837	0.000249409	0.000204047
179.6	0.000227362	0.000239678	0.000273256	0.000186064	0.000215029	0.000243098	0.000176352	0.000174188	0.000161111	0.000188805	0.000249923	0.000203805
179.7	0.000227334	0.00023966	0.000273173	0.000185991	0.000214946	0.000243125	0.000176352	0.000174306	0.00016102	0.000186836	0.000249453	0.000203886
179.8	0.000227205	0.000239595	0.000273127	0.000185982	0.00021489	0.000243057	0.000176315	0.000174143	0.000160974	0.000189364	0.000248581	0.000203231
179.9	0.000227113	0.000239586	0.00027309	0.000185946	0.000214881	0.000243071	0.000176306	0.000174152	0.000160891	0.000188677	0.000247989	0.000203132
180	0.000227011	0.000239586	0.000272979	0.000185882	0.000214862	0.000242963	0.000176269	0.000173754	0.000160846	0.000189416	0.000245218	0.00020289
180.1	0.000226974	0.000239475	0.000272867	0.000185791	0.000214742	0.000242909	0.000176223	0.000172884	0.000160763	0.000190697	0.000245331	0.000203168
180.2	0.000226891	0.000239373	0.00027283	0.000185727	0.000214733	0.000242963	0.000176223	0.000172567	0.000160736	0.000190585	0.000248503	0.000203141
180.3	0.000226789	0.000239299	0.000272784	0.000185718	0.000214631	0.000242814	0.00017614	0.000172105	0.00016058	0.000191832	0.000247562	0.000202298
180.4	0.000226715	0.000239271	0.000272701	0.000185645	0.000214585	0.000242747	0.000176122	0.000172703	0.000160461	0.000191677	0.000245845	0.000202558
180.5	0.000226539	0.000239104	0.00027258	0.000185554	0.000214529	0.000242625	0.000176039	0.00017292	0.000160378	0.00019068	0.000246002	0.000202792
180.6	0.000226438	0.000239003	0.000272469	0.00018549	0.000214437	0.000242544	0.000175983	0.000172268	0.000160268	0.000193569	0.000251422	0.000202325
180.7	0.000226253	0.000238919	0.000272377	0.000185418	0.000214316	0.000242449	0.000175845	0.000172368	0.000160149	0.000194936	0.000259274	0.000202334
180.8	0.000226086	0.000238808	0.000272275	0.000185372	0.000214233	0.000242368	0.00017591	0.000172069	0.000160021	0.000194042	0.000253653	0.000202307
180.9	0.000225929	0.000238669	0.000272145	0.00018529	0.000214159	0.000242341	0.000175864	0.000172703	0.000159902	0.000192271	0.000251736	0.000201841
181	0.000225846	0.000238521	0.000272071	0.00018519	0.000213983	0.000242287	0.000175781	0.00017293	0.000159819	0.000193535	0.00025157	0.000202523
181.1	0.000225643	0.000238364	0.000271941	0.000185108	0.000213835	0.000242193	0.000175679	0.000172685	0.000159718	0.000196578	0.000251858	0.000202074
181.2	0.000225513	0.000238207	0.000271867	0.000185008	0.000213789	0.000242084	0.000175587	0.000171254	0.000159544	0.000196793	0.000250342	0.000201554
181.3	0.000225319	0.000238151	0.000271756	0.000185026	0.000213687	0.000241949	0.000175597	0.000170992	0.000159361	0.000193612	0.000249575	0.000201509
181.4	0.00022519	0.000237994	0.000271599	0.000184908	0.000213622	0.000241787	0.000175532	0.000171834	0.00015926	0.000194498	0.000249871	0.000201312
181.5	0.000225032	0.000237855	0.000271432	0.000184862	0.000213492	0.000241706	0.000175468	0.000171254	0.000159105	0.000194902	0.00024676	0.000200783
181.6	0.000224857	0.000237716	0.000271395	0.000184853	0.000213391	0.000241666	0.00017544	0.000170684	0.000158995	0.000191531	0.000246943	0.000200783
181.7	0.00022469	0.000237624	0.000271349	0.000184789	0.000213326	0.000241625	0.000175357	0.000170321	0.000158848	0.00019258	0.000250315	0.00020055
181.8	0.000224468	0.000237494	0.000271182	0.000184735	0.000213261	0.000241463	0.000175293	0.000169751	0.000158656	0.000193388	0.000247727	0.000200119
181.9	0.000224339	0.000237364	0.000271043	0.000184644	0.00021315	0.000241436	0.000175228	0.000169479	0.000158481	0.000192959	0.000243327	0.000199599
182	0.000224154	0.000237244	0.000270913	0.000184562	0.000213002	0.000241409	0.000175191	0.000169742	0.000158371	0.000195228	0.000244102	0.000199447
182.1	0.000224071	0.000237105	0.000270839	0.000184589	0.000212891	0.000241247	0.000175155	0.000169959	0.000158207	0.000194051	0.000245636	0.000199608
182.2	0.000223877	0.000236967	0.0002707	0.00018458	0.000212826	0.000241179	0.000175118	0.000170195	0.000158069	0.000194248	0.000246699	0.000199554
182.3	0.000223738	0.000236828	0.000270617	0.000184461	0.000212807	0.000241098	0.000175062	0.000170539	0.000157922	0.000192873	0.000245314	0.00019916
182.4	0.000223562	0.000236726	0.00027046	0.00018438	0.000212632	0.000240949	0.000174915	0.000170294	0.000157785	0.00018878	0.000243579	0.000198989
182.5	0.000223396	0.000236633	0.000270367	0.000184343	0.000212594	0.000241003	0.000174887	0.000170484	0.000157629	0.000187989	0.0002408	0.000198774
182.6	0.00022323	0.000236504	0.000270293	0.000184279	0.000212594	0.00024099	0.000174878	0.000170186	0.000157455	0.000188057	0.00024378	0.000198926
182.7	0.000223072	0.000236383	0.0002702	0.000184252	0.000212428	0.000240882	0.000174805	0.000170566	0.000157309	0.000188943	0.000240869	0.000198514
182.8	0.000222915	0.000236245	0.000269996	0.000184234	0.000212298	0.000240828	0.000174768	0.000170095	0.000157226	0.000190895	0.000244155	0.000197931
182.9	0.000222777	0.00023605	0.000269904	0.000184207	0.00021228	0.00024072	0.000174703	0.000169796	0.000157024	0.00018921	0.000250228	0.000197626
183	0.000222555	0.000235902	0.000269821	0.000184097	0.000212169	0.000240612	0.000174611	0.000169316	0.000156905	0.000190405	0.000250708	0.000197348
183.1	0.00022236	0.000235837	0.000269746	0.000184052	0.000212076	0.000240544	0.000174639	0.000170539	0.000156731	0.000191265	0.000247849	0.000197285
183.2	0.000222305	0.000235708	0.000269635	0.000184015	0.00021203	0.000240476	0.000174602	0.000170421	0.000156585	0.000188238	0.000244974	0.000197438
183.3	0.000222231	0.000235597	0.000269487	0.000183952	0.000212048	0.000240422	0.000174547	0.000169697	0.000156539	0.000184687	0.000246141	0.000197007
183.4	0.000222148	0.000235569	0.000269478	0.000183943	0.000211974	0.000240382	0.00017451	0.000169561	0.000156484	0.000183973	0.000245863	0.000197034
183.5	0.000222037	0.000235486	0.000269515	0.000183906	0.000211965	0.000240382	0.00017451	0.000169823	0.000156319	0.000184781	0.000246255	0.000196873
183.6	0.000221889	0.000235495	0.000269432	0.000183861	0.000211872	0.000240409	0.000174473	0.000169869	0.000156273	0.000187963	0.000247509	0.000196478
183.7	0.000221852	0.000235384	0.000269413	0.000183797	0.000211817	0.000240368	0.000174445	0.00016986	0.000156218	0.000183569	0.000246385	0.000196299
183.8	0.00022176	0.00023531	0.00026932	0.000183788	0.000211771	0.000240422	0.000174418	0.000170838	0.000156099	0.000181832	0.000249671	0.000195877
183.9	0.000221704	0.000235227	0.000269265	0.000183788	0.000211826	0.000240355	0.000174372	0.000171127	0.000156035	0.000185985	0.000248843	0.000196128
184	0.000221612	0.00023518	0.000269246	0.000183715	0.000211826	0.000240328	0.000174399	0.000170521	0.000155897	0.000189983	0.000244538	0.000196191
184.1	0.00022151	0.000235134	0.000269246	0.000183724	0.00021178	0.000240274	0.000174399	0.000170086	0.000155815	0.000189897	0.000242795	0.000196254
184.2	0.000221482	0.000235051	0.000269172	0.000183697	0.000211752	0.000240287	0.000174381	0.000170376	0.000155833	0.000189854	0.000244582	0.000196532
184.3	0.000221491	0.000235041	0.000269117	0.000183788	0.000211697	0.000240287	0.000174326	0.000170385	0.000155787	0.000191299	0.00024412	0.000196541
184.4	0.000221371	0.000234986	0.0002692	0.000183697	0.000211697	0.000240301	0.000174344	0.000170167	0.000155742	0.000192202	0.000245061	0.000196406
184.5	0.000221316	0.000234995	0.000269182	0.000183706	0.000211678	0.000240409	0.000174335	0.000169117	0.000155687	0.00019283	0.000242542	0.000196083
184.6	0.000221353	0.000235051	0.000269191	0.000183751	0.000211678	0.000240409	0.00017439	0.000169706	0.000155687	0.000189743	0.00023944	0.000196801
184.7	0.000221445	0.000235078	0.000269144	0.000183733	0.000211669	0.000240341	0.000174408	0.00016938	0.00015565	0.000189261	0.000237358	0.000196675
184.8	0.000221491	0.000235069	0.000269163	0.000183724	0.000211669	0.000240382	0.000174436	0.000169823	0.000155659	0.000187834	0.000238804	0.000196137
184.9	0.00022151	0.000235069	0.000269163	0.000183733	0.000211632	0.000240382	0.000174436	0.000170638	0.000155668	0.000188195	0.000240904	0.000195689
185	0.000221454	0.000235069	0.000269256	0.00018377	0.000211687	0.000240341	0.000174445	0.000170412	0.000155696	0.000192142	0.000239754	0.000196281
185.1	0.000221482	0.000235125	0.000269191	0.000183779	0.000211743	0.000240422	0.00017439	0.000170548	0.000155705	0.000190001	0.000241898	0.000196173
185.2	0.000221482	0.00023519	0.000269237	0.000183733	0.000211715	0.000240395	0.000174408	0.000170702	0.000155769	0.000195151	0.000238316	0.000195985
185.3	0.000221491	0.000235199	0.00026932	0.000183742	0.000211715	0.000240382	0.000174519	0.000170267	0.000155769	0.000192124	0.000237122	0.000195958
185.4	0.000221556	0.00023519	0.000269348	0.000183751	0.000211761	0.000240395	0.000174574	0.000169995	0.000155824	0.000188401	0.000236286	0.000196308
185.5	0.00022163	0.000235199	0.000269395	0.000183751	0.000211771	0.000240449	0.000174537	0.000170575	0.000155778	0.000193586	0.000239414	0.00019646
185.6	0.00022163	0.000235282	0.000269422	0.000183742	0.000211826	0.000240517	0.000174501	0.000170892	0.000155833	0.000200259	0.000240486	0.000196361
185.7	0.000221695	0.000235319	0.000269459	0.000183815	0.000211835	0.000240584	0.000174574	0.000171589	0.00015587	0.000200018	0.00023924	0.000196532
185.8	0.000221815	0.000235384	0.000269543	0.000183888	0.000211891	0.000240612	0.000174648	0.000172078	0.000155934	0.000197395	0.000244477	0.000196792
185.9	0.000221889	0.000235513	0.000269626	0.000183861	0.000211919	0.000240693	0.000174685	0.000172776	0.000156007	0.000195581	0.000247788	0.000196559
186	0.000222018	0.000235569	0.000269672	0.000183915	0.000212048	0.00024076	0.000174712	0.00017302	0.000156145	0.000197438	0.000251178	0.000196926
186.1	0.000222092	0.000235662	0.000269783	0.00018397	0.000212085	0.000240801	0.000174814	0.000173147	0.000156246	0.00019743	0.000248329	0.000197375
186.2	0.00022224	0.0002358	0.000269839	0.00018407	0.000212104	0.000240814	0.000174869	0.000173736	0.00015631	0.000197774	0.000251849	0.000197769
186.3	0.000222379	0.000235902	0.000269904	0.000184161	0.000212187	0.000240949	0.000174989	0.000172649	0.000156383	0.000198255	0.000252355	0.000197285
186.4	0.000222462	0.000235976	0.000269996	0.000184179	0.000212252	0.000240976	0.000175007	0.000173029	0.000156447	0.000200327	0.000248721	0.00019742
186.5	0.000222518	0.000236078	0.000269987	0.000184207	0.000212363	0.00024099	0.000175072	0.000172658	0.000156548	0.000193285	0.000243396	0.000197671
186.6	0.000222693	0.000236124	0.000270154	0.000184179	0.000212456	0.000241125	0.000175099	0.000171933	0.00015664	0.000191832	0.000242612	0.000197814
186.7	0.000222814	0.000236245	0.000270348	0.000184261	0.000212437	0.000241206	0.000175182	0.000172133	0.000156814	0.000195676	0.000241061	0.000198021
186.8	0.000222897	0.0002363	0.000270423	0.000184243	0.000212557	0.000241247	0.000175201	0.000173156	0.00015685	0.00019424	0.000247082	0.000198056
186.9	0.000223063	0.000236457	0.000270524	0.000184343	0.00021265	0.000241395	0.000175311	0.000172594	0.00015696	0.00019485	0.000248599	0.000198406
187	0.000223285	0.000236569	0.000270552	0.000184361	0.000212641	0.00024149	0.000175348	0.000172694	0.00015707	0.000195203	0.000250167	0.000198819
187.1	0.000223368	0.000236763	0.000270673	0.000184498	0.00021277	0.000241611	0.000175422	0.00017245	0.000157189	0.000196561	0.000248451	0.000198989
187.2	0.000223461	0.000236828	0.000270719	0.000184507	0.000212872	0.000241679	0.000175504	0.00017273	0.000157336	0.000199124	0.000249061	0.000198873
187.3	0.000223673	0.000236976	0.000270886	0.000184489	0.000213002	0.000241774	0.000175551	0.000172658	0.000157437	0.000200826	0.000245453	0.000198944
187.4	0.000223904	0.000237105	0.000271108	0.000184534	0.000213039	0.000241882	0.00017567	0.000173283	0.000157629	0.000199356	0.000243893	0.000199007
187.5	0.000224108	0.000237235	0.000271219	0.000184598	0.000213196	0.000242003	0.000175781	0.000173908	0.000157776	0.000196819	0.000245531	0.000199429
187.6	0.000224247	0.000237457	0.000271395	0.000184689	0.000213261	0.000242166	0.000175919	0.000173799	0.000157932	0.000199382	0.000244913	0.000199796
187.7	0.00022445	0.000237587	0.000271589	0.00018478	0.000213363	0.00024222	0.000176002	0.000173165	0.000158161	0.000196897	0.000243475	0.000199707
187.8	0.000224644	0.000237744	0.000271728	0.000184807	0.000213502	0.000242368	0.000176057	0.000173011	0.000158381	0.000197413	0.000240477	0.000200361
187.9	0.000224857	0.000237929	0.00027183	0.000184889	0.000213548	0.00024253	0.000176122	0.000173319	0.000158564	0.000196097	0.000243919	0.000200164
188	0.000225106	0.000238105	0.000271951	0.00018498	0.00021364	0.000242638	0.000176214	0.000174107	0.000158711	0.000196596	0.000244834	0.000200128
188.1	0.000225282	0.000238327	0.000272164	0.000185035	0.000213752	0.000242733	0.000176278	0.000174152	0.000158875	0.000192056	0.000244137	0.000199985
188.2	0.000225643	0.000238494	0.000272247	0.000185208	0.0002139	0.000242855	0.000176426	0.000174206	0.000159077	0.000193526	0.000246333	0.000200227
188.3	0.0002258	0.000238688	0.000272377	0.000185281	0.000214057	0.000242936	0.000176499	0.000173862	0.000159279	0.000197885	0.00024561	0.000200182
188.4	0.000226003	0.00023891	0.000272506	0.00018529	0.00021414	0.000243125	0.000176628	0.000174388	0.000159517	0.000196957	0.000249122	0.000200603
188.5	0.000226262	0.000239077	0.000272673	0.000185281	0.000214251	0.00024322	0.000176766	0.000175465	0.000159663	0.000197266	0.000248259	0.000201079
188.6	0.000226456	0.000239234	0.000272849	0.00018539	0.000214418	0.000243301	0.000176868	0.000175981	0.00015981	0.000198281	0.000246586	0.000201303
188.7	0.000226724	0.00023941	0.000272997	0.000185454	0.000214483	0.000243422	0.000176923	0.000176516	0.000160058	0.000196149	0.000246734	0.00020202
188.8	0.000227002	0.000239697	0.000273127	0.00018559	0.000214575	0.000243544	0.000177033	0.000176597	0.000160305	0.000196295	0.000246333	0.000201859
188.9	0.000227177	0.000239817	0.000273293	0.0001856	0.000214751	0.000243598	0.000177079	0.000177276	0.000160461	0.000196226	0.000245497	0.0002015
189	0.000227371	0.000239919	0.000273442	0.000185691	0.000214751	0.000243638	0.000177199	0.000178055	0.000160562	0.000197731	0.000245619	0.000201482
189.1	0.000227547	0.000240104	0.000273627	0.000185709	0.000214844	0.000243774	0.000177227	0.000177358	0.000160781	0.000197241	0.00024839	0.000202038
189.2	0.000227787	0.000240234	0.000273775	0.000185745	0.000214992	0.000243855	0.0001773	0.000177639	0.000161001	0.000196209	0.000251928	0.000202379
189.3	0.000227926	0.000240326	0.000273849	0.000185836	0.000215057	0.000243936	0.000177429	0.000176987	0.000161175	0.000193887	0.000250333	0.000202514
189.4	0.00022813	0.00024052	0.000274053	0.000185873	0.000215159	0.00024399	0.000177512	0.000177204	0.000161331	0.000196587	0.00024778	0.000202496
189.5	0.000228314	0.000240715	0.000274145	0.000185982	0.000215177	0.000244152	0.000177577	0.000177439	0.000161469	0.000198161	0.000246638	0.000202621
189.6	0.000228509	0.000240826	0.000274257	0.000186028	0.000215242	0.000244152	0.000177604	0.00017734	0.000161689	0.000199407	0.000248311	0.000202783
189.7	0.000228712	0.000240955	0.000274386	0.000186128	0.000215316	0.000244274	0.000177715	0.000177675	0.000161844	0.000197817	0.000248233	0.000203393
189.8	0.000228888	0.000241076	0.000274516	0.000186082	0.000215418	0.000244436	0.000177825	0.000176987	0.000161973	0.000200654	0.000247658	0.000203106
189.9	0.000229073	0.000241261	0.000274516	0.000186191	0.000215418	0.000244476	0.000177936	0.000177476	0.000162073	0.000200379	0.000246952	0.000202953
190	0.000229267	0.000241344	0.000274673	0.000186237	0.000215446	0.000244544	0.000177964	0.000177322	0.000162229	0.000202864	0.00024927	0.000203949
190.1	0.000229424	0.000241428	0.000274803	0.000186264	0.000215584	0.000244557	0.00017801	0.00017715	0.000162431	0.000201497	0.000245958	0.000204711
190.2	0.000229553	0.000241603	0.000274868	0.000186219	0.000215658	0.000244638	0.000178028	0.000176869	0.000162596	0.000202709	0.000245619	0.000204872
190.3	0.000229803	0.000241751	0.000274998	0.000186264	0.000215658	0.000244733	0.000178129	0.000176724	0.000162742	0.000200577	0.000246394	0.00020515
190.4	0.000230006	0.00024189	0.000275136	0.000186337	0.000215751	0.000244801	0.000178185	0.00017734	0.000162917	0.000202262	0.000246072	0.000205007
190.5	0.000230163	0.000241974	0.000275201	0.000186455	0.000215751	0.000244814	0.00017824	0.000178046	0.000163063	0.000205048	0.000245218	0.000205258
190.6	0.000230367	0.000242057	0.000275266	0.000186455	0.00021576	0.000244841	0.000178258	0.000177802	0.000163146	0.000208187	0.000241139	0.000205464
190.7	0.000230441	0.000242131	0.000275322	0.00018641	0.00021576	0.000244895	0.000178323	0.000177711	0.000163246	0.000208006	0.000243815	0.000205778
190.8	0.000230496	0.000242214	0.000275405	0.000186465	0.000215862	0.000244801	0.000178378	0.000178517	0.000163301	0.000204188	0.000247117	0.000205904
190.9	0.000230589	0.000242298	0.000275433	0.000186428	0.00021589	0.000244787	0.00017835	0.000178961	0.000163466	0.00019921	0.000244965	0.000205975
191	0.000230709	0.000242325	0.000275516	0.000186455	0.000215908	0.000244909	0.000178396	0.000179568	0.000163576	0.000199975	0.000243841	0.000206011
191.1	0.000230783	0.000242418	0.00027559	0.000186446	0.000215927	0.000244841	0.000178516	0.000178825	0.000163604	0.000200637	0.000241174	0.000205653
191.2	0.000230866	0.000242473	0.000275664	0.000186556	0.000215918	0.000244814	0.000178581	0.000177901	0.00016365	0.000204695	0.000242272	0.000205975
191.3	0.000230931	0.000242538	0.000275683	0.00018651	0.000215918	0.000244895	0.00017859	0.000177883	0.000163732	0.000203088	0.000244146	0.000206244
191.4	0.00023106	0.000242686	0.000275729	0.000186483	0.000215955	0.000244909	0.000178618	0.00017772	0.00016386	0.000202787	0.000242891	0.000206307
191.5	0.00023106	0.000242742	0.000275757	0.000186519	0.000215927	0.000244922	0.000178636	0.000178571	0.000163879	0.000204893	0.00024337	0.000205859
191.6	0.000231144	0.000242705	0.000275803	0.000186537	0.000215927	0.000244922	0.000178645	0.00017916	0.000163934	0.000200946	0.000246229	0.000206011
191.7	0.000231217	0.000242751	0.000275803	0.000186556	0.000215964	0.000244922	0.000178673	0.00017964	0.000163979	0.000198977	0.000248416	0.000205984
191.8	0.000231301	0.000242834	0.000275812	0.000186547	0.000216019	0.000244895	0.000178728	0.000180836	0.000164044	0.000196097	0.000248485	0.0002062
191.9	0.000231365	0.000242825	0.000275803	0.000186592	0.000215964	0.000244922	0.000178746	0.000180872	0.000164108	0.000197215	0.000249688	0.000206361
192	0.000231412	0.000242862	0.000275877	0.000186638	0.000215945	0.000244976	0.000178737	0.000178997	0.000164135	0.000197034	0.000247283	0.000206738
192.1	0.000231439	0.000242964	0.000275951	0.000186647	0.000216029	0.000244909	0.000178793	0.000178354	0.000164181	0.000194343	0.000245104	0.000206594
192.2	0.000231458	0.000242973	0.000275859	0.000186574	0.000216029	0.000244895	0.000178811	0.000178173	0.000164227	0.000195297	0.000248878	0.00020663
192.3	0.000231578	0.000242945	0.000275859	0.000186537	0.000215973	0.000244868	0.000178783	0.000177403	0.000164236	0.00019694	0.000248381	0.000207177
192.4	0.000231532	0.000242982	0.000275859	0.000186474	0.00021601	0.000244882	0.000178783	0.000179658	0.000164218	0.000199528	0.000247222	0.000207007
192.5	0.000231495	0.000242945	0.000275887	0.000186492	0.000215964	0.000244895	0.000178802	0.000179332	0.000164236	0.00020056	0.000247553	0.000206729
192.6	0.000231495	0.000242908	0.000275877	0.000186428	0.000215955	0.000244787	0.000178793	0.000177639	0.000164227	0.000199347	0.000247832	0.000206469
192.7	0.00023156	0.000242862	0.000275859	0.000186474	0.000215927	0.000244828	0.000178756	0.000177349	0.000164264	0.000201695	0.000250594	0.000206514
192.8	0.000231523	0.000242908	0.000275831	0.000186428	0.000215908	0.000244868	0.000178756	0.000177675	0.000164227	0.000201179	0.000253026	0.000206738
192.9	0.000231495	0.000242918	0.00027585	0.000186392	0.000215862	0.000244828	0.000178811	0.000177883	0.000164245	0.000202124	0.000253679	0.00020646
193	0.000231513	0.000242918	0.000275831	0.000186455	0.000215797	0.000244828	0.000178765	0.000177267	0.000164218	0.000203131	0.000254856	0.000206487
193.1	0.000231486	0.000242936	0.00027584	0.000186346	0.000215797	0.000244787	0.000178746	0.000177856	0.000164209	0.000202744	0.000255004	0.000206899
193.2	0.000231523	0.000242927	0.00027584	0.000186328	0.000215797	0.000244774	0.000178719	0.000178255	0.00016419	0.000201609	0.000251989	0.000206827
193.3	0.000231495	0.000242862	0.000275822	0.000186355	0.000215769	0.000244774	0.000178728	0.000177122	0.000164181	0.000203793	0.000252058	0.000206845
193.4	0.00023143	0.000242881	0.000275757	0.00018631	0.000215732	0.00024476	0.000178737	0.000178073	0.000164135	0.000205031	0.000254577	0.000206738
193.5	0.000231412	0.000242862	0.000275738	0.000186301	0.000215723	0.000244719	0.000178737	0.000178925	0.00016408	0.00020418	0.000255387	0.000207096
193.6	0.000231375	0.000242825	0.00027572	0.000186346	0.000215677	0.000244692	0.000178654	0.000178725	0.000164044	0.00020381	0.000255387	0.000206747
193.7	0.000231356	0.000242807	0.000275701	0.00018631	0.000215621	0.000244665	0.000178673	0.000178861	0.000163989	0.000199665	0.000254524	0.000206998
193.8	0.000231338	0.000242742	0.000275609	0.000186146	0.000215603	0.000244706	0.000178627	0.000178571	0.000163934	0.000200508	0.000255021	0.000206648
193.9	0.000231273	0.000242677	0.000275507	0.000186182	0.000215557	0.000244544	0.000178627	0.000178653	0.000163906	0.000199167	0.000254437	0.000206774
194	0.000231199	0.000242658	0.000275507	0.00018621	0.000215483	0.000244517	0.000178618	0.000178354	0.000163924	0.000195143	0.000251605	0.000206666
194.1	0.000231162	0.000242566	0.000275451	0.0001861	0.000215492	0.000244544	0.000178553	0.000179486	0.000163906	0.000196149	0.000252233	0.000206352
194.2	0.000231134	0.00024251	0.000275349	0.0001861	0.000215399	0.000244436	0.000178498	0.000179287	0.000163815	0.000196226	0.000253461	0.000205886
194.3	0.000231079	0.000242455	0.000275359	0.000186055	0.000215418	0.000244476	0.000178498	0.00017839	0.000163723	0.000196819	0.000253653	0.000205626
194.4	0.000230968	0.000242372	0.000275266	0.000185936	0.000215334	0.000244544	0.000178452	0.000177548	0.000163668	0.000197989	0.00025401	0.000205644
194.5	0.000230931	0.00024239	0.000275164	0.000185982	0.000215186	0.000244395	0.000178424	0.000177521	0.000163567	0.000197223	0.000251901	0.000205805
194.6	0.000230829	0.000242233	0.000275146	0.000185946	0.000215205	0.000244436	0.000178378	0.000177621	0.000163576	0.000198126	0.000254376	0.000205787
194.7	0.0002307	0.000242205	0.000275062	0.000185855	0.000215122	0.000244301	0.00017835	0.000176969	0.000163521	0.000198401	0.000257357	0.000206352
194.8	0.000230644	0.000242075	0.000274998	0.000185909	0.00021501	0.000244287	0.00017836	0.000177575	0.00016342	0.000194343	0.00025652	0.000206334
194.9	0.000230515	0.000241992	0.000274942	0.000185818	0.000214955	0.000244192	0.000178314	0.000177892	0.00016332	0.000197241	0.00025781	0.000205931
195	0.000230376	0.000241937	0.000274859	0.000185782	0.000214872	0.00024403	0.00017824	0.000179097	0.000163228	0.000196269	0.000254934	0.000205859
195.1	0.000230247	0.000241816	0.000274794	0.000185654	0.00021477	0.000244071	0.000178249	0.00017907	0.000163091	0.000196131	0.00025306	0.000206047
195.2	0.00023008	0.000241659	0.000274701	0.000185645	0.000214696	0.000244098	0.000178185	0.00017849	0.000163017	0.000196888	0.000252259	0.000205303
195.3	0.000230025	0.000241529	0.000274636	0.000185554	0.000214649	0.000243895	0.000178157	0.000178001	0.000162981	0.000198608	0.000250943	0.000205061
195.4	0.000229868	0.000241455	0.000274516	0.000185463	0.000214557	0.000243814	0.000178083	0.00017782	0.000162834	0.000196819	0.000252093	0.00020498
195.5	0.000229747	0.000241335	0.000274349	0.000185408	0.000214492	0.000243706	0.000178065	0.000178101	0.000162623	0.00019602	0.000254307	0.000204899
195.6	0.000229673	0.000241279	0.000274275	0.000185363	0.000214427	0.000243611	0.000177954	0.000178064	0.000162504	0.000191798	0.00025828	0.000204478
195.7	0.000229526	0.000241104	0.000274173	0.000185345	0.0002144	0.000243503	0.000177954	0.000177584	0.000162358	0.000195684	0.000258725	0.000204343
195.8	0.000229359	0.000240946	0.000274062	0.000185308	0.00021427	0.000243368	0.000177853	0.000176742	0.000162248	0.000199863	0.000259744	0.000204262
195.9	0.000229193	0.000240798	0.000274025	0.00018519	0.000214214	0.000243341	0.000177761	0.00017657	0.000162165	0.000196303	0.000255561	0.000204101
196	0.000228989	0.000240696	0.00027384	0.000185217	0.000214039	0.000243233	0.000177697	0.000175529	0.000162018	0.000199124	0.00025076	0.000204155
196.1	0.000228777	0.000240567	0.000273682	0.00018509	0.000213983	0.000243233	0.000177733	0.000175058	0.000161808	0.000199863	0.000252111	0.000204469
196.2	0.000228583	0.000240465	0.000273599	0.00018499	0.00021389	0.000243165	0.00017765	0.000176072	0.000161679	0.000197481	0.000251875	0.00020411
196.3	0.000228462	0.0002404	0.000273497	0.000185008	0.000213779	0.000243165	0.00017754	0.000176244	0.000161579	0.000198358	0.000244285	0.000204056
196.4	0.000228324	0.000240271	0.000273414	0.000184962	0.00021364	0.000242963	0.000177503	0.000175212	0.000161423	0.000197266	0.000246046	0.0002035
196.5	0.000228148	0.000240104	0.000273358	0.000184844	0.000213474	0.000242828	0.000177429	0.000175773	0.000161276	0.000195555	0.000246507	0.000203321
196.6	0.000227935	0.000239956	0.000273238	0.00018478	0.000213446	0.000242747	0.000177383	0.000176706	0.000161075	0.000201093	0.000247475	0.000203706
196.7	0.000227806	0.000239799	0.000273117	0.000184716	0.000213317	0.000242706	0.000177328	0.000177249	0.000160937	0.000196441	0.000246908	0.000203554
196.8	0.000227649	0.000239651	0.000273006	0.000184598	0.000213242	0.000242557	0.000177282	0.000177141	0.000160754	0.00019743	0.000246821	0.000203706
196.9	0.000227473	0.000239549	0.00027283	0.000184598	0.000213196	0.00024249	0.000177208	0.000176615	0.000160626	0.000201256	0.000248302	0.000203222
197	0.000227288	0.00023941	0.00027271	0.000184562	0.00021315	0.000242422	0.000177144	0.000177086	0.000160461	0.000200577	0.000247928	0.000202182
197.1	0.000227131	0.000239188	0.00027271	0.000184471	0.000212983	0.000242395	0.000177061	0.000176987	0.000160314	0.000197576	0.000248485	0.000202227
197.2	0.000226992	0.000239188	0.00027258	0.000184407	0.000212881	0.000242368	0.000177043	0.000177621	0.000160195	0.000187817	0.000249845	0.000202245
197.3	0.000226826	0.000239012	0.000272543	0.000184307	0.000212798	0.000242247	0.000176987	0.000177747	0.000160058	0.000185392	0.000250586	0.000202442
197.4	0.00022665	0.000238827	0.000272414	0.000184252	0.000212724	0.000242247	0.000177006	0.000176661	0.000159874	0.000181617	0.000249052	0.000202173
197.5	0.000226539	0.000238734	0.000272247	0.000184216	0.000212613	0.000242111	0.000176941	0.000177539	0.000159755	0.000185057	0.000247727	0.000202101
197.6	0.000226354	0.000238595	0.000272145	0.000184079	0.000212483	0.000242098	0.000176849	0.000177557	0.000159581	0.00018645	0.00024527	0.000201913
197.7	0.000226096	0.000238503	0.000272062	0.00018397	0.000212474	0.00024203	0.000176766	0.000176969	0.000159471	0.000187825	0.000247361	0.000201626
197.8	0.000225948	0.000238373	0.000271849	0.000183979	0.0002124	0.000242003	0.000176766	0.00017561	0.000159343	0.00017682	0.000248119	0.000201267
197.9	0.00022579	0.000238271	0.000271812	0.000184015	0.000212354	0.000241855	0.000176729	0.000175393	0.000159196	0.000181325	0.000246987	0.000200881
198	0.000225615	0.000238114	0.00027171	0.000183943	0.00021215	0.000241801	0.000176665	0.000176679	0.00015905	0.000184446	0.000247065	0.000201231
198.1	0.000225532	0.000238086	0.000271654	0.000183915	0.000212095	0.000241801	0.000176582	0.000177186	0.00015893	0.000186243	0.000247021	0.000200666
198.2	0.000225476	0.000238049	0.000271599	0.000183806	0.000212085	0.000241801	0.000176582	0.000177041	0.000158802	0.000185805	0.000248058	0.000199985
198.3	0.000225347	0.000237985	0.000271589	0.00018376	0.000212113	0.000241625	0.000176619	0.000176643	0.000158692	0.00018019	0.000252023	0.000200038
198.4	0.000225245	0.000237874	0.000271543	0.00018376	0.000212048	0.000241611	0.000176564	0.000174587	0.000158591	0.000184653	0.00024832	0.000199859
198.5	0.000225208	0.000237818	0.000271423	0.000183697	0.000212021	0.000241584	0.000176554	0.0001734	0.000158573	0.000186424	0.000250464	0.000200056
198.6	0.000225069	0.000237725	0.000271423	0.000183688	0.000212002	0.000241625	0.000176508	0.000173147	0.000158481	0.000178548	0.000250045	0.000199742
198.7	0.000224986	0.000237679	0.000271358	0.000183706	0.000211965	0.00024149	0.000176527	0.000173618	0.000158371	0.000175298	0.000254202	0.000199599
198.8	0.000224968	0.000237596	0.000271265	0.000183724	0.000211947	0.000241571	0.000176499	0.000173591	0.000158307	0.000179373	0.000251361	0.000199097
198.9	0.000224829	0.000237596	0.000271265	0.000183697	0.000211956	0.000241476	0.000176416	0.000172911	0.000158243	0.00018007	0.000247422	0.000199142
199	0.000224773	0.000237513	0.0002712	0.000183587	0.000211845	0.000241517	0.000176379	0.000173301	0.000158161	0.00018209	0.000244451	0.000199751
199.1	0.000224764	0.000237466	0.00027121	0.000183569	0.000211845	0.000241517	0.000176398	0.000174034	0.000158152	0.000184068	0.000243762	0.000199662
199.2	0.000224709	0.000237429	0.0002712	0.000183533	0.000211845	0.000241449	0.000176426	0.000174071	0.000158069	0.000182787	0.000249618	0.000199447
199.3	0.000224672	0.000237374	0.000271182	0.000183478	0.000211817	0.000241409	0.000176398	0.000173853	0.000158023	0.000180844	0.000247379	0.000199258
199.4	0.000224616	0.000237448	0.000271136	0.000183487	0.000211743	0.000241355	0.000176379	0.00017293	0.000158032	0.000180371	0.000250437	0.000199402
199.5	0.000224552	0.000237466	0.000271126	0.00018346	0.000211789	0.000241409	0.000176416	0.00017292	0.000157904	0.000181342	0.000249496	0.000199186
199.6	0.000224579	0.000237439	0.000271126	0.000183551	0.000211845	0.000241476	0.000176416	0.000173428	0.00015795	0.000177826	0.000247213	0.000199142
199.7	0.000224598	0.000237485	0.000271182	0.000183451	0.000211845	0.000241544	0.000176407	0.000172241	0.000158005	0.000179089	0.000248947	0.000199097
199.8	0.000224644	0.000237503	0.00027121	0.000183505	0.000211882	0.000241584	0.000176472	0.00017254	0.00015795	0.000180689	0.0002452	0.000198559
199.9	0.0002247	0.000237522	0.000271228	0.000183524	0.000211882	0.000241598	0.000176499	0.000172685	0.000158032	0.000181695	0.000248799	0.000198855
[truncated: 15,898 more rows]
